# Supplementary material for: Heterogeneity of CD8αα intraepithelial lymphocytes is transcriptionally conserved between TCRαβ and TCRγδ cell lineages
Source: Front Immunol. 2025 Aug 5;16:1637209. doi: 10.3389/fimmu.2025.1637209 (PMC12361183; doi:10.3389/fimmu.2025.1637209)
Supplement: Supplementary Table 1 — Differentially expressed genes between the TCRαβ+ CD8αα+ and TCRγδ+ CD8αα+ clusters (sheet 1) and between the TCRαβ+DN and TCRγδ+DN clusters (sheet 2). [file Table1.xlsx]

## Sheet: Figure 2 DEGs
TCRab_CD8aa_Blimp1+ vs TCRab_CD8aa_Tcf7+	p_val	avg_log2FC	pct.1	pct.2	p_val_adj		TCRgd_CD8aa_Blimp1+ vs TCRgd_CD8aa_Tcf7+	p_val	avg_log2FC	pct.1	pct.2	p_val_adj		TCRgd_CD8aa_Zeb2+ vs TCRgd_CD8aa_Tcf7+	p_val	avg_log2FC	pct.1	pct.2	p_val_adj		TCRgd_CD8aa_Blimp1+ vs TCRgd_CD8aa_Zeb2+	p_val	avg_log2FC	pct.1	pct.2	p_val_adj
Gzmb	0	3.97565	0.987	0.247	0		Tcf7	0	-6.41952	0.014	0.74	0		Gzma	0	4.15918	0.999	0.773	0		Themis	0	-2.62103	0.226	0.88	0
Tcf7	0	-1.62877	0.045	0.833	0		Ltb	0	-4.22017	0.075	0.713	0		Ccl5	0	2.46783	1	0.967	0		Sh3kbp1	0	-3.17709	0.129	0.765	0
Ccl5	0	2.40583	1	0.902	0		Gzmb	0	3.50984	0.956	0.328	0		Gzmb	9.09701e-305	3.67694	0.939	0.328	1.73571e-300		Gzmk	0	-4.57083	0.035	0.508	0
Gzma	0	5.75415	0.989	0.519	0		Xcl1	0	-3.50393	0.151	0.772	0		Gzmk	2.29552e-243	6.65481	0.508	0.013	4.37986e-239		Scin	0	-3.84581	0.049	0.503	0
Rpl9	4.50388e-308	-1.26941	0.934	1	8.46143e-304		Runx1	0	3.10685	0.844	0.243	0		Scin	6.71689e-203	4.77834	0.503	0.036	1.28158e-198		Zeb2	0	-4.98259	0.017	0.366	0
Cd160	2.89743e-307	-1.66781	0.722	0.995	5.4434e-303		Frmd5	0	3.04245	0.819	0.276	0		Tcf7	1.27947e-202	-4.80737	0.037	0.74	2.44123e-198		Itga4	4.53682e-290	-3.49166	0.091	0.575	8.65625e-286
Rps24	1.49977e-292	-0.988274	0.978	1	2.81762e-288		Acoxl	0	2.51175	0.867	0.366	0		Xcl1	8.75309e-200	-3.80529	0.091	0.772	1.67009e-195		Plac8	1.01578e-255	-3.26327	0.12	0.599	1.93812e-251
Ltb	2.30675e-282	-1.90862	0.17	0.844	4.33369e-278		Ptpn5	0	3.22137	0.639	0.153	0		Runx1	5.2833e-194	2.54654	0.799	0.243	1.00805e-189		Il2rb	1.69562e-254	2.21181	0.931	0.556	3.23523e-250
Rps7	2.22452e-275	-1.19743	0.953	1	4.17921e-271		Sh3kbp1	0	-2.56862	0.129	0.605	0		Runx2	3.88714e-183	2.56582	0.804	0.305	7.41666e-179		Ms4a4b	1.46278e-253	-6.12986	0.008	0.262	2.79099e-249
Tmsb10	2.08062e-272	-1.16393	0.958	1	3.90886e-268		Cpd	0	3.32121	0.611	0.139	0		Kit	1.24358e-171	-3.40344	0.146	0.751	2.37275e-167		Thy1	2.96452e-252	-5.01913	0.012	0.283	5.65631e-248
Xcl1	4.2735e-267	-2.1451	0.297	0.908	8.02862e-263		Aff3	0	-6.60378	0.007	0.45	0		Cd160	9.93274e-166	-1.37571	0.767	0.98	1.89517e-161		Frmd5	6.25104e-252	4.24619	0.819	0.123	1.1927e-247
Il2rb	3.65501e-265	1.71946	0.962	0.651	6.86666e-261		Ccr9	0	-2.05333	0.43	0.868	0		Ccl4	2.12383e-164	3.24486	0.503	0.066	4.05226e-160		Tyrobp	7.78198e-220	2.02663	0.929	0.36	1.4848e-215
Rpl23	2.644e-263	-0.983828	0.968	1	4.96728e-259		Cd160	0	-2.3535	0.548	0.98	0		Ccr5	2.16156e-153	5.21693	0.381	0.024	4.12425e-149		Cd200r2	9.07656e-200	2.05362	0.898	0.397	1.73181e-195
Rpl30	5.22129e-262	-1.04897	0.946	1	9.80923e-258		Cd200r2	0	1.89588	0.898	0.477	0		Tmsb10	1.4867e-146	-1.19333	0.918	0.973	2.83662e-142		Lgals1	4.93774e-199	-4.49327	0.014	0.25	9.4212e-195
Runx1	1.48847e-261	2.04747	0.847	0.181	2.79639e-257		Id3	0	-6.3722	0.008	0.402	0		Zeb2	5.21782e-134	4.32565	0.366	0.03	9.9556e-130		Bcl2	6.85872e-197	1.52956	0.989	0.896	1.30864e-192
Rpl39	2.51396e-261	-1.11903	0.939	1	4.72297e-257		Btf3	0	-1.44381	0.488	0.875	0		Epsti1	1.99257e-132	1.3488	0.958	0.791	3.80182e-128		Emp3	8.01168e-193	-3.27778	0.054	0.385	1.52863e-188
Rps21	7.98806e-260	-0.926938	0.969	1	1.50072e-255		Hip1	0	1.8786	0.861	0.512	0		Hip1	2.64905e-131	1.80285	0.872	0.512	5.05438e-127		Cd226	4.07192e-168	-1.8393	0.347	0.804	7.76923e-164
Rps3a1	1.21766e-259	-1.0169	0.968	1	2.28762e-255		Rgs10	0	-4.9862	0.019	0.312	0		Tmem273	1.5424e-130	3.07977	0.496	0.1	2.9429e-126		Lrmda	7.73263e-167	1.86155	0.902	0.48	1.47539e-162
Rplp2	1.95261e-259	-0.952048	0.957	1	3.66837e-255		Tgm2	0	-7.94097	0.002	0.279	0		Evl	1.82253e-124	-1.26498	0.649	0.958	3.47739e-120		Rabgap1l	1.2275e-164	1.05234	0.995	0.974	2.34208e-160
Rps28	2.16397e-258	-1.01236	0.946	1	4.06544e-254		Il2rb	0	1.75295	0.931	0.654	0		Rps20	5.33906e-124	-0.919813	0.989	0.987	1.01869e-119		Chn2	1.17194e-155	0.933077	0.999	0.992	2.23606e-151
Rps20	4.19167e-258	-1.04255	0.962	1	7.87488e-254		Kcnn4	0	-5.32041	0.007	0.275	0		Themis	3.75598e-120	1.48827	0.88	0.457	7.16641e-116		Ubash3b	5.26854e-149	1.43365	0.926	0.692	1.00524e-144
Acoxl	3.36252e-257	1.79927	0.894	0.291	6.31717e-253		Rpl36a	0	-1.38856	0.631	0.895	0		Tnfsf8	1.7624e-115	-2.64282	0.135	0.642	3.36266e-111		Gmfg	6.48389e-149	-2.32215	0.151	0.526	1.23713e-144
Frmd5	2.89661e-255	2.87064	0.881	0.263	5.44185e-251		Sipa1l1	0	1.62995	0.942	0.692	0		Rpl15	1.11924e-105	-0.958246	0.926	0.963	2.13552e-101		Il7r	1.84437e-146	-6.56937	0.002	0.138	3.51906e-142
Rps3	8.90055e-254	-1.01217	0.953	1	1.67215e-249		Eef1b2	0	-1.26283	0.685	0.931	0		Capn3	1.57509e-103	-2.29099	0.237	0.68	3.00528e-99		Clnk	4.90291e-146	1.0944	0.985	0.807	9.35474e-142
Rps27	5.13973e-252	-0.911616	0.965	1	9.65601e-248		Gzma	0	3.96132	0.995	0.773	0		Ccl3	2.09409e-103	3.86015	0.328	0.04	3.99553e-99		Ccr5	1.98708e-145	-2.78059	0.074	0.381	3.79135e-141
Rpl36a	1.94193e-251	-1.25647	0.822	0.997	3.64831e-247		Osbpl3	0	1.30995	0.958	0.764	0		Rps7	2.95165e-103	-0.774354	0.976	0.987	5.63175e-99		Ms4a6b	1.00279e-142	-2.5302	0.143	0.5	1.91331e-138
Rps29	7.14022e-250	-0.805402	0.978	1	1.34143e-245		Ppia	0	-1.27747	0.777	0.963	0		Rpl21	4.23944e-99	-0.665671	0.997	0.986	8.08885e-95		Sipa1l1	4.43718e-141	1.31663	0.942	0.747	8.46613e-137
Rps2	9.19619e-248	-1.21774	0.911	0.999	1.72769e-243		Clnk	0	1.16653	0.985	0.806	0		Sntb1	1.58824e-98	1.36537	0.878	0.614	3.03036e-94		St6galnac3	2.61546e-137	1.35513	0.96	0.739	4.99029e-133
2900026A02Rik	5.17704e-244	1.56239	0.878	0.288	9.7261e-240		Rpl15	0	-1.38158	0.811	0.963	0		Rps3a1	5.8825e-96	-0.69979	0.988	0.983	1.12238e-91		Ptpn5	8.19835e-135	3.02622	0.639	0.152	1.56424e-130
Rpl15	5.59562e-244	-1.17968	0.896	0.995	1.05125e-239		Rpl9	0	-1.26976	0.856	0.969	0		Foxn3	2.0419e-95	0.844497	0.997	0.96	3.89594e-91		Lat	1.3318e-132	-1.91689	0.254	0.635	2.54107e-128
Tpt1	1.67808e-243	-0.830375	0.978	1	3.15261e-239		Rps2	0	-1.22063	0.848	0.96	0		Aff3	1.32233e-93	-4.10695	0.028	0.45	2.52301e-89		Acoxl	6.8188e-130	1.54203	0.867	0.54	1.30103e-125
Rpl34	1.12305e-242	-0.999891	0.948	1	2.10987e-238		Rpl39	0	-1.15166	0.868	0.975	0		Itga1	1.75033e-91	0.965564	0.972	0.784	3.33963e-87		Epsti1	1.16817e-128	-1.19428	0.793	0.958	2.22888e-124
Rpl18	5.71253e-239	-0.980998	0.948	1	1.07321e-234		Tmsb10	0	-1.12647	0.883	0.973	0		Atp8a2	2.46222e-90	3.44259	0.344	0.06	4.69792e-86		Rora	6.08467e-128	-2.46263	0.079	0.373	1.16095e-123
Cd200r2	4.32971e-236	1.76572	0.905	0.312	8.13422e-232		Rpl34	0	-0.984485	0.893	0.976	0		Ptger4	8.5033e-89	1.99127	0.616	0.28	1.62243e-84		Dpp4	1.20923e-126	-2.04413	0.172	0.536	2.30722e-122
Rps16	9.34611e-236	-0.804767	0.972	1	1.75585e-231		Rps7	0	-1.23338	0.91	0.987	0		Atxn1	2.27437e-88	0.957824	0.98	0.895	4.3395e-84		Cables1	3.60036e-125	1.36746	0.916	0.676	6.86948e-121
Rps13	2.05171e-232	-0.927601	0.961	1	3.85456e-228		Rpl30	0	-1.05285	0.903	0.976	0		Ltb	8.38453e-88	-1.92119	0.294	0.713	1.59977e-83		Kcnn4	5.65168e-125	-4.47332	0.007	0.147	1.07834e-120
Ppia	2.74589e-231	-1.0762	0.921	0.998	5.15871e-227		Rps3	0	-1.08705	0.905	0.975	0		Prf1	2.1971e-87	3.11078	0.366	0.077	4.19206e-83		Cd8a	6.67526e-118	0.751879	1	1	1.27364e-113
Fgl2	4.71186e-224	1.53721	0.927	0.566	8.85216e-220		Rpl12	0	-0.939212	0.911	0.978	0		Tesc	3.76292e-86	1.98372	0.577	0.242	7.17965e-82		Smyd3	1.28348e-117	1.33659	0.958	0.854	2.44889e-113
Eef1a1	1.06763e-221	-0.880568	0.987	1	2.00575e-217		Rpl18	0	-1.01376	0.908	0.975	0		Dennd5a	3.1502e-85	4.58816	0.249	0.023	6.01058e-81		Vav3	7.23416e-113	1.13592	0.933	0.71	1.38028e-108
Id3	1.97128e-221	-1.19404	0.027	0.586	3.70344e-217		Rplp2	0	-0.939615	0.913	0.979	0		Nebl	1.41934e-83	4.09617	0.282	0.038	2.7081e-79		Itih5	8.91956e-113	2.04144	0.685	0.261	1.70185e-108
Sipa1l1	1.2779e-220	1.45881	0.966	0.698	2.40079e-216		Rps21	0	-0.87124	0.923	0.984	0		Id3	4.38749e-83	-4.72158	0.02	0.402	8.37133e-79		Fcer1g	2.11467e-111	0.976233	0.975	0.704	4.03479e-107
Rps15a	3.0529e-220	-1.0171	0.965	1	5.73549e-216		Rps3a1	0	-1.093	0.927	0.983	0		Lgals1	1.06407e-80	2.97098	0.25	0.025	2.03025e-76		Klrb1a	4.41795e-109	3.28127	0.52	0.078	8.42945e-105
Cpd	1.67672e-219	1.49663	0.702	0.077	3.15006e-215		Rps20	0	-1.07114	0.932	0.987	0		Fgl2	3.52988e-80	1.31053	0.804	0.574	6.73501e-76		Tnfsf8	8.2062e-109	2.6893	0.577	0.135	1.56574e-104
Rpl37	1.02696e-216	-0.83757	0.962	1	1.92935e-212		Rps13	0	-0.928685	0.926	0.979	0		Ccnd3	8.41711e-80	-1.00814	0.852	0.959	1.60598e-75		Hcst	1.23302e-108	-1.17231	0.648	0.896	2.3526e-104
Rps27a	8.55641e-216	-0.790945	0.966	1	1.60749e-211		Rpl23	0	-0.98346	0.943	0.988	0		Klrb1a	9.86887e-80	-2.96506	0.078	0.47	1.88298e-75		Nebl	1.45869e-108	-2.51616	0.05	0.282	2.78318e-104
Rpl21	4.81021e-212	-0.797387	0.972	1	9.03695e-208		Rps27a	0	-0.841757	0.939	0.983	0		Nfkb1	1.6081e-79	-1.23692	0.496	0.842	3.06826e-75		BE692007	7.70908e-107	-4.80823	0.005	0.122	1.47089e-102
Rplp1	1.36282e-211	-0.686104	0.982	1	2.56033e-207		Rps15a	0	-1.08691	0.95	0.991	0		Adam19	3.35125e-79	1.31871	0.79	0.467	6.39419e-75		Entpd1	1.86724e-105	1.7278	0.758	0.407	3.56269e-101
Rpl27a	1.87101e-211	-0.760668	0.966	1	3.51507e-207		Rpl21	0	-0.873765	0.948	0.986	0		Grap2	4.25824e-78	0.801982	0.979	0.914	8.12473e-74		Tsga10	3.63659e-105	2.08381	0.668	0.266	6.93861e-101
Rpl12	5.52402e-210	-0.856645	0.957	0.999	1.0378e-205		Foxn3	0	1.04835	0.996	0.96	0		Rpl28	2.2872e-75	-0.632458	0.989	0.989	4.36398e-71		Stk39	3.70504e-104	1.15969	0.912	0.714	7.06922e-100
Rps14	1.01422e-209	-0.739385	0.97	1	1.90542e-205		Rpl27a	0	-0.799996	0.955	0.988	0		Rps2	4.02294e-75	-0.807525	0.958	0.96	7.67578e-71		Acp5	5.7942e-104	-2.00141	0.136	0.442	1.10553e-99
Glp1r	1.94522e-208	1.36029	0.748	0.157	3.65448e-204		Rps24	0	-0.999724	0.961	0.993	0		Parp8	9.09283e-74	-1.2535	0.586	0.875	1.73491e-69		Myo1e	8.00694e-104	1.14756	0.903	0.69	1.52772e-99
Ptpn5	2.44423e-207	1.58183	0.719	0.119	4.59197e-203		Ccl5	0	1.74684	0.999	0.967	0		Rps24	1.67911e-73	-0.525048	0.995	0.993	3.20374e-69		Ccl5	3.15491e-103	-0.720995	0.999	1	6.01957e-99
Rplp0	7.18474e-204	-1.01929	0.951	0.999	1.3498e-199		Eef1a1	0	-0.95907	0.967	0.993	0		Slc16a10	5.35137e-72	2.53119	0.427	0.138	1.02104e-67		Ccr9	1.35479e-102	-1.50807	0.43	0.769	2.58493e-98
Hip1	9.33383e-201	1.7071	0.871	0.378	1.75355e-196		Tpt1	0	-0.907017	0.967	0.991	0		Eef1b2	1.23714e-70	-0.847373	0.812	0.931	2.36046e-66		Rin3	1.88022e-101	1.12796	0.908	0.698	3.58745e-97
Foxn3	8.79001e-200	1.08613	0.994	0.955	1.65138e-195		Arhgap5	5.13848e-308	-3.35105	0.05	0.388	9.80422e-304		Ahnak	1.49698e-68	2.73298	0.329	0.078	2.85624e-64		Txk	2.71879e-101	1.03322	0.924	0.689	5.18745e-97
Rpl29	2.10788e-194	-1.01756	0.839	0.997	3.96007e-190		Rps16	3.96193e-307	-0.78132	0.958	0.985	7.55937e-303		Clec2i	5.58729e-68	-1.72362	0.175	0.569	1.06606e-63		Bcl2l11	7.15848e-100	1.87425	0.699	0.32	1.36584e-95
Btf3	8.37647e-192	-1.05986	0.622	0.979	1.57369e-187		Sidt1	1.69844e-304	-3.29693	0.046	0.376	3.24062e-300		Itgb7	1.36571e-67	0.905592	0.892	0.698	2.60578e-63		Bcl11b	1.16112e-99	-1.29144	0.534	0.84	2.21541e-95
Osbpl3	2.39497e-191	1.23507	0.972	0.74	4.49942e-187		Rplp0	2.54521e-304	-1.11495	0.901	0.97	4.85626e-300		Rpl30	2.05608e-67	-0.535093	0.989	0.976	3.92299e-63		Cd7	3.93982e-99	0.691684	0.994	0.934	7.51717e-95
Rps5	1.85003e-190	-0.775342	0.96	1	3.47565e-186		Myo1e	1.98619e-300	1.36561	0.903	0.655	3.78965e-296		Dnajc15	5.01945e-67	1.23186	0.769	0.555	9.57711e-63		Rgs10	5.08889e-99	-3.73471	0.019	0.175	9.70959e-95
Tmem273	1.87043e-188	1.30147	0.62	0.049	3.51397e-184		Naca	2.79172e-300	-1.16459	0.705	0.93	5.32659e-296		Atp2b4	1.18536e-66	2.0271	0.474	0.188	2.26166e-62		Tex2	7.702e-98	1.71292	0.754	0.435	1.46954e-93
Eef1b2	1.89415e-188	-1.02068	0.797	0.99	3.55854e-184		Cox7a2	1.06048e-295	-1.44357	0.534	0.865	2.02339e-291		Gng2	1.18403e-65	0.951465	0.873	0.733	2.25913e-61		Oxr1	1.13714e-96	1.39832	0.823	0.542	2.16966e-92
Rps18	3.47209e-188	-0.743533	0.963	1	6.52301e-184		Tmem273	9.57884e-291	3.56062	0.556	0.1	1.82764e-286		Bcl2	1.41711e-65	-0.990882	0.896	0.976	2.70384e-61		Rnf180	2.48739e-96	4.78945	0.433	0.03	4.74593e-92
Clnk	1.03961e-187	1.30002	0.975	0.737	1.95311e-183		2900026A02Rik	1.25299e-290	1.67785	0.817	0.47	2.3907e-286		Rps15a	6.24118e-65	-0.587714	0.995	0.991	1.19082e-60		Cd52	6.66533e-96	-0.919411	0.863	0.976	1.27175e-91
Rps19	1.73375e-187	-0.823132	0.958	1	3.25719e-183		Rpl32	1.95518e-290	-0.842872	0.942	0.987	3.73048e-286		Rps3	2.76395e-63	-0.553267	0.978	0.975	5.27361e-59		Gpr132	9.88202e-95	-1.77663	0.128	0.421	1.88549e-90
Rpl3	1.82066e-187	-0.826401	0.959	1	3.42047e-183		Ndufa4	6.02797e-288	-1.49997	0.414	0.809	1.15014e-283		Cdc20b	3.2535e-63	4.99646	0.177	0.013	6.20767e-59		Aoah	4.00534e-93	1.87194	0.65	0.247	7.64218e-89
Tyrobp	7.96427e-187	1.51589	0.956	0.585	1.49625e-182		Rpl29	1.82241e-285	-1.06091	0.796	0.944	3.47716e-281		Rps19	5.61123e-63	-0.564178	0.987	0.982	1.07062e-58		Pnpla7	7.29543e-93	1.64943	0.719	0.377	1.39197e-88
Rpl10	3.45752e-186	-0.95798	0.911	0.998	6.49565e-182		Rps11	1.87908e-285	-0.777827	0.962	0.991	3.58528e-281		Rpl10	8.9154e-63	-0.729242	0.907	0.944	1.70106e-58		Gm2682	6.14446e-89	-5.55933	0.003	0.095	1.17236e-84
Eif1	1.70244e-184	-0.86218	0.919	0.999	3.19837e-180		Rplp1	1.92456e-283	-0.660631	0.977	0.991	3.67206e-279		Emp3	2.02205e-62	2.08774	0.385	0.121	3.85806e-58		Rptor	6.72022e-88	1.21666	0.829	0.594	1.28222e-83
Rpl13	1.00406e-183	-0.679467	0.978	1	1.88634e-179		Kit	8.84648e-283	-1.83661	0.356	0.751	1.68791e-278		Rpl35a	1.52809e-61	-0.466534	0.991	0.981	2.91559e-57		Cd44	7.11735e-87	-2.43696	0.047	0.242	1.35799e-82
Snrpg	3.23037e-182	-1.03061	0.686	0.97	6.0689e-178		Tyrobp	2.57009e-280	1.27181	0.929	0.639	4.90373e-276		Rpl23	4.89488e-61	-0.490316	0.993	0.988	9.33943e-57		Ubash3a	4.10384e-85	-4.788	0.004	0.095	7.83012e-81
Rpl22l1	9.88858e-179	-1.05306	0.756	0.984	1.85777e-174		Rps14	2.90353e-279	-0.717729	0.955	0.984	5.53994e-275		Rplp1	6.35348e-61	-0.422397	1	0.991	1.21224e-56		Klra5	7.56589e-85	3.97161	0.426	0.057	1.44357e-80
Ndufa4	1.21469e-177	-1.0218	0.575	0.936	2.28205e-173		Rps19	2.74757e-277	-0.816952	0.938	0.982	5.24236e-273		Hcst	1.06587e-60	0.911666	0.896	0.795	2.03367e-56		Farp1	1.31132e-83	3.09888	0.462	0.09	2.502e-79
Rps11	3.4498e-177	-0.709698	0.977	1	6.48115e-173		Rps27	4.36228e-273	-0.903145	0.91	0.978	8.32324e-269		Ttc28	4.89889e-60	-1.36099	0.272	0.644	9.34708e-56		Ablim2	4.33388e-83	3.68333	0.422	0.053	8.26905e-79
Rpl32	9.12824e-176	-0.780011	0.968	1	1.71492e-171		Rack1	7.13754e-271	-0.903575	0.873	0.965	1.36184e-266		Tpt1	1.34864e-59	-0.471009	0.996	0.991	2.57321e-55		Rasgrp2	1.1372e-82	-2.34088	0.057	0.261	2.16977e-78
H3f3a	1.24952e-174	-0.889097	0.861	0.994	2.34747e-170		Nfkb1	1.17287e-270	-1.36273	0.429	0.842	2.23783e-266		Rps27a	1.0949e-58	-0.47772	0.991	0.983	2.08907e-54		Cela1	1.38362e-82	2.01817	0.575	0.202	2.63995e-78
Rpl14	1.32747e-174	-0.782499	0.937	1	2.49392e-170		Glp1r	1.8557e-270	2.26199	0.662	0.25	3.54068e-266		Pag1	1.26966e-58	1.36569	0.738	0.517	2.4225e-54		Klf3	1.39728e-82	-4.27092	0.006	0.106	2.666e-78
Rpl18a	2.01559e-174	-0.687498	0.972	1	3.78669e-170		Itga1	1.78301e-269	1.03653	0.965	0.784	3.40198e-265		Arl15	4.54988e-58	0.948625	0.898	0.749	8.68117e-54		Ltb	3.20366e-80	-2.29898	0.075	0.294	6.11257e-76
Rps9	5.1204e-173	-0.680647	0.966	1	9.6197e-169		Rpl10	2.14679e-269	-1.03274	0.798	0.944	4.09608e-265		Eef1a1	9.06657e-58	-0.490552	0.996	0.993	1.7299e-53		Nedd9	5.59789e-80	0.678132	0.988	0.955	1.06808e-75
Cox7a2	1.93334e-172	-1.02973	0.689	0.957	3.63216e-168		Fgl2	4.62429e-269	1.53952	0.818	0.574	8.82315e-265		Rps8	1.50545e-57	-0.465366	0.996	0.993	2.8724e-53		Cyth3	2.51893e-79	1.2904	0.772	0.501	4.80612e-75
Prkca	4.63996e-172	1.09381	0.988	0.931	8.71709e-168		Rpl37	9.74664e-269	-0.792575	0.916	0.981	1.85966e-264		B4galnt2	2.04608e-57	2.45295	0.323	0.088	3.90392e-53		Cd6	3.61472e-79	-4.58356	0.005	0.095	6.89689e-75
Rpl35	1.31173e-171	-0.86912	0.898	1	2.46435e-167		Rps18	1.95915e-265	-0.787721	0.933	0.978	3.73806e-261		Gpx8	3.27241e-57	5.32964	0.146	0.007	6.24375e-53		Itm2b	3.21023e-77	-0.703371	0.906	0.967	6.12511e-73
Rpsa	1.56275e-171	-0.724467	0.98	1	2.93593e-167		H3f3a	7.24709e-265	-1.04068	0.733	0.932	1.38274e-260		Arhgap5	9.91639e-57	-2.75879	0.071	0.388	1.89205e-52		Slc4a7	1.35904e-76	-1.88911	0.106	0.352	2.59304e-72
Itgae	3.04555e-170	0.829512	0.997	0.964	5.72168e-166		Clec2i	5.02368e-263	-1.86824	0.169	0.569	9.58517e-259		Gm19705	1.62282e-56	-3.63227	0.025	0.315	3.09634e-52		2900026A02Rik	2.34386e-76	1.122	0.817	0.541	4.47208e-72
Rpl8	5.51429e-170	-0.682186	0.968	1	1.03597e-165		Prkca	5.86722e-263	0.935836	0.987	0.938	1.11947e-258		Rpl36a	2.68865e-56	-0.840799	0.79	0.895	5.12995e-52		Pdzd2	2.69708e-76	2.18468	0.515	0.155	5.14603e-72
Rps10	2.57623e-169	-0.800631	0.929	1	4.83996e-165		Tespa1	6.1511e-261	-1.6248	0.261	0.697	1.17363e-256		Tgm2	4.91868e-56	-6.48419	0.007	0.279	9.38484e-52		Dnajc15	4.64505e-76	-1.15166	0.497	0.769	8.86276e-72
Abr	5.08931e-169	1.19468	0.966	0.77	9.56129e-165		Rps28	2.46979e-258	-1.158	0.816	0.955	4.71236e-254		Prdm1	7.69089e-56	2.66554	0.294	0.076	1.46742e-51		Rpl9	5.23355e-76	-0.710926	0.856	0.968	9.98561e-72
Rack1	1.12974e-166	-0.772444	0.934	0.998	2.12244e-162		Rps9	5.14784e-257	-0.741262	0.941	0.986	9.82207e-253		Cd9	1.98041e-55	-3.22391	0.03	0.32	3.77862e-51		Dennd4a	1.84729e-75	0.895099	0.951	0.878	3.52462e-71
Aff3	1.23235e-166	-1.04951	0.02	0.468	2.31521e-162		Ankrd44	1.55511e-254	0.758555	0.994	0.973	2.96714e-250		Rbpms	7.51679e-54	-2.23396	0.083	0.396	1.4342e-49		Tmem163	2.96173e-75	-3.08645	0.015	0.136	5.65098e-71
Ubb	4.5572e-166	-0.852027	0.913	0.998	8.56162e-162		Rpl22l1	2.75063e-254	-1.26939	0.574	0.871	5.2482e-250		H3f3a	7.55153e-54	-0.690533	0.837	0.932	1.44083e-49		Gcnt1	8.14278e-75	1.86004	0.57	0.21	1.55364e-70
Cmip	3.9409e-165	0.997375	0.991	0.921	7.40377e-161		Ms4a4b	1.1159e-253	-5.90372	0.008	0.23	2.12914e-249		Cox7a2	1.51552e-53	-0.904139	0.72	0.865	2.89162e-49		Runx2	1.11002e-74	-1.07708	0.512	0.804	2.11792e-70
Ankrd44	1.18085e-163	0.870327	0.999	0.982	2.21847e-159		Batf3	1.94555e-253	-6.9079	0.003	0.212	3.71212e-249		Ppia	2.07982e-53	-0.655562	0.911	0.963	3.96829e-49		St8sia1	4.37495e-74	-4.85911	0.002	0.078	8.3474e-70
Ccnd2	2.19769e-163	1.14885	0.981	0.845	4.12881e-159		Rps6	6.96345e-252	-0.855847	0.853	0.962	1.32863e-247		Crtam	2.13855e-53	-2.1586	0.155	0.486	4.08035e-49		Cd200r1	7.20945e-74	0.862273	0.925	0.745	1.37556e-69
Naca	8.85895e-163	-0.944572	0.788	0.985	1.66433e-158		Lrig1	5.06976e-248	-6.19481	0.004	0.213	9.67311e-244		Ddc	5.18778e-53	-1.27641	0.323	0.662	9.89829e-49		Rpl39	2.15025e-73	-0.76615	0.868	0.972	4.10267e-69
Rpl23a	7.28307e-162	-0.850238	0.867	0.994	1.36827e-157		Rpl35a	2.51256e-246	-0.663967	0.948	0.981	4.79397e-242		Bach2	6.4607e-53	-3.02383	0.056	0.347	1.2327e-48		Fas	2.9e-73	-3.44993	0.012	0.124	5.53319e-69
Rpl35a	2.66401e-161	-0.62152	0.976	1	5.00487e-157		Crtam	9.94736e-245	-2.49648	0.127	0.486	1.89796e-240		Rpl9	1.14963e-52	-0.558834	0.968	0.969	2.1935e-48		Rps27	1.34221e-72	-0.655056	0.91	0.98	2.56095e-68
Btg1	1.69859e-160	-0.865456	0.929	1	3.19114e-156		Snrpg	1.50813e-242	-1.20403	0.517	0.85	2.87751e-238		Rpl12	6.47247e-52	-0.479469	0.987	0.978	1.23495e-47		Itgb7	3.02578e-72	-0.830073	0.67	0.892	5.77318e-68
Rps26	2.13968e-160	-0.782991	0.957	1	4.01981e-156		Rpl7	1.14475e-241	-0.822659	0.877	0.97	2.18419e-237		Tmem163	6.86159e-52	5.12712	0.136	0.008	1.30919e-47		H2-Eb1	4.48871e-72	-3.37154	0.015	0.132	8.56445e-68
Rpl5	9.8476e-160	-0.725634	0.937	0.999	1.85007e-155		Eif1	1.45026e-241	-0.84368	0.851	0.961	2.7671e-237		Il6st	9.1041e-52	-1.53151	0.233	0.567	1.73706e-47		Adam19	1.57125e-71	-1.02825	0.484	0.79	2.99795e-67
Sidt1	1.77838e-159	-1.19871	0.075	0.554	3.34104e-155		Rpl14	1.81397e-241	-0.804842	0.888	0.966	3.46105e-237		Gna12	1.09845e-51	-1.70028	0.165	0.497	2.09585e-47		Sulf2	3.6932e-71	2.00581	0.506	0.155	7.04662e-67
Rps23	5.62436e-158	-0.615207	0.968	1	1.05665e-153		Cmip	5.99695e-241	0.86678	0.981	0.936	1.14422e-236		Scml4	1.1238e-51	-0.939091	0.515	0.807	2.14422e-47		Eya2	5.2094e-71	-3.75682	0.008	0.106	9.93953e-67
Dock5	3.00581e-156	1.1752	0.882	0.501	5.64701e-152		Basp1	7.94396e-240	-5.76279	0.004	0.206	1.51571e-235		Rps26	1.92414e-51	-0.58438	0.96	0.97	3.67126e-47		Dock10	5.61494e-70	0.467673	0.999	1	1.07133e-65
Rpl19	1.02353e-153	-0.581261	0.976	1	1.9229e-149		Rpl23a	4.65197e-237	-0.929651	0.782	0.943	8.87595e-233		Selenom	2.79185e-51	2.75716	0.243	0.054	5.32684e-47		Trps1	5.63596e-70	-2.29485	0.054	0.235	1.07534e-65
Rps6	2.23778e-153	-0.737802	0.934	0.998	4.20411e-149		Rpl5	4.23743e-234	-0.776551	0.869	0.967	8.08502e-230		Airn	4.44183e-51	-0.714145	0.901	0.972	8.47501e-47		Dock5	8.57249e-70	1.03867	0.823	0.604	1.63563e-65
Rpl38	2.29266e-153	-0.585697	0.971	1	4.30722e-149		Npm1	1.4243e-233	-1.14015	0.645	0.895	2.71756e-229		Fasl	1.48419e-50	1.25886	0.634	0.395	2.83184e-46		Cers6	6.80061e-69	0.90532	0.895	0.758	1.29756e-64
Nop10	7.74959e-152	-0.980736	0.5	0.896	1.45592e-147		Rps26	1.66423e-233	-0.845611	0.881	0.97	3.17534e-229		Ankrd44	2.69314e-50	0.506094	0.997	0.973	5.13851e-46		Itgal	5.59814e-68	-3.57328	0.013	0.12	1.06813e-63
Itga1	3.49081e-150	0.970078	0.985	0.827	6.55818e-146		Rpl19	1.04198e-232	-0.612751	0.962	0.985	1.9881e-228		Ndufa4	4.41822e-50	-0.903863	0.554	0.809	8.42997e-46		Rpl27	6.38007e-68	-0.656588	0.875	0.979	1.21732e-63
Rps25	8.75323e-150	-0.699629	0.927	0.998	1.64447e-145		Btg1	1.18216e-232	-0.865886	0.841	0.969	2.25557e-228		AA467197	7.15055e-50	2.79222	0.249	0.059	1.36433e-45		Dnm3	8.84889e-68	3.32024	0.396	0.075	1.68837e-63
Rps8	4.69766e-148	-0.582688	0.987	1	8.82549e-144		Rpl3	3.25019e-231	-0.827406	0.901	0.97	6.20136e-227		Sytl2	8.71061e-50	1.61937	0.499	0.247	1.66198e-45		Cmip	1.52041e-67	0.659484	0.981	0.948	2.90094e-63
Rpl22	8.77825e-146	-0.709981	0.933	0.998	1.64917e-141		Nop10	1.72196e-230	-1.45824	0.353	0.729	3.2855e-226		Nop10	5.61376e-49	-1.06608	0.448	0.729	1.07111e-44		Trio	1.6815e-67	1.55311	0.626	0.302	3.2083e-63
Myo1e	4.54585e-145	1.06493	0.941	0.722	8.54028e-141		Ssbp2	3.78626e-230	-1.68728	0.262	0.663	7.22419e-226		2010016I18Rik	5.83636e-49	-2.19178	0.086	0.381	1.11358e-44		Trerf1	4.80987e-67	0.800472	0.949	0.849	9.17723e-63
Chn2	7.6363e-145	0.893691	0.999	0.974	1.43463e-140		Ccnd2	4.77808e-229	0.939706	0.959	0.882	9.11658e-225		Gcnt2	1.35303e-48	1.25099	0.62	0.356	2.58157e-44		Plcg2	3.05008e-66	0.986825	0.83	0.607	5.81956e-62
Nedd9	3.57074e-143	0.877898	0.991	0.953	6.70834e-139		Entpd1	9.26808e-229	1.62678	0.758	0.417	1.76835e-224		Rpl13	2.06236e-48	-0.419879	0.996	0.992	3.93498e-44		Pfn1	4.31369e-66	-0.885937	0.695	0.882	8.23051e-62
Dock10	1.13387e-140	0.714861	0.999	0.998	2.1302e-136		Rps29	1.0922e-228	-0.834729	0.935	0.982	2.08391e-224		Rps18	3.05937e-48	-0.466322	0.989	0.978	5.83728e-44		Rpl34	6.45637e-65	-0.628282	0.893	0.979	1.23188e-60
Tmsb4x	1.29495e-140	-0.639725	0.993	1	2.43283e-136		Rpl28	2.13188e-228	-0.714104	0.957	0.989	4.06763e-224		Gm26740	2.30432e-47	0.951645	0.778	0.551	4.39664e-43		Slco3a1	1.37408e-64	-4.23097	0.005	0.082	2.62174e-60
Cd200r4	1.58726e-139	1.12457	0.863	0.527	2.98199e-135		Rps5	9.14534e-228	-0.724412	0.935	0.974	1.74493e-223		Itga4	2.52262e-47	1.47587	0.575	0.338	4.81315e-43		Rplp0	1.58331e-64	-0.658049	0.901	0.978	3.02096e-60
Rpl11	1.41303e-138	-0.616414	0.966	0.999	2.65467e-134		Rpl11	1.60161e-226	-0.680748	0.946	0.976	3.05588e-222		Casp7	7.21094e-47	1.96292	0.376	0.152	1.37585e-42		Ccnd2	2.6776e-64	0.703339	0.959	0.906	5.10887e-60
Rpl17	2.43886e-138	-0.605665	0.972	1	4.58188e-134		Ubb	3.34033e-226	-0.888049	0.813	0.948	6.37335e-222		Rpl22l1	8.04619e-47	-0.805042	0.722	0.871	1.53521e-42		Pkp4	1.23876e-63	1.71384	0.56	0.238	2.36355e-59
Ptma	3.34546e-137	-0.725773	0.956	0.998	6.28511e-133		Rpsa	1.57362e-225	-0.675196	0.977	0.993	3.00246e-221		Aplp2	8.45314e-47	1.41923	0.577	0.351	1.61286e-42		Oas3	2.27581e-63	-4.35812	0.004	0.078	4.34224e-59
Cox8a	6.77789e-136	-0.792198	0.842	0.992	1.27336e-131		Trgc4	1.72502e-225	-1.03955	0.754	0.955	3.29133e-221		Zfp36l1	9.05249e-47	-1.14737	0.402	0.702	1.72721e-42		Fryl	1.18578e-62	0.621861	0.983	0.948	2.26247e-58
Rpl7	3.68174e-135	-0.68348	0.933	1	6.91689e-131		Tmsb4x	5.42621e-225	-0.658643	0.994	0.998	1.03532e-220		Metrnl	3.73604e-46	4.06362	0.155	0.019	7.12837e-42		Rpl18a	6.05153e-62	-0.500899	0.963	0.997	1.15463e-57
Rps4x	7.79711e-134	-0.637764	0.963	1	1.46484e-129		Gm19590	4.7452e-224	-5.51987	0.005	0.199	9.05384e-220		Eif5a	6.85141e-46	-1.01269	0.554	0.79	1.30725e-41		Rpl18	9.84267e-62	-0.563976	0.908	0.979	1.87798e-57
Laptm5	9.94266e-133	0.785239	0.98	0.956	1.86793e-128		Dock10	7.91438e-222	0.582253	0.999	0.998	1.51006e-217		Rplp2	8.6131e-46	-0.435587	0.989	0.979	1.64338e-41		Rps21	1.06222e-61	-0.549745	0.923	0.996	2.02672e-57
Rps12	5.07622e-132	-0.620961	0.964	1	9.5367e-128		Rpl17	1.00155e-221	-0.64283	0.954	0.985	1.91095e-217		Itgax	1.29909e-45	2.35743	0.269	0.076	2.47867e-41		Plek	1.29436e-61	2.05331	0.478	0.163	2.46964e-57
Entpd1	1.53337e-130	1.19375	0.815	0.429	2.88074e-126		Rps23	6.41293e-220	-0.657496	0.94	0.98	1.22359e-215		Hectd2	1.96665e-45	-1.71958	0.135	0.43	3.75236e-41		Cd101	2.71097e-61	1.59664	0.569	0.262	5.17254e-57
Dnm3	1.43052e-128	1.29865	0.574	0.116	2.68752e-124		Rpl22	6.49316e-218	-0.788166	0.851	0.96	1.23889e-213		Tanc1	2.4221e-45	-1.82723	0.099	0.388	4.62136e-41		Zdhhc14	7.64569e-61	4.02894	0.322	0.03	1.4588e-56
Rpl28	3.71833e-128	-0.624904	0.972	1	6.98562e-124		Dock5	2.63267e-217	1.31818	0.823	0.56	5.02314e-213		Chsy1	4.32286e-45	0.777848	0.894	0.784	8.24801e-41		Tox	1.05884e-60	0.564471	0.994	0.978	2.02026e-56
AW112010	6.44989e-128	-0.737389	0.963	1	1.21174e-123		Satb1	3.27295e-215	-3.40542	0.027	0.259	6.24479e-211		Limd2	6.38487e-45	-0.7855	0.656	0.85	1.21823e-40		Gnptab	1.5472e-60	1.39741	0.655	0.384	2.95206e-56
Itih5	8.78954e-127	1.05721	0.753	0.336	1.65129e-122		Rpl18a	4.45516e-213	-0.653922	0.963	0.984	8.50044e-209		Rps9	1.01552e-44	-0.415385	0.993	0.986	1.93762e-40		S100a10	1.60093e-60	-0.960829	0.602	0.827	3.05457e-56
Pfn1	1.20376e-125	-0.668967	0.951	0.999	2.26151e-121		AU020206	2.27426e-210	0.759034	0.981	0.958	4.33929e-206		Trgc4	1.18233e-44	-0.699697	0.829	0.955	2.25589e-40		H2-Ab1	4.67582e-60	-3.29325	0.008	0.091	8.92146e-56
Rpl41	4.48605e-125	-0.575108	0.978	1	8.42794e-121		Nsg2	7.02088e-207	-3.75564	0.019	0.23	1.33958e-202		Rpl18	1.19219e-44	-0.449788	0.979	0.975	2.27469e-40		Rps13	9.64284e-60	-0.552302	0.926	0.992	1.83985e-55
Sh3kbp1	4.78653e-125	-0.988296	0.168	0.609	8.99246e-121		Rpl13	1.78048e-206	-0.614658	0.977	0.992	3.39715e-202		Nsg2	1.31264e-44	-5.55309	0.005	0.23	2.50452e-40		Tnfrsf9	1.23229e-59	2.53876	0.386	0.086	2.35121e-55
Hspe1	3.7912e-124	-0.862547	0.491	0.861	7.12252e-120		AW112010	4.5523e-206	-0.73916	0.934	0.985	8.68578e-202		Lsp1	1.93618e-44	0.734601	0.861	0.75	3.69424e-40		Ubb	1.94296e-59	-0.686015	0.813	0.94	3.70716e-55
Pik3cb	2.97251e-122	1.01362	0.725	0.298	5.58446e-118		Hspe1	2.47072e-205	-1.37777	0.362	0.722	4.71414e-201		Rpl3	2.20361e-44	-0.520344	0.978	0.97	4.20448e-40		Airn	6.34521e-59	0.724223	0.957	0.901	1.21067e-54
Prdm1	7.42807e-122	0.80027	0.437	0.026	1.39551e-117		Srgap3	5.74502e-204	1.48176	0.772	0.502	1.09615e-199		Art2b	8.21616e-44	1.42038	0.472	0.233	1.56764e-39		Rpl23	1.15351e-58	-0.493144	0.943	0.993	2.20089e-54
Pnpla7	4.91947e-121	1.08768	0.812	0.485	9.24221e-117		Pitpnc1	5.92931e-204	0.595558	0.998	0.995	1.13131e-199		Camk4	1.28964e-43	1.01404	0.726	0.493	2.46064e-39		Tmsb4x	3.23871e-58	-0.548582	0.994	1	6.17946e-54
Ssbp2	1.9786e-120	-1.05654	0.324	0.777	3.71719e-116		Thy1	1.1467e-201	-4.9242	0.012	0.203	2.18791e-197		Rpl8	2.12765e-43	-0.421813	0.993	0.977	4.05956e-39		Psmb8	3.76559e-58	-0.776415	0.678	0.881	7.18474e-54
Npm1	2.25112e-120	-0.80732	0.787	0.971	4.22917e-116		Rps8	1.5093e-201	-0.590737	0.974	0.993	2.87975e-197		Max	3.00224e-43	-0.96441	0.488	0.753	5.72827e-39		Rpl38	7.30287e-58	-0.5305	0.938	0.987	1.39339e-53
Tespa1	1.09623e-117	-0.872655	0.317	0.753	2.05949e-113		Mob3b	2.60334e-201	-4.51527	0.008	0.193	4.96718e-197		Rpsa	3.19524e-43	-0.421346	0.995	0.993	6.09651e-39		Ttc28	2.12061e-57	1.52692	0.571	0.272	4.04613e-53
Srgap3	1.46988e-117	1.11075	0.796	0.451	2.76146e-113		Chn2	1.98123e-199	0.657477	0.999	0.983	3.78018e-195		Rps16	3.38493e-43	-0.360399	0.995	0.985	6.45845e-39		Btf3	2.16568e-57	-0.959504	0.488	0.738	4.13213e-53
Satb1	2.64391e-117	-0.930851	0.069	0.458	4.96712e-113		Cd226	5.83626e-199	-1.3883	0.347	0.723	1.11356e-194		Glp1r	4.68016e-43	1.40786	0.488	0.25	8.92974e-39		Rps24	4.79414e-57	-0.474676	0.961	0.995	9.14722e-53
Rps17	6.34113e-116	-0.661714	0.888	0.988	1.19131e-111		Malat1	2.73855e-198	0.533132	1	1	5.22515e-194		Ctsc	5.97084e-43	-0.836933	0.612	0.829	1.13924e-38		Rbpms	1.30096e-56	2.59423	0.376	0.083	2.48223e-52
Rpl27	9.65324e-114	-0.581266	0.955	1	1.81355e-109		Sumo2	2.32574e-197	-1.07214	0.507	0.827	4.43752e-193		I730030J21Rik	8.3578e-43	-2.41097	0.057	0.312	1.59467e-38		Sec14l1	5.63869e-56	1.79249	0.491	0.197	1.07586e-51
Clec2i	1.95805e-113	-0.768748	0.215	0.642	3.67859e-109		Abr	3.1182e-196	0.955068	0.938	0.839	5.94952e-192		Ptma	8.62913e-43	-0.594668	0.935	0.955	1.64644e-38		Rps3	6.9487e-56	-0.533783	0.905	0.978	1.32581e-51
Nfkb1	2.80634e-113	-0.862116	0.536	0.881	5.27226e-109		Nedd9	1.19329e-195	0.701775	0.988	0.961	2.2768e-191		Tsga10	1.2783e-42	-1.48276	0.266	0.553	2.43899e-38		Rps28	1.27402e-55	-0.697546	0.816	0.931	2.43083e-51
Hnrnpf	7.9025e-112	-0.658713	0.859	0.985	1.48464e-107		Tnfrsf26	1.16295e-190	-4.63689	0.008	0.183	2.21891e-186		Kcnq5	1.3338e-42	-2.17351	0.108	0.374	2.54488e-38		Osbpl3	3.37569e-55	0.654165	0.958	0.894	6.44081e-51
Atxn1	1.15822e-111	0.916677	0.97	0.876	2.17595e-107		Itgae	7.64618e-189	0.590048	0.996	0.984	1.45889e-184		Mns1	1.47155e-42	1.99689	0.353	0.144	2.80771e-38		Rasgrf1	7.08749e-55	3.70757	0.309	0.037	1.35229e-50
Cela1	1.4003e-111	0.994413	0.684	0.251	2.63074e-107		Rpl8	1.57162e-188	-0.610468	0.955	0.977	2.99866e-184		Batf3	3.83952e-42	-7.58805	0.001	0.212	7.3258e-38		Pik3cb	1.16884e-54	1.37849	0.6	0.324	2.23015e-50
Sumo2	2.51179e-110	-0.732339	0.666	0.928	4.7189e-106		Cox8a	3.13282e-188	-0.81787	0.745	0.932	5.97741e-184		Cpd	5.68123e-42	2.09394	0.347	0.139	1.08398e-37		Rpl30	1.31136e-54	-0.517761	0.903	0.989	2.50207e-50
Fasl	1.57811e-109	0.902945	0.765	0.405	2.9648e-105		Rps25	9.2989e-188	-0.729891	0.852	0.949	1.77423e-183		Cd7	7.25436e-42	-0.503117	0.934	0.985	1.38413e-37		Rnpepl1	6.28122e-54	-3.24231	0.008	0.087	1.19846e-49
Lgals3	1.7868e-109	0.965437	0.685	0.261	3.35686e-105		Itih5	4.51989e-186	1.60131	0.685	0.384	8.62395e-182		Rpl27a	1.24344e-41	-0.367382	0.995	0.988	2.37249e-37		Arhgap39	1.83276e-53	0.988708	0.769	0.553	3.4969e-49
Pitpnc1	1.93698e-109	0.644351	0.999	0.997	3.639e-105		Rpl6	5.49273e-185	-0.619345	0.938	0.975	1.04801e-180		Rps17	2.41837e-41	-0.589141	0.852	0.92	4.61426e-37		Tmprss6	2.01939e-53	4.39091	0.28	0.02	3.853e-49
Ablim2	3.2673e-109	1.07454	0.492	0.092	6.13828e-105		Gas5	9.0298e-185	-1.20251	0.459	0.779	1.72289e-180		Laptm5	3.38846e-41	0.515379	0.979	0.938	6.46518e-37		Gpd2	2.07169e-53	1.1257	0.727	0.508	3.95278e-49
AU020206	7.82356e-107	0.710053	0.997	0.969	1.46981e-102		Mta3	3.45801e-182	0.78747	0.954	0.898	6.59788e-178		Adh1	3.61341e-41	-3.73791	0.021	0.244	6.89439e-37		Cd160	2.30278e-53	-0.977784	0.548	0.767	4.3937e-49
Ms4a4b	1.24097e-106	-1.32896	0.047	0.385	2.33141e-102		Tpm4	1.08185e-181	-3.10303	0.031	0.242	2.06416e-177		Dnajc6	1.02442e-40	1.69484	0.392	0.171	1.95459e-36		Eef1a1	3.23559e-53	-0.468519	0.967	0.996	6.17351e-49
Rabgap1l	1.45079e-105	0.751859	0.997	0.98	2.72559e-101		Rps10	1.61041e-181	-0.777341	0.842	0.945	3.07265e-177		Lrig1	1.6835e-40	-4.86831	0.005	0.213	3.21211e-36		Dzip1	6.06463e-53	-4.39873	0.004	0.067	1.15713e-48
Snx18	3.05312e-105	0.905801	0.793	0.485	5.7359e-101		Pnpla7	9.93364e-181	1.53418	0.719	0.478	1.89534e-176		Fyb	3.20312e-40	0.452212	0.985	0.973	6.11155e-36		Rpl37a	1.04225e-52	-0.395578	0.972	0.995	1.98861e-48
Gas5	1.13204e-104	-0.829504	0.628	0.895	2.12675e-100		Rps4x	2.04962e-180	-0.651886	0.942	0.976	3.91068e-176		Klrd1	3.81223e-40	0.914447	0.832	0.671	7.27374e-36		Cd74	1.26912e-52	-3.05397	0.008	0.086	2.42148e-48
Cfl1	2.64538e-104	-0.651661	0.895	0.993	4.96988e-100		Pim1	2.08436e-179	1.44551	0.733	0.488	3.97696e-175		H2-Eb1	3.83082e-40	3.56209	0.132	0.015	7.30921e-36		Tmcc3	1.69122e-52	4.02996	0.292	0.033	3.22684e-48
Smyd3	2.92762e-104	1.14906	0.96	0.925	5.50013e-100		Dpp4	6.2709e-177	-1.51865	0.172	0.5	1.19649e-172		Bend4	4.94059e-40	-3.89447	0.016	0.23	9.42664e-36		Mospd1	2.94195e-52	-1.42791	0.164	0.393	5.61323e-48
Mta3	1.13196e-103	0.730654	0.973	0.905	2.12662e-99		Rpl41	5.02717e-174	-0.56793	0.959	0.989	9.59183e-170		Rpl32	5.19955e-40	-0.418453	0.996	0.987	9.92075e-36		Evl	4.7464e-52	0.877095	0.828	0.649	9.05613e-48
Aplp2	1.46299e-102	0.914066	0.686	0.323	2.74852e-98		Gm19705	1.5143e-173	-2.19203	0.066	0.315	2.88928e-169		Gadd45b	1.17939e-39	2.33387	0.194	0.042	2.25028e-35		Abcb9	4.99534e-52	1.46252	0.587	0.329	9.53111e-48
Stk39	3.33761e-102	0.875017	0.932	0.741	6.27037e-98		Ms4a6b	1.78108e-172	-2.03893	0.143	0.435	3.3983e-168		Lrmda	2.0333e-39	-0.944207	0.48	0.768	3.87953e-35		Phactr2	6.99647e-52	1.05404	0.777	0.567	1.33493e-47
Cd7	4.54665e-102	0.534638	0.996	0.993	8.54179e-98		Akap6	2.8127e-172	-3.71932	0.024	0.214	5.36663e-168		Rpl29	2.521e-39	-0.53549	0.929	0.944	4.81007e-35		Rps16	8.44763e-52	-0.420921	0.958	0.995	1.61181e-47
Plek	8.32228e-102	0.942213	0.555	0.159	1.56351e-97		Ier5	7.03067e-172	-1.57545	0.189	0.512	1.34145e-167		Rpl14	2.66899e-39	-0.447985	0.963	0.966	5.09244e-35		Usp46	1.6124e-51	1.70693	0.48	0.196	3.07647e-47
Trerf1	8.18106e-101	0.81018	0.975	0.852	1.53698e-96		Cfl1	5.10551e-171	-0.828644	0.754	0.921	9.74131e-167		Btg1	5.98908e-39	-0.508775	0.919	0.969	1.14272e-34		Rplp2	3.0452e-51	-0.504028	0.913	0.989	5.81024e-47
Rpl10a	1.28407e-100	-0.583513	0.958	0.997	2.41239e-96		Gm36723	5.80931e-170	3.97798	0.399	0.08	1.10842e-165		St6galnac3	8.48267e-39	-0.749826	0.739	0.916	1.61849e-34		Fyb	3.86811e-51	-0.476254	0.942	0.985	7.38035e-47
Runx2	3.30251e-100	1.09237	0.511	0.127	6.20442e-96		Laptm5	9.64058e-170	0.707365	0.964	0.938	1.83942e-165		Rfc1	9.76953e-39	-1.23954	0.251	0.54	1.86403e-34		Bend7	4.26461e-51	5.35688	0.257	0.012	8.13687e-47
Ubash3b	1.40789e-99	0.827736	0.956	0.84	2.645e-95		Bicdl1	2.11204e-169	-1.61366	0.137	0.441	4.02977e-165		Malt1	1.38759e-38	1.22459	0.565	0.357	2.64753e-34		Rpl27a	5.55849e-51	-0.432613	0.955	0.995	1.06056e-46
Snrpe	4.97975e-99	-0.720062	0.565	0.89	9.35545e-95		Snrpe	4.34534e-169	-1.09985	0.415	0.743	8.29091e-165		Naca	1.77784e-38	-0.560974	0.848	0.93	3.39212e-34		Itk	5.85747e-51	-0.602418	0.845	0.948	1.11761e-46
Smap1	8.01346e-98	-0.697307	0.775	0.944	1.50549e-93		Atp5g2	9.51989e-169	-1.04534	0.511	0.804	1.81639e-164		Gm19590	2.60432e-38	-6.09628	0.004	0.199	4.96903e-34		Rps14	8.74801e-51	-0.423347	0.955	0.993	1.66912e-46
Rgs10	1.00571e-97	-0.788714	0.049	0.367	1.88943e-93		Cdk2ap2	7.22225e-168	-1.28162	0.314	0.659	1.37801e-163		Rps4x	3.93144e-38	-0.435848	0.989	0.976	7.50119e-34		Nedd4l	1.1913e-50	1.11245	0.688	0.444	2.27299e-46
Sytl2	1.53706e-97	0.920197	0.578	0.193	2.88768e-93		Ptma	1.73447e-167	-0.757455	0.866	0.955	3.30937e-163		Itgae	5.10354e-38	0.425184	0.993	0.984	9.73755e-34		Rps15a	1.2828e-50	-0.499193	0.95	0.995	2.44757e-46
Ptger4	3.82144e-97	0.904317	0.609	0.237	7.17934e-93		Ubash3b	2.48578e-166	0.88274	0.926	0.79	4.74286e-162		Actn2	6.29891e-38	1.013	0.652	0.465	1.20183e-33		Cish	1.4254e-50	-1.28842	0.224	0.463	2.71966e-46
Ier5	4.22448e-94	-0.72223	0.301	0.666	7.93653e-90		Snx18	3.87879e-162	1.40434	0.704	0.469	7.40073e-158		Ctsd	6.71846e-38	0.843481	0.75	0.612	1.28188e-33		Rpl19	1.47682e-50	-0.395954	0.962	0.996	2.81778e-46
Rasgrf1	3.59443e-93	0.993848	0.336	0.01	6.75285e-89		Atxn1	5.88155e-162	0.796667	0.958	0.895	1.1222e-157		Rps11	6.7531e-38	-0.362152	1	0.991	1.28849e-33		Lyn	1.63863e-50	1.08394	0.701	0.458	3.12651e-46
Atp5g2	4.3473e-93	-0.67979	0.716	0.935	8.16727e-89		Slc25a5	1.95664e-161	-1.15911	0.38	0.708	3.73326e-157		Sidt1	6.90191e-38	-1.85045	0.12	0.376	1.31688e-33		Ppp1r16b	2.84748e-50	0.71175	0.903	0.794	5.433e-46
Oaz1	6.99775e-93	-0.560401	0.902	0.992	1.31467e-88		Kcnk1	6.39383e-161	-5.81656	0.004	0.145	1.21994e-156		Sh3pxd2a	7.22521e-38	-2.34862	0.054	0.285	1.37857e-33		Fut8	3.37533e-50	0.905648	0.793	0.611	6.44013e-46
Fyn	6.69778e-92	0.582714	0.994	0.985	1.25831e-87		Cd200r4	7.95249e-161	1.13034	0.782	0.57	1.51733e-156		Rpl5	8.30022e-38	-0.425998	0.962	0.967	1.58368e-33		Rpl37	8.30386e-50	-0.471059	0.916	0.985	1.58438e-45
Uqcrh	6.9332e-92	-0.620907	0.793	0.977	1.30254e-87		Rpl27	1.55224e-160	-0.684699	0.875	0.946	2.96168e-156		Socs1	9.31459e-38	-2.22789	0.077	0.317	1.77722e-33		H2-D1	1.24058e-49	-0.538658	0.913	0.979	2.36703e-45
Txn1	1.08162e-91	-0.674628	0.429	0.775	2.03205e-87		Gm44174	2.08032e-160	1.10739	0.829	0.629	3.96924e-156		Rps5	1.04688e-37	-0.402485	0.991	0.974	1.99745e-33		H2-Q7	1.33044e-49	-0.680125	0.739	0.892	2.53848e-45
Rptor	6.15284e-91	0.843358	0.869	0.685	1.15593e-86		Maml2	1.67698e-159	0.832436	0.952	0.89	3.19968e-155		Rpl7	1.06949e-37	-0.450615	0.964	0.97	2.04058e-33		Mns1	9.30212e-49	-1.50581	0.145	0.353	1.77485e-44
Sytl3	1.18366e-90	0.810113	0.884	0.667	2.22374e-86		Rps17	3.24799e-159	-0.760085	0.761	0.92	6.19716e-155		Sulf2	1.23577e-37	-1.4163	0.155	0.425	2.35784e-33		Cpd	6.36548e-48	1.22726	0.611	0.347	1.21453e-43
Psmb8	2.13318e-90	-0.666397	0.822	0.96	4.0076e-86		Elmo1	1.62649e-156	-0.91141	0.628	0.893	3.10334e-152		Patj	1.39506e-37	-1.9513	0.085	0.334	2.66177e-33		Rcsd1	8.15918e-48	0.86945	0.807	0.631	1.55677e-43
Ccl4	7.74657e-90	1.11219	0.378	0.039	1.45535e-85		Ddit4	2.10317e-156	-2.10962	0.08	0.323	4.01285e-152		4930503L19Rik	1.713e-37	1.18344	0.569	0.36	3.2684e-33		Srbd1	1.02868e-47	1.64484	0.585	0.361	1.96271e-43
Rpl6	6.63885e-89	-0.472782	0.974	1	1.24724e-84		Cd244a	4.58488e-156	0.646366	0.97	0.928	8.74795e-152		Basp1	1.95942e-37	-4.66657	0.009	0.206	3.73857e-33		Itgad	1.52886e-47	1.72096	0.443	0.172	2.91706e-43
Myl12b	1.94432e-88	-0.680844	0.62	0.891	3.65279e-84		Fasl	5.51443e-156	1.45073	0.656	0.395	1.05215e-151		Igf2r	2.54865e-37	-0.861365	0.493	0.758	4.86282e-33		Itgax	2.66056e-47	-1.52945	0.091	0.269	5.07635e-43
Cdkn2d	3.1697e-88	-0.566147	0.157	0.506	5.95492e-84		Uqcrh	6.24936e-154	-0.772816	0.692	0.906	1.19238e-149		Gm4258	2.71406e-37	-0.991725	0.403	0.684	5.17843e-33		Zfhx3	2.75953e-47	6.03645	0.237	0.008	5.26518e-43
Arhgap5	3.35876e-88	-0.698105	0.081	0.406	6.3101e-84		Rpl10a	7.91175e-154	-0.628557	0.924	0.969	1.50956e-149		Zdhhc14	4.57744e-37	-2.86118	0.03	0.244	8.73375e-33		Epcam	1.26616e-46	1.4807	0.499	0.225	2.41584e-42
Foxo3	8.4393e-88	0.860099	0.873	0.666	1.58549e-83		Eya2	3.58383e-153	-4.43137	0.008	0.155	6.83794e-149		Rps13	4.93627e-37	-0.376383	0.992	0.979	9.4184e-33		Gadd45b	1.40479e-46	-1.92473	0.053	0.194	2.68033e-42
B4galnt2	8.84416e-88	1.02661	0.346	0.026	1.66155e-83		Smyd3	6.47064e-153	0.890451	0.958	0.911	1.2346e-148		Bicdl1	1.40705e-36	-1.41893	0.173	0.441	2.68466e-32		Prkch	2.50584e-46	0.383007	0.999	0.999	4.78114e-42
Rpl24	5.18787e-87	-0.587326	0.91	0.992	9.74645e-83		Pag1	1.25079e-151	1.44273	0.732	0.517	2.38651e-147		Fcer1g	1.46872e-36	-0.745173	0.704	0.829	2.80232e-32		Snrpf	3.40857e-46	-1.22284	0.252	0.481	6.50354e-42
Plcg2	5.69546e-87	0.797686	0.88	0.664	1.07001e-82		Dipk1a	2.9813e-151	-1.37213	0.165	0.468	5.68832e-147		Snx18	1.56238e-36	1.0798	0.644	0.469	2.98101e-32		H2-K1	3.46078e-46	-0.492179	0.954	0.985	6.60316e-42
Tmem154	7.18475e-87	0.757612	0.485	0.125	1.3498e-82		Eif5a	1.28092e-149	-1.09262	0.513	0.79	2.44399e-145		Bcl11b	1.72178e-36	0.786323	0.84	0.712	3.28515e-32		Rps23	4.49273e-46	-0.423362	0.94	0.993	8.57214e-42
Rpl37a	7.27308e-87	-0.396205	0.981	1	1.36639e-82		Itga4	1.31801e-149	-2.01579	0.091	0.338	2.51477e-145		Rps6	1.81418e-36	-0.442796	0.955	0.962	3.46146e-32		Tpt1	1.75141e-45	-0.436008	0.967	0.996	3.3417e-41
Batf3	1.20714e-86	-0.723624	0.007	0.256	2.26786e-82		Dynll1	9.68584e-149	-1.00075	0.506	0.793	1.84806e-144		Tyrobp	2.46886e-36	-0.754814	0.36	0.639	4.71058e-32		Max	2.39885e-45	1.04164	0.685	0.488	4.577e-41
Gng2	2.91822e-86	0.765999	0.88	0.731	5.48245e-82		Arl15	1.29078e-148	0.931565	0.879	0.749	2.46282e-144		Cdyl2	5.48032e-36	-0.691898	0.595	0.852	1.04564e-31		Parp8	3.57939e-45	0.947375	0.768	0.586	6.82948e-41
Gm36723	3.36629e-86	1.08795	0.349	0.031	6.32426e-82		Rpl35	1.78549e-148	-1.13887	0.565	0.806	3.40672e-144		Mei1	5.77814e-36	-1.55472	0.172	0.431	1.10247e-31		Rbms1	5.69706e-45	0.896409	0.814	0.698	1.087e-40
Tgm2	8.60022e-86	-0.485922	0.006	0.25	1.61572e-81		Fyn	4.24715e-148	0.564236	0.99	0.982	8.10356e-144		Ppp1r14b	6.63153e-36	-1.43136	0.201	0.46	1.2653e-31		Ppia	1.13791e-44	-0.621908	0.777	0.911	2.17114e-40
Dynll1	9.97227e-86	-0.700915	0.651	0.906	1.87349e-81		Plcg2	1.00801e-147	0.991053	0.83	0.655	1.92329e-143		Rnf180	1.55446e-35	-3.29148	0.03	0.234	2.9659e-31		Adgre5	1.59987e-44	-2.51947	0.021	0.118	3.05256e-40
Ppm1h	1.03283e-85	0.654859	0.989	0.962	1.94039e-81		Rbm3	3.77082e-147	-1.07302	0.431	0.74	7.19472e-143		Pacsin1	1.86346e-35	-1.91929	0.081	0.317	3.55548e-31		Ptpn22	1.91219e-44	0.486268	0.976	0.971	3.64846e-40
Ms4a6b	1.21124e-84	-0.816453	0.247	0.595	2.27556e-80		Txn1	4.70346e-147	-1.30719	0.284	0.594	8.97421e-143		Npm1	2.33525e-35	-0.638947	0.794	0.895	4.45566e-31		Rps11	2.91526e-44	-0.415676	0.962	1	5.56232e-40
Tesc	2.12222e-84	0.772466	0.511	0.159	3.98702e-80		Lrmda	1.47984e-145	0.917344	0.902	0.768	2.82354e-141		Osbpl3	2.99294e-35	0.655785	0.894	0.764	5.71053e-31		Zdhhc2	3.3387e-44	-3.0371	0.011	0.087	6.37024e-40
Cd244a	7.9615e-84	0.591711	0.988	0.944	1.49573e-79		Bzw2	3.84692e-145	-1.79103	0.081	0.318	7.33991e-141		Cxcr6	4.5761e-35	1.04941	0.623	0.425	8.7312e-31		Rpl32	4.77115e-44	-0.424419	0.942	0.996	9.10336e-40
Sem1	1.59281e-83	-0.60998	0.688	0.949	2.99241e-79		Uqcrb	3.1162e-144	-1.15125	0.318	0.635	5.94571e-140		Zbtb20	8.35867e-35	-0.627576	0.835	0.956	1.59483e-30		Hdac4	6.20469e-44	1.15259	0.615	0.377	1.18385e-39
Slc16a10	1.57366e-82	0.944329	0.469	0.125	2.95644e-78		Trps1	5.34091e-144	-2.25965	0.054	0.262	1.01905e-139		Emb	7.1273e-34	-0.716014	0.581	0.808	1.35989e-29		Rack1	2.12458e-43	-0.505371	0.873	0.971	4.0537e-39
Rcsd1	2.25949e-82	0.827405	0.846	0.646	4.24491e-78		Cd52	7.57366e-144	-0.681265	0.863	0.952	1.44505e-139		Map2	8.97966e-34	-3.82681	0.019	0.205	1.71332e-29		Cxcr3	5.00712e-43	-1.75745	0.076	0.23	9.55358e-39
Rtn4rl1	2.88309e-82	0.849171	0.672	0.357	5.41646e-78		Ccnd3	1.15252e-143	-0.779096	0.827	0.959	2.19901e-139		Plac8	1.73424e-33	0.981091	0.599	0.363	3.30894e-29		Dgkd	6.43885e-43	0.761466	0.833	0.677	1.22853e-38
Rin3	3.16149e-82	0.718319	0.944	0.835	5.93949e-78		Klf3	2.15516e-143	-4.68349	0.006	0.139	4.11204e-139		Eif1	1.80934e-33	-0.425475	0.947	0.961	3.45222e-29		Nrcam	1.30825e-42	3.75302	0.25	0.029	2.49615e-38
Pkp4	3.48423e-82	0.861922	0.672	0.34	6.54583e-78		Pdlim1	4.87136e-143	-2.61022	0.03	0.207	9.29456e-139		Myo1f	2.02181e-33	0.617647	0.897	0.829	3.8576e-29		Havcr2	1.38352e-42	-3.67709	0.005	0.063	2.63976e-38
Arl15	4.5622e-82	0.887661	0.904	0.705	8.57101e-78		Txk	6.07202e-143	0.747288	0.924	0.805	1.15854e-138		Bcl2l11	5.67094e-33	-1.19565	0.32	0.568	1.08202e-28		Slamf7	2.41966e-42	-0.941861	0.384	0.612	4.61671e-38
Uqcrb	5.26377e-82	-0.628945	0.484	0.829	9.88904e-78		Bach2	6.55824e-143	-1.74815	0.097	0.347	1.25131e-138		Tmem131	7.05152e-33	-0.765261	0.471	0.73	1.34543e-28		Pik3cd	2.88249e-42	0.634085	0.932	0.885	5.4998e-38
Mob3b	5.42502e-82	-0.577791	0.01	0.251	1.0192e-77		Smad3	6.29038e-142	-2.94525	0.022	0.186	1.2002e-137		Ier5	1.70927e-32	-1.16407	0.247	0.512	3.26129e-28		Cox6c	3.60341e-42	-0.770728	0.581	0.779	6.8753e-38
Ppp1r16b	5.39612e-81	0.708216	0.956	0.881	1.01377e-76		Mif	1.3574e-141	-1.2584	0.347	0.642	2.58992e-137		Ddit4	2.39833e-32	-1.75814	0.098	0.323	4.57602e-28		Ripor2	5.23127e-42	0.518763	0.982	0.954	9.98126e-38
Pik3ap1	6.067e-81	0.836985	0.598	0.252	1.13981e-76		Cdkn2d	1.29523e-140	-1.88529	0.086	0.321	2.47129e-136		Gcnt1	3.92195e-32	-1.20258	0.21	0.475	7.48308e-28		Grap2	5.8585e-42	-0.490128	0.92	0.979	1.1178e-37
Nsg2	1.39436e-80	-0.509579	0.031	0.293	2.61958e-76		Prdm1	4.87125e-140	3.15906	0.358	0.076	9.29435e-136		Gmfg	5.98993e-32	1.18161	0.526	0.34	1.14288e-27		Zbtb20	6.06593e-42	0.65424	0.921	0.835	1.15738e-37
Abcb9	1.63271e-80	0.879184	0.627	0.311	3.06737e-76		Plac8	6.68014e-140	-2.28218	0.12	0.363	1.27457e-135		Dennd2d	6.71262e-32	-1.56278	0.104	0.335	1.28077e-27		Ust	7.45632e-42	-3.36279	0.01	0.082	1.42267e-37
Cd2	1.97337e-80	-0.610221	0.048	0.326	3.70737e-76		Gsap	5.97189e-139	1.30607	0.686	0.462	1.13944e-134		Rpl34	1.47435e-31	-0.356203	0.979	0.976	2.81306e-27		Rpl23a	9.92372e-42	-0.557814	0.782	0.918	1.89345e-37
Bach2	2.35791e-80	-0.801311	0.093	0.411	4.42981e-76		Gm28100	9.14567e-139	-3.00634	0.022	0.184	1.74499e-134		Rpl31	3.26209e-31	-0.468091	0.884	0.919	6.22406e-27		Iqgap2	1.20974e-41	-1.52684	0.093	0.257	2.30818e-37
Sec61b	2.45241e-80	-0.609446	0.567	0.885	4.60734e-76		Ppp1r14b	1.12238e-138	-1.56264	0.183	0.46	2.14151e-134		Mob3b	4.21225e-31	-3.73664	0.019	0.193	8.03697e-27		Stk32c	1.27049e-41	2.0296	0.322	0.081	2.4241e-37
Ptk2b	2.23765e-79	0.654974	0.948	0.89	4.20388e-75		Fryl	1.40941e-138	0.596164	0.983	0.932	2.68915e-134		Ift80	4.27045e-31	-1.64705	0.126	0.355	8.14801e-27		Slfn2	1.33141e-41	-0.855743	0.47	0.687	2.54032e-37
Slc28a2	2.26184e-79	0.764909	0.83	0.625	4.24933e-75		Ccdc85b	4.49845e-138	-1.48458	0.128	0.394	8.58304e-134		Wwox	1.28604e-30	-1.17149	0.224	0.466	2.45376e-26		Arap3	1.35242e-41	1.33286	0.533	0.296	2.58042e-37
Gsap	6.74708e-79	0.778634	0.779	0.5	1.26757e-74		Pik3cb	2.09072e-137	1.551	0.6	0.337	3.98909e-133		Frmd4a	1.38602e-30	-1.97513	0.074	0.283	2.64453e-26		Krtcap2	1.74787e-41	-0.862462	0.459	0.677	3.33493e-37
Eif3m	7.99648e-79	-0.621778	0.474	0.784	1.5023e-74		Aplp2	2.62541e-137	1.55879	0.601	0.351	5.00929e-133		Rack1	1.58751e-30	-0.398204	0.971	0.965	3.02897e-26		Rpl12	2.70687e-41	-0.459743	0.911	0.987	5.1647e-37
Limd2	1.10171e-78	-0.622385	0.727	0.937	2.06979e-74		Rasgrf1	1.03515e-136	3.98562	0.309	0.04	1.97507e-132		Slc25a5	1.75015e-30	-0.772051	0.471	0.708	3.33929e-26		Lag3	4.35613e-41	1.21881	0.57	0.324	8.31149e-37
Chchd2	2.10586e-78	-0.559818	0.847	0.98	3.95629e-74		Psme1	1.65653e-136	-0.813424	0.634	0.867	3.16065e-132		Fhit	1.81798e-30	-1.12656	0.161	0.403	3.46871e-26		H2-Aa	5.19478e-41	-3.43064	0.006	0.063	9.91163e-37
Pag1	2.15777e-78	1.02741	0.778	0.551	4.0538e-74		Hdgfl3	6.98918e-136	-2.25877	0.055	0.256	1.33354e-131		Rps14	2.07457e-30	-0.294383	0.993	0.984	3.95828e-26		Gpr174	7.40183e-41	-2.43844	0.023	0.116	1.41227e-36
Cd8a	1.11946e-77	0.523152	0.984	0.923	2.10313e-73		Ppm1h	1.60275e-135	0.591283	0.979	0.955	3.05804e-131		Adgre5	2.53848e-30	3.57482	0.118	0.018	4.84342e-26		Ptpn11	7.8267e-41	1.0815	0.615	0.402	1.49333e-36
Kcng3	1.99155e-77	0.662005	0.285	0.008	3.74153e-73		Cela1	7.78294e-135	1.57375	0.575	0.288	1.48498e-130		Rpl11	3.676e-30	-0.332387	0.987	0.976	7.0138e-26		Rps7	7.98516e-41	-0.459031	0.91	0.976	1.52357e-36
Rab8b	2.45604e-77	0.613976	0.964	0.924	4.61417e-73		Sox5	8.47856e-135	-4.69496	0.007	0.135	1.61771e-130		Trip4	8.25868e-30	1.09902	0.567	0.392	1.57576e-25		Tmem131	1.60097e-40	0.934802	0.677	0.471	3.05465e-36
H3f3b	4.9014e-77	-0.606257	0.869	0.982	9.20826e-73		Psmb3	9.19566e-135	-0.989327	0.399	0.711	1.75453e-130		Trbc1	9.03476e-30	-0.936685	0.542	0.738	1.72383e-25		Grk3	1.64453e-40	2.48043	0.303	0.074	3.13776e-36
Snhg8	7.78231e-77	-0.618196	0.291	0.626	1.46206e-72		Rps12	1.71694e-134	-0.55364	0.948	0.982	3.27593e-130		Dock2	9.80439e-30	0.432969	0.978	0.966	1.87068e-25		Fkbp3	2.59337e-40	-0.986568	0.336	0.561	4.94814e-36
Cox6c	4.71198e-76	-0.558066	0.773	0.96	8.8524e-72		Sec61b	4.82777e-134	-0.920627	0.453	0.752	9.21138e-130		Lat	1.45756e-29	0.908347	0.635	0.483	2.78103e-25		Cfl1	2.96885e-40	-0.623348	0.754	0.884	5.66457e-36
Pacsin2	5.0304e-76	0.779327	0.74	0.453	9.45061e-72		2410006H16Rik	3.7411e-133	-1.40832	0.225	0.511	7.13801e-129		Gm44148	1.57159e-29	-1.07372	0.25	0.5	2.9986e-25		Acot7	3.894e-40	0.786521	0.76	0.595	7.42976e-36
Maml2	5.60578e-76	0.795662	0.96	0.893	1.05316e-71		Myl12a	3.92564e-133	-0.971072	0.429	0.729	7.49013e-129		Satb1	2.55031e-29	-2.11651	0.062	0.259	4.86599e-25		Txn1	5.81562e-40	-1.10639	0.284	0.495	1.10962e-35
Tnfrsf26	7.85995e-76	-0.424687	0.013	0.243	1.47665e-71		Limd2	4.24263e-133	-0.827845	0.588	0.85	8.09493e-129		C1qbp	2.64242e-29	-1.27288	0.2	0.436	5.04174e-25		Pacsin2	6.69573e-40	0.952518	0.662	0.464	1.27755e-35
Cdk2ap2	4.14308e-75	-0.621964	0.406	0.734	7.7836e-71		Rpl38	4.51616e-133	-0.590761	0.938	0.973	8.61683e-129		Rpl10a	3.64662e-29	-0.395615	0.98	0.969	6.95775e-25		Myl12a	2.02919e-39	-0.916422	0.429	0.634	3.8717e-35
Slc25a3	4.48591e-75	-0.597514	0.629	0.875	8.42767e-71		Rbms1	1.93279e-132	1.0311	0.814	0.703	3.68777e-128		Hsp90ab1	3.68415e-29	-0.418527	0.963	0.982	7.02936e-25		Frmd4b	2.13175e-39	0.766766	0.802	0.652	4.06738e-35
Trgc4	4.77565e-75	-0.662503	0.84	0.958	8.97202e-71		Lgals3	1.92457e-131	1.28934	0.641	0.381	3.67208e-127		Rplp0	4.25506e-29	-0.456898	0.978	0.97	8.11865e-25		Serpina3g	2.90382e-39	1.18374	0.579	0.353	5.54049e-35
Basp1	6.49523e-75	-0.445893	0.007	0.226	1.22026e-70		Hyi	2.86095e-131	-1.8752	0.061	0.266	5.45869e-127		Rps29	5.36603e-29	-0.455243	0.984	0.982	1.02384e-24		Ostf1	3.2688e-39	0.617306	0.856	0.783	6.23687e-35
Tex2	1.04881e-74	0.87431	0.837	0.594	1.97039e-70		Pdzd2	3.29712e-131	1.80805	0.515	0.233	6.2909e-127		Rpl17	5.72988e-29	-0.292992	0.992	0.985	1.09326e-24		B2m	3.77974e-39	-0.431701	0.943	0.988	7.21175e-35
Cd52	1.21561e-74	-0.618672	0.924	0.993	2.28377e-70		Mrps14	9.82277e-131	-1.20472	0.247	0.543	1.87419e-126		Hipk2	9.09342e-29	-1.10961	0.22	0.472	1.73502e-24		Gm44174	4.00779e-39	0.741328	0.829	0.673	7.64687e-35
Pdzd2	1.76763e-74	0.850543	0.552	0.221	3.32084e-70		Gng2	1.74294e-130	0.890632	0.836	0.733	3.32553e-126		Rasgrp2	9.16424e-29	1.74848	0.261	0.103	1.74854e-24		Cox7c	7.00242e-39	-0.759189	0.563	0.746	1.33606e-34
Lrig1	2.41319e-74	-0.426965	0.013	0.239	4.53366e-70		Rptor	2.29515e-130	0.914007	0.829	0.698	4.37914e-126		Os9	1.10538e-28	0.762859	0.709	0.597	2.10906e-24		Errfi1	1.22507e-38	1.89591	0.372	0.138	2.33744e-34
Dnaja1	3.53944e-74	-0.616366	0.838	0.975	6.64955e-70		Oaz1	3.39227e-130	-0.611361	0.819	0.94	6.47246e-126		Pitpnc1	1.18274e-28	0.328705	0.997	0.995	2.25667e-24		Smad3	1.35202e-38	-2.47749	0.022	0.111	2.57966e-34
Phactr2	3.91132e-74	0.951156	0.824	0.593	7.34819e-70		Slc25a4	1.64758e-129	-1.22893	0.244	0.537	3.14359e-125		Smurf2	1.28435e-28	-0.668282	0.782	0.899	2.45055e-24		Atp8a2	1.36659e-38	-1.26305	0.152	0.344	2.60746e-34
Slc25a5	6.32902e-74	-0.644222	0.581	0.858	1.18903e-69		Tomm20	2.49454e-129	-1.0247	0.364	0.67	4.75958e-125		Ephx1	1.58959e-28	-1.38693	0.108	0.329	3.03293e-24		Bag3	2.73517e-38	-2.95378	0.01	0.077	5.2187e-34
Atp5md	1.15662e-73	-0.605701	0.542	0.848	2.17295e-69		A630014C17Rik	1.02112e-128	-6.2852	0.001	0.109	1.9483e-124		Kcnk1	1.99907e-28	-7.70377	0	0.145	3.81422e-24		Vps37b	2.97622e-38	0.967473	0.754	0.589	5.67862e-34
Mif	1.73204e-73	-0.659986	0.522	0.801	3.25399e-69		Spcs1	1.9584e-128	-1.21268	0.234	0.528	3.73662e-124		Hmgn1	2.87543e-28	-0.948802	0.299	0.543	5.48632e-24		Tec	3.89126e-38	1.11522	0.598	0.385	7.42453e-34
Ppp1r14b	1.92933e-73	-0.581788	0.242	0.573	3.62463e-69		Slc25a3	3.1777e-128	-0.887793	0.488	0.772	6.06305e-124		Acvr2a	3.06003e-28	-0.974628	0.263	0.513	5.83854e-24		Nr4a2	4.10091e-38	1.54542	0.433	0.197	7.82454e-34
Pim1	8.80259e-73	0.805895	0.806	0.561	1.65374e-68		Aoah	3.39669e-128	1.29484	0.65	0.394	6.48088e-124		Pde3b	3.52108e-28	0.468285	0.974	0.943	6.71823e-24		Rps3a1	4.53656e-38	-0.393208	0.927	0.988	8.65576e-34
Klra5	3.35914e-72	1.43034	0.591	0.279	6.31082e-68		Rpl24	1.83357e-127	-0.622348	0.843	0.947	3.49844e-123		Dynll1	3.53596e-28	-0.682161	0.612	0.793	6.74661e-24		Irf8	4.67809e-38	1.42511	0.442	0.204	8.92579e-34
Cables1	5.05003e-72	0.762481	0.944	0.8	9.4875e-68		Rabgap1l	1.84678e-127	0.517468	0.995	0.97	3.52366e-123		Snrpg	4.76437e-28	-0.544113	0.676	0.85	9.09042e-24		Uqcrh	9.54581e-38	-0.649896	0.692	0.857	1.82134e-33
Myo6	5.29399e-72	0.768043	0.573	0.25	9.94582e-68		Fam241a	1.92087e-127	-1.41438	0.151	0.416	3.66503e-123		Itk	5.25513e-28	0.461042	0.948	0.929	1.00268e-23		Rpl29	1.44988e-37	-0.525425	0.796	0.929	2.76637e-33
Rbms1	7.36101e-72	0.762093	0.885	0.792	1.38291e-67		Ptk2b	1.4206e-126	0.706261	0.92	0.86	2.71051e-122		Rps21	5.33137e-28	-0.321495	0.996	0.984	1.01723e-23		Rpl17	1.8297e-37	-0.349837	0.954	0.992	3.49107e-33
Socs1	1.23369e-71	-0.610389	0.201	0.525	2.31774e-67		Rin3	7.94567e-126	0.765718	0.908	0.82	1.51603e-121		Cuedc1	5.62371e-28	-1.78466	0.086	0.287	1.073e-23		Atp5l	1.99763e-37	-0.654726	0.618	0.812	3.81148e-33
Serf2	1.79359e-71	-0.48501	0.921	0.991	3.36961e-67		Tomm5	1.01401e-125	-1.25645	0.223	0.51	1.93474e-121		Tnfrsf26	5.87661e-28	-3.12381	0.021	0.183	1.12126e-23		Rpl22	2.16265e-37	-0.492296	0.851	0.955	4.12635e-33
Ide	2.34039e-71	0.760751	0.836	0.661	4.39689e-67		Mrpl23	1.04828e-125	-1.37124	0.173	0.445	2.00011e-121		Usp46	6.08462e-28	-1.08039	0.196	0.436	1.16095e-23		Prkca	2.33147e-37	0.486366	0.987	0.966	4.44845e-33
Prkch	3.43946e-71	0.472136	0.998	1	6.46171e-67		Camk4	1.80342e-125	1.33171	0.705	0.493	3.44092e-121		Pcgf5	7.26019e-28	-1.09093	0.267	0.511	1.38524e-23		Itpkb	3.30209e-37	0.628921	0.908	0.831	6.30038e-33
Cd200r1	3.62048e-71	0.716471	0.943	0.768	6.8018e-67		Cox6c	1.9928e-125	-0.7848	0.581	0.835	3.80227e-121		Tespa1	9.01033e-28	-0.767979	0.434	0.697	1.71917e-23		Srgap3	5.43154e-37	0.833853	0.772	0.63	1.03634e-32
Cotl1	3.88122e-71	-0.593803	0.832	0.963	7.29164e-67		Dennd2d	5.57954e-125	-1.56866	0.101	0.335	1.06458e-120		Maml3	1.25455e-27	-6.06947	0.003	0.147	2.39368e-23		Ypel2	6.37997e-37	1.91951	0.349	0.123	1.2173e-32
Cox7c	4.60699e-71	-0.524224	0.821	0.968	8.65514e-67		Cables1	6.49827e-125	0.774393	0.916	0.794	1.23987e-120		Adamtsl2	1.65582e-27	-4.10899	0.009	0.159	3.15931e-23		Klrc1	9.88605e-37	-3.87994	0.004	0.053	1.88626e-32
Farp1	6.14036e-71	0.865947	0.476	0.157	1.15359e-66		Abracl	7.95743e-125	-0.88503	0.463	0.754	1.51828e-120		Hsd11b1	2.62155e-27	1.59226	0.343	0.173	5.00192e-23		Casp1	1.04591e-36	-1.50083	0.087	0.237	1.9956e-32
Gm44174	1.44421e-70	0.720157	0.943	0.77	2.71324e-66		Ran	1.83688e-124	-1.09035	0.375	0.664	3.50476e-120		Emid1	3.06528e-27	-0.80925	0.397	0.645	5.84856e-23		Oaz1	1.19525e-36	-0.533399	0.819	0.923	2.28053e-32
Tmprss6	7.46414e-70	0.732617	0.314	0.039	1.40229e-65		Dennd4a	2.87427e-124	0.696566	0.951	0.867	5.48411e-120		Trbc2	3.10897e-27	-0.586078	0.865	0.927	5.93192e-23		Sptbn1	1.22242e-36	0.919476	0.68	0.503	2.33237e-32
Casp7	1.06246e-69	0.637125	0.412	0.105	1.99605e-65		Trmt112	7.62824e-124	-1.10115	0.321	0.622	1.45547e-119		Klra5	3.14224e-27	-2.38866	0.057	0.235	5.99539e-23		Cd200r4	2.09883e-36	0.746413	0.782	0.64	4.00456e-32
Eif5a	5.24169e-69	-0.625088	0.705	0.915	9.84756e-65		B4galnt2	1.50221e-123	2.91181	0.352	0.088	2.86622e-119		Ssbp2	3.29765e-27	-0.863464	0.415	0.663	6.29191e-23		Elmo1	2.72758e-36	-0.761174	0.628	0.799	5.20422e-32
Lrmda	6.3308e-69	0.839574	0.924	0.809	1.18937e-64		Ndufc2	1.51317e-123	-1.27287	0.209	0.486	2.88712e-119		Cd84	4.25374e-27	-1.07932	0.192	0.425	8.11613e-23		Dipk1a	3.16248e-36	-1.23917	0.165	0.352	6.034e-32
Atp5j	7.04813e-69	-0.540569	0.713	0.923	1.32413e-64		Gna12	1.25789e-122	-1.14079	0.211	0.497	2.40005e-118		Susd4	4.29279e-27	-2.62645	0.036	0.204	8.19065e-23		Dtx1	4.47611e-36	-0.627077	0.708	0.876	8.54042e-32
Psme1	8.37664e-69	-0.57975	0.779	0.954	1.57372e-64		Tomm22	1.86463e-122	-1.09385	0.274	0.575	3.55771e-118		Bicral	4.3359e-27	1.13504	0.475	0.29	8.2729e-23		Sytl3	6.42757e-36	0.754449	0.77	0.612	1.22638e-31
Fryl	2.50467e-68	0.553016	0.993	0.944	4.70552e-64		Gria3	6.79641e-122	-7.04256	0.002	0.105	1.29676e-117		Rpl37	6.85714e-27	-0.321517	0.985	0.981	1.30834e-22		Ccl4	1.2552e-35	-0.594449	0.288	0.503	2.39491e-31
Tnfrsf9	2.79935e-68	0.889487	0.452	0.147	5.25914e-64		Psmb8	2.6233e-121	-0.758501	0.678	0.88	5.00526e-117		Il27ra	7.18421e-27	-0.901412	0.321	0.572	1.37075e-22		H2-T23	1.44016e-35	-0.79201	0.471	0.675	2.74782e-31
Camk4	3.0423e-68	1.0094	0.758	0.529	5.71558e-64		Lztfl1	4.3528e-121	-1.73558	0.11	0.339	8.30515e-117		1810041H14Rik	8.69236e-27	-0.99777	0.28	0.514	1.6585e-22		Slfn1	1.81902e-35	-2.20398	0.033	0.134	3.47069e-31
Gpd2	4.09583e-68	0.817458	0.758	0.528	7.69484e-64		H2-K1	7.41063e-121	-0.486406	0.954	0.989	1.41395e-116		Rpl41	1.05791e-26	-0.30505	0.997	0.989	2.0185e-22		Myo6	1.91648e-35	1.36259	0.461	0.237	3.65664e-31
Psma2	4.691e-68	-0.566103	0.528	0.819	8.81299e-64		Hint1	8.49142e-120	-0.866857	0.54	0.79	1.62016e-115		H2-Ab1	1.29227e-26	3.04483	0.091	0.011	2.46565e-22		Fau	3.66731e-35	-0.30211	0.982	1	6.99723e-31
Dpp4	4.97526e-68	-0.583419	0.187	0.511	9.34703e-64		Ripor2	2.3079e-119	0.581209	0.982	0.951	4.40347e-115		Smc4	1.40789e-26	-0.716792	0.631	0.798	2.68626e-22		Ddc	3.93042e-35	1.13405	0.548	0.323	7.49925e-31
Lag3	5.19094e-68	0.68818	0.744	0.466	9.75223e-64		Eif3m	1.50404e-118	-0.978471	0.369	0.663	2.86972e-114		Spry2	1.49985e-26	-1.77595	0.091	0.287	2.86172e-22		Fgr	4.62623e-35	0.932514	0.655	0.438	8.82685e-31
Kit	5.47031e-68	-0.853127	0.376	0.679	1.02771e-63		Prkch	5.28985e-118	0.405293	0.999	0.998	1.0093e-113		Tpm4	1.86303e-26	-2.02285	0.063	0.242	3.55466e-22		Pde7b	6.23056e-35	1.78548	0.37	0.148	1.18879e-30
Camk1d	7.12499e-68	0.768494	0.988	0.957	1.33857e-63		Oxr1	1.13778e-117	0.933513	0.823	0.697	2.17088e-113		Havcr2	1.96434e-26	5.48994	0.063	0.002	3.74797e-22		Vim	8.98902e-35	-0.904842	0.447	0.64	1.7151e-30
Slc25a4	7.71449e-68	-0.569243	0.31	0.628	1.44932e-63		Ptpn4	1.35263e-117	0.888778	0.825	0.689	2.58083e-113		Man2a1	2.08755e-26	1.12266	0.516	0.352	3.98305e-22		Cox8a	1.17626e-34	-0.580314	0.745	0.88	2.2443e-30
Prf1	8.62395e-68	0.52037	0.349	0.06	1.62018e-63		Tagln2	2.15461e-117	-1.81385	0.108	0.331	4.111e-113		Rhoh	2.25802e-26	-0.537382	0.762	0.888	4.3083e-22		Pik3ap1	1.37452e-34	1.10876	0.564	0.357	2.62258e-30
Errfi1	1.60931e-67	0.840667	0.453	0.148	3.02341e-63		Slc16a10	2.60021e-117	2.53396	0.395	0.138	4.96119e-113		Vav3	3.73099e-26	-0.609841	0.71	0.88	7.11873e-22		Pim1	1.70416e-34	0.810218	0.733	0.578	3.25154e-30
Gnptab	1.91852e-67	0.723048	0.703	0.423	3.60432e-63		Myl12b	6.44985e-117	-1.03096	0.368	0.653	1.23063e-112		Fntb	7.09437e-26	-1.57534	0.091	0.285	1.3536e-21		Pip5k1b	1.95262e-34	0.602673	0.878	0.774	3.72559e-30
Tomm22	4.77014e-67	-0.533618	0.403	0.726	8.96166e-63		Tmem258	1.96832e-116	-1.06179	0.319	0.603	3.75556e-112		Selplg	7.20473e-26	0.483048	0.913	0.874	1.37466e-21		Naca	2.98415e-34	-0.603617	0.705	0.848	5.69376e-30
Plekha5	1.49505e-66	0.790907	0.804	0.58	2.80876e-62		Plcl2	3.23178e-116	0.739465	0.898	0.8	6.16624e-112		Hspe1	7.23121e-26	-0.719315	0.517	0.722	1.37971e-21		Cd244a	3.58195e-34	0.432308	0.97	0.948	6.83436e-30
Trbc2	5.45269e-66	-0.568443	0.956	0.995	1.0244e-61		Smurf2	4.72979e-116	-0.85666	0.718	0.899	9.02444e-112		Smap1	8.02712e-26	-0.482579	0.759	0.895	1.53158e-21		Ikzf2	4.69883e-34	0.472936	0.988	0.987	8.96537e-30
Malat1	1.06857e-65	0.43382	1	1	2.00752e-61		Hnrnpf	8.88014e-116	-0.643784	0.738	0.913	1.69433e-111		Kif1b	1.14048e-25	-0.724831	0.374	0.618	2.17604e-21		Snx9	6.3577e-34	2.62498	0.242	0.046	1.21305e-29
Oxr1	1.07809e-65	0.884958	0.836	0.697	2.0254e-61		Maml3	9.85602e-116	-2.88875	0.016	0.147	1.88053e-111		Epcam	1.16174e-25	-0.981327	0.225	0.462	2.2166e-21		Fcgr3	8.28988e-34	2.96264	0.218	0.032	1.58171e-29
Cox5b	3.30672e-65	-0.567303	0.646	0.898	6.21233e-61		Trbc2	1.65971e-115	-0.768113	0.81	0.927	3.16673e-111		Slc4a7	1.20521e-25	1.42768	0.352	0.185	2.29954e-21		Susd4	8.46885e-34	3.15786	0.223	0.036	1.61586e-29
Snrpf	5.25607e-65	-0.54956	0.611	0.865	9.87458e-61		Cdk4	2.05646e-115	-1.57282	0.116	0.343	3.92373e-111		Cxxc5	1.2369e-25	-1.4716	0.103	0.299	2.36001e-21		Rps27a	2.36078e-33	-0.364037	0.939	0.991	4.50437e-29
Mrpl34	5.71439e-65	-0.528478	0.31	0.627	1.07356e-60		Tmem108	2.42399e-115	-3.88847	0.008	0.125	4.62497e-111		Malat1	1.33578e-25	0.29389	1	1	2.54867e-21		Chd3	2.88553e-33	-0.845069	0.423	0.623	5.50559e-29
Hnrnpa0	6.85173e-65	-0.561539	0.713	0.92	1.28723e-60		Smap1	3.51592e-114	-0.688515	0.682	0.895	6.70838e-110		Fyn	1.398e-25	0.362732	0.995	0.982	2.66738e-21		Ikzf3	3.35493e-33	0.427763	0.986	0.971	6.40121e-29
Cracr2a	8.44984e-65	0.67732	0.837	0.658	1.58747e-60		Celsr1	5.36095e-114	-2.13263	0.046	0.217	1.02287e-109		Asb2	1.42267e-25	-0.670283	0.566	0.767	2.71445e-21		Gna15	4.47449e-33	-4.12658	0.002	0.04	8.53732e-29
Stk32c	1.77676e-64	0.559234	0.347	0.067	3.33799e-60		Atp5l	8.6067e-114	-0.719744	0.618	0.849	1.64216e-109		Btf3	1.50335e-25	-0.484309	0.738	0.875	2.86839e-21		H3f3b	5.02383e-33	-0.55714	0.757	0.902	9.58546e-29
Crtam	5.96403e-64	-0.616355	0.204	0.505	1.12046e-59		Stk39	8.95644e-114	0.699219	0.912	0.767	1.70889e-109		Cd27	1.72482e-25	-0.720248	0.443	0.683	3.29096e-21		Gm48236	5.6564e-33	-1.13898	0.174	0.358	1.07924e-28
Elmo1	9.80435e-64	-0.601172	0.703	0.919	1.84194e-59		Nrcam	1.20745e-113	4.71322	0.25	0.024	2.30382e-109		Ppp2r2c	1.92596e-25	1.96392	0.21	0.077	3.67473e-21		Rpl11	7.41127e-33	-0.348361	0.946	0.987	1.41407e-28
Fndc3a	1.45466e-63	0.685764	0.88	0.758	2.73287e-59		Psma2	1.70248e-113	-0.932086	0.398	0.688	3.24834e-109		Mrpl23	2.25519e-25	-1.04183	0.213	0.445	4.3029e-21		Lgals3	7.41611e-33	0.814896	0.641	0.442	1.41499e-28
Dock2	1.73115e-63	0.548275	0.984	0.971	3.25232e-59		Socs1	1.97493e-113	-1.64143	0.1	0.317	3.76818e-109		Pgam1	2.4439e-25	-1.02345	0.205	0.428	4.66296e-21		Coro1a	8.68054e-33	-0.459062	0.894	0.958	1.65625e-28
Mfsd10	4.49743e-63	-0.583741	0.519	0.811	8.44932e-59		Rtn4rl1	1.99653e-113	1.37	0.595	0.361	3.80938e-109		Itch	2.71096e-25	-0.550456	0.734	0.893	5.1725e-21		Atp8b4	9.54226e-33	-6.18111	0.001	0.03	1.82066e-28
Themis	5.31772e-63	-0.936255	0.131	0.419	9.99041e-59		Pacsin2	5.65844e-113	1.20688	0.662	0.468	1.07963e-108		Mospd1	2.74124e-25	1.38942	0.393	0.227	5.23029e-21		Rpl13a	1.67049e-32	-0.672769	0.585	0.757	3.18729e-28
Myo3b	6.54555e-63	0.67826	0.361	0.083	1.22971e-58		H3f3b	6.85768e-113	-0.633061	0.757	0.923	1.30845e-108		Hdac4	3.17441e-25	-0.782882	0.377	0.617	6.05678e-21		Rcn3	1.73241e-32	-1.9847	0.031	0.123	3.30544e-28
Ost4	8.95665e-63	-0.543716	0.55	0.831	1.68269e-58		Slamf6	1.8134e-112	-6.32792	0.001	0.097	3.45997e-108		Tsc22d1	3.43735e-25	-1.44536	0.086	0.279	6.55845e-21		Sh3pxd2a	2.19432e-32	2.55273	0.243	0.054	4.18676e-28
Fkbp3	1.33563e-62	-0.591722	0.474	0.751	2.50925e-58		Sytl2	1.83655e-112	1.71952	0.499	0.247	3.50414e-108		Gm36723	4.08968e-25	2.68801	0.212	0.08	7.80311e-21		Slc28a2	2.23881e-32	0.755817	0.741	0.598	4.27164e-28
Ptpn4	1.56201e-62	0.655027	0.883	0.75	2.93454e-58		Dnm3	1.95025e-111	2.29468	0.396	0.142	3.72108e-107		Slc25a4	4.21868e-25	-0.905254	0.304	0.537	8.04924e-21		Kcnq5	2.51025e-32	2.2438	0.308	0.108	4.78955e-28
Ppp2r2c	2.0146e-62	0.471136	0.277	0.028	3.78482e-58		Rpl37a	2.13374e-111	-0.395548	0.972	0.988	4.07118e-107		Ankrd11	4.47323e-25	0.40941	0.962	0.948	8.53492e-21		Fxyd5	4.55738e-32	-0.54722	0.743	0.862	8.69548e-28
Atp5l	2.14538e-62	-0.511472	0.774	0.947	4.03052e-58		Cd200r1	2.66099e-111	0.659245	0.925	0.787	5.07717e-107		Ptprcap	4.86444e-25	-0.425873	0.807	0.928	9.28134e-21		Rpl7a	4.86202e-32	-0.530247	0.772	0.893	9.27674e-28
Clic1	2.16278e-62	-0.495321	0.799	0.959	4.06321e-58		Myo6	6.91666e-111	1.87333	0.461	0.211	1.3197e-106		Mta3	4.88256e-25	0.443009	0.951	0.898	9.31592e-21		Ptpn13	6.32286e-32	-1.92314	0.031	0.122	1.2064e-27
Ifi47	4.60115e-62	-0.582323	0.561	0.828	8.64418e-58		Manf	1.75331e-110	-1.07374	0.274	0.559	3.34532e-106		Hnrnpa0	5.70845e-25	-0.611504	0.632	0.779	1.08917e-20		Tacc2	6.53176e-32	1.86877	0.319	0.114	1.24626e-27
Kmt2e	6.51453e-62	0.531678	0.954	0.923	1.22388e-57		Pfn1	6.65437e-110	-0.878862	0.695	0.878	1.26965e-105		Cd74	6.07487e-25	2.7126	0.086	0.011	1.15909e-20		Rpl35	7.66283e-32	-0.695529	0.565	0.735	1.46207e-27
Ccr9	1.07242e-61	-0.925884	0.454	0.708	2.01476e-57		Clic1	6.97532e-110	-0.635164	0.689	0.894	1.33089e-105		Farp1	7.48894e-25	-1.65399	0.09	0.276	1.42889e-20		Abracl	8.37313e-32	-0.759292	0.463	0.659	1.59759e-27
Psmb3	1.28178e-61	-0.524869	0.54	0.808	2.40808e-57		Pgam1	7.79965e-110	-1.24667	0.175	0.428	1.48817e-105		Ankrd12	7.79896e-25	0.418835	0.955	0.93	1.48804e-20		Abca3	9.17201e-32	-1.65861	0.052	0.164	1.75002e-27
Rbm3	1.55568e-61	-0.5611	0.597	0.842	2.92266e-57		Lrrk2	1.123e-109	-5.17248	0.003	0.102	2.14269e-105		Fas	8.02187e-25	2.6521	0.124	0.027	1.53057e-20		Glp1r	1.22844e-31	0.854127	0.662	0.488	2.34386e-27
H2az2	1.56569e-61	-0.527317	0.534	0.818	2.94146e-57		Hnrnpa0	1.77306e-109	-0.819472	0.531	0.779	3.38299e-105		Atosa	1.02068e-24	1.03445	0.495	0.324	1.94746e-20		Kit	1.7321e-31	1.56683	0.356	0.146	3.30484e-27
Tmem258	3.12339e-61	-0.548787	0.541	0.807	5.86792e-57		Camk1d	3.09726e-109	0.68563	0.985	0.967	5.90957e-105		Lyl1	1.04639e-24	3.90929	0.086	0.011	1.99652e-20		Cacng8	1.75706e-31	-3.03785	0.006	0.054	3.35248e-27
Septin11	3.35348e-61	0.618292	0.841	0.686	6.30017e-57		Ar	3.1881e-109	-3.22261	0.013	0.132	6.0829e-105		Rpl39	1.08541e-24	-0.385514	0.972	0.975	2.07097e-20		Grb14	1.88369e-31	-3.06318	0.006	0.057	3.59408e-27
Fam241a	3.49689e-61	-0.653658	0.252	0.551	6.5696e-57		Rpl4	1.20822e-108	-0.56089	0.843	0.95	2.30529e-104		Arhgap39	1.36772e-24	-0.652272	0.553	0.77	2.6096e-20		Arfgef3	2.17646e-31	5.93172	0.165	0.005	4.15269e-27
Inpp5d	4.10762e-61	0.574368	0.96	0.917	7.71699e-57		Cox5a	1.73561e-107	-0.752773	0.529	0.79	3.31154e-103		Rps25	1.47123e-24	-0.358815	0.935	0.949	2.8071e-20		Cdc14a	2.37563e-31	0.892005	0.682	0.526	4.5327e-27
Trmt112	4.71196e-61	-0.57349	0.46	0.746	8.85237e-57		Chchd2	5.2906e-107	-0.617741	0.751	0.905	1.00945e-102		Sh3kbp1	1.55199e-24	0.608472	0.765	0.605	2.9612e-20		Tmem154	2.94682e-31	1.19581	0.47	0.255	5.62253e-27
Hdgfl3	7.72356e-61	-0.516808	0.101	0.369	1.45102e-56		Gm35188	1.6451e-106	-4.26716	0.006	0.109	3.13886e-102		Apbb1ip	1.59105e-24	0.452486	0.93	0.898	3.03573e-20		Gm49890	3.07772e-31	-5.69591	0.001	0.03	5.87229e-27
Hint1	8.16543e-61	-0.545897	0.664	0.884	1.53404e-56		Ppib	4.95639e-106	-0.756291	0.533	0.794	9.4568e-102		Kcng3	1.84068e-24	3.04427	0.127	0.03	3.51202e-20		Stat4	3.29794e-31	0.589854	0.892	0.839	6.29248e-27
Fth1	9.17485e-61	-0.452761	0.931	0.995	1.72368e-56		Ppp1r16b	6.12984e-106	0.66867	0.903	0.832	1.16957e-101		Prkca	2.22926e-24	0.44947	0.966	0.938	4.25344e-20		Actn2	5.19861e-31	-0.731059	0.461	0.652	9.91896e-27
Gm19590	1.10996e-60	-0.368529	0.011	0.198	2.08529e-56		Gpr132	1.18827e-105	-1.42401	0.128	0.353	2.26722e-101		Fgf13	2.2952e-24	-2.64528	0.037	0.193	4.37925e-20		S100a6	5.40552e-31	-2.99614	0.008	0.061	1.03137e-26
Tma7	1.15814e-60	-0.465162	0.818	0.964	2.17581e-56		I730030J21Rik	2.18361e-105	-1.50502	0.102	0.312	4.16633e-101		Sec14l1	3.05737e-24	-0.990638	0.197	0.417	5.83346e-20		Gramd1b	8.01616e-31	0.685117	0.8	0.653	1.52948e-26
Ppp2r5c	3.2337e-60	0.564156	0.942	0.866	6.07516e-56		Gpr18	4.28355e-105	-0.81008	0.527	0.788	8.17301e-101		Eif4a1	3.56363e-24	-0.647504	0.622	0.79	6.79941e-20		Capn3	9.29874e-31	1.24348	0.443	0.237	1.7742e-26
Tomm7	3.79573e-60	-0.521544	0.655	0.893	7.13105e-56		Rcsd1	7.17236e-105	0.885965	0.807	0.687	1.36849e-100		Commd3	3.78687e-24	-0.953401	0.254	0.482	7.22534e-20		Rps29	1.34839e-30	-0.379486	0.935	0.984	2.57273e-26
Fgr	4.97852e-60	0.714897	0.75	0.506	9.35314e-56		Cotl1	7.85137e-105	-0.645719	0.739	0.907	1.49804e-100		1700084D21Rik	6.81997e-24	5.12829	0.066	0.005	1.30125e-19		Aim2	1.35518e-30	-0.658412	0.421	0.634	2.58568e-26
S100a10	5.16575e-60	-0.514503	0.755	0.955	9.70489e-56		Csf2	3.34456e-104	-6.38864	0.001	0.089	6.38143e-100		Gm30054	8.32135e-24	0.910168	0.56	0.404	1.58771e-19		Traf1	1.3846e-30	-0.980207	0.258	0.451	2.64182e-26
Pik3cd	6.82222e-60	0.609142	0.962	0.912	1.28169e-55		Gpd2	3.74682e-104	1.02676	0.727	0.575	7.14893e-100		Ptpn7	1.06963e-23	1.58856	0.317	0.167	2.04085e-19		Pabpc1	1.69786e-30	-0.440312	0.836	0.927	3.23952e-26
Plcl2	9.92703e-60	0.617044	0.931	0.839	1.86499e-55		Ablim2	4.05041e-104	2.04571	0.422	0.181	7.72818e-100		Sox5	1.36065e-23	-4.94207	0.007	0.135	2.59611e-19		Scfd2	2.70951e-30	1.09841	0.571	0.386	5.16975e-26
Imp3	1.05864e-59	-0.495844	0.314	0.62	1.98886e-55		Inpp5d	5.11749e-104	0.613654	0.935	0.909	9.76417e-100		Acoxl	1.76192e-23	0.969721	0.54	0.366	3.36174e-19		Fam117a	4.30646e-30	-1.66034	0.052	0.161	8.21673e-26
Taldo1	4.02367e-59	-0.509293	0.494	0.784	7.55926e-55		Imp3	1.26658e-103	-1.1421	0.223	0.483	2.41663e-99		Tec	2.45997e-23	-0.796586	0.385	0.609	4.69363e-19		Rpl6	4.33708e-30	-0.346996	0.938	0.987	8.27514e-26
Tpm4	8.13696e-59	-0.433976	0.055	0.285	1.52869e-54		Atp5h	1.47117e-103	-0.608481	0.727	0.899	2.80699e-99		Grb14	2.572e-23	4.81077	0.057	0.002	4.90737e-19		Sorcs2	4.69729e-30	3.77532	0.184	0.021	8.96243e-26
Mrps14	8.33205e-59	-0.518323	0.361	0.662	1.56534e-54		Pde3b	1.96973e-103	0.533553	0.97	0.943	3.75825e-99		Ralgapa2	2.62329e-23	0.709515	0.73	0.615	5.00524e-19		Med30	4.89462e-30	-1.33391	0.116	0.262	9.33893e-26
Tagln2	1.3797e-58	-0.563952	0.159	0.427	2.59204e-54		Eif4a1	3.45276e-103	-0.808901	0.536	0.79	6.58787e-99		B4galnt4	3.00931e-23	3.11655	0.103	0.02	5.74176e-19		Cox5b	4.98139e-30	-0.742746	0.489	0.675	9.50449e-26
Ccnd3	1.74932e-58	-0.610038	0.907	0.975	3.28644e-54		Ifi47	5.10458e-103	-0.959548	0.381	0.652	9.73955e-99		Hdgfl3	5.06777e-23	-1.77752	0.083	0.256	9.6693e-19		Il34	5.99965e-30	2.39268	0.229	0.049	1.14473e-25
Cldn10	4.09225e-58	-0.334925	0.026	0.226	7.68812e-54		Atp5j	7.43445e-103	-0.718973	0.576	0.817	1.41849e-98		Pecam1	5.08578e-23	-1.76444	0.045	0.201	9.70367e-19		Septin11	6.24302e-30	0.677328	0.762	0.619	1.19117e-25
Txk	4.55906e-58	0.556796	0.962	0.875	8.5651e-54		Bcl2	1.49699e-102	0.53868	0.989	0.976	2.85626e-98		Rpl26	6.69365e-23	-0.272536	0.981	0.98	1.27715e-18		Ndufb1	6.67609e-30	-0.932411	0.36	0.54	1.2738e-25
Ran	5.813e-58	-0.551323	0.563	0.819	1.09209e-53		Mrps33	1.90937e-102	-1.02804	0.252	0.521	3.64307e-98		Hsd17b12	7.16636e-23	-1.14655	0.16	0.362	1.36734e-18		Esm1	7.1018e-30	-6.27691	0.001	0.03	1.35502e-25
Trps1	8.46397e-58	-0.605989	0.079	0.324	1.59013e-53		Serf2	2.97632e-102	-0.518751	0.837	0.946	5.67883e-98		Pygl	8.83182e-23	1.51134	0.323	0.172	1.68511e-18		Cracr2a	7.82909e-30	0.697593	0.767	0.624	1.49379e-25
Itga4	9.52395e-58	-0.722341	0.184	0.471	1.78927e-53		Fkbp3	5.13471e-102	-0.93013	0.336	0.615	9.79703e-98		Sptbn1	9.90832e-23	-0.674171	0.503	0.707	1.89051e-18		Runx3	1.83842e-29	0.421691	0.984	0.967	3.5077e-25
Atp2b4	1.01932e-57	0.634839	0.442	0.154	1.91499e-53		St8sia1	5.45663e-102	-5.24111	0.002	0.092	1.04112e-97		Utrn	1.01292e-22	-0.46674	0.849	0.944	1.93265e-18		Ppm1h	1.88983e-29	0.397829	0.979	0.97	3.6058e-25
Arpc3	1.16997e-57	-0.494545	0.758	0.929	2.19802e-53		Tmem14c	7.4992e-102	-1.02488	0.27	0.54	1.43085e-97		Gm28100	1.22004e-22	-2.25833	0.037	0.184	2.32783e-18		Sem1	1.99094e-29	-0.75724	0.445	0.628	3.79871e-25
Atp2a3	1.26496e-57	0.660411	0.619	0.364	2.37648e-53		Ehd3	1.08445e-101	-3.75725	0.01	0.116	2.06913e-97		Gas5	1.3095e-22	-0.627333	0.628	0.779	2.49852e-18		St3gal6	2.38119e-29	-0.833974	0.387	0.586	4.54331e-25
Dennd4a	1.94694e-57	0.636733	0.977	0.92	3.65771e-53		Capn3	2.26484e-101	-1.04751	0.443	0.68	4.32131e-97		AU020206	1.3382e-22	0.376223	0.981	0.958	2.55329e-18		Itpr1	2.73001e-29	-0.771899	0.325	0.526	5.20885e-25
Ccdc85b	3.92504e-57	-0.449287	0.205	0.5	7.37397e-53		Pip5k1b	3.30012e-101	0.732933	0.878	0.788	6.29662e-97		Apaf1	1.56676e-22	1.10795	0.426	0.275	2.98938e-18		AW112010	3.5015e-29	-0.423654	0.934	0.985	6.68087e-25
Ftl1	4.2694e-57	-0.506523	0.801	0.952	8.02092e-53		Zmat4	5.30361e-101	1.89909	0.497	0.271	1.01193e-96		Gramd1b	1.70479e-22	-0.573766	0.653	0.842	3.25274e-18		Rps9	4.59191e-29	-0.325877	0.941	0.993	8.76137e-25
Mrpl23	6.0233e-57	-0.495154	0.269	0.562	1.1316e-52		Phb2	9.21543e-101	-1.01352	0.268	0.536	1.7583e-96		Itgad	1.93534e-22	-1.00404	0.172	0.369	3.69262e-18		Rps6	5.86449e-29	-0.413051	0.853	0.955	1.11895e-24
Tmem59	1.22759e-56	-0.514107	0.723	0.897	2.30627e-52		Foxo3	1.74225e-100	0.907547	0.794	0.675	3.32421e-96		Arnt2	2.01676e-22	3.90993	0.078	0.01	3.84797e-18		Cbl	5.95644e-29	0.548999	0.855	0.776	1.13649e-24
Vsir	1.93086e-56	0.628354	0.786	0.586	3.62751e-52		Smpdl3a	1.89579e-100	-0.833232	0.467	0.738	3.61716e-96		Gm47283	2.54045e-22	-0.726145	0.3	0.528	4.84718e-18		Sec61b	6.34305e-29	-0.77411	0.453	0.631	1.21025e-24
Rnf180	4.34161e-56	0.905831	0.349	0.089	8.15658e-52		Ifngr2	4.47571e-100	-5.1735	0.002	0.089	8.53966e-96		Gm26771	2.74837e-22	-4.29041	0.004	0.123	5.24389e-18		Rac2	7.72528e-29	-0.397816	0.873	0.951	1.47398e-24
Psme2	5.03963e-56	-0.539684	0.618	0.854	9.46795e-52		Higd2a	6.56263e-100	-1.05103	0.251	0.516	1.25215e-95		Crmp1	3.09976e-22	3.30188	0.09	0.015	5.91434e-18		Plcl2	7.90459e-29	0.516342	0.898	0.825	1.5082e-24
Il34	5.86959e-56	0.616101	0.234	0.016	1.10272e-51		Srp14	8.73667e-100	-0.842877	0.401	0.684	1.66696e-95		Nt5e	3.76997e-22	-0.647381	0.585	0.783	7.19311e-18		Maml2	8.733e-29	0.513848	0.952	0.913	1.66626e-24
Gng5	1.26795e-55	-0.50754	0.723	0.92	2.3821e-51		2010016I18Rik	1.41212e-99	-1.25924	0.151	0.381	2.69432e-95		Ypel2	5.4693e-22	-1.31107	0.123	0.308	1.04354e-17		Actb	1.49538e-28	-0.31809	0.995	1	2.85319e-24
Adrb1	1.33713e-55	0.611958	0.565	0.285	2.51207e-51		Trgv1	1.52533e-99	-1.36835	0.137	0.359	2.91034e-95		Tpd52	7.41332e-22	-1.40802	0.081	0.25	1.41446e-17		Myl12b	1.62094e-28	-0.841417	0.368	0.552	3.09276e-24
Klf3	1.919e-55	-0.396127	0.016	0.197	3.60523e-51		Polr1d	5.73282e-99	-0.868361	0.385	0.66	1.09382e-94		Apobec3	7.45834e-22	-0.488708	0.624	0.823	1.42305e-17		Ehd1	2.09661e-28	1.09959	0.505	0.321	4.00034e-24
Litaf	2.17872e-55	0.602171	0.855	0.681	4.09316e-51		Cox5b	7.6023e-99	-0.766598	0.489	0.758	1.45052e-94		ENSMUSG00000121501	7.9857e-22	0.776823	0.656	0.552	1.52367e-17		Trdc	2.23601e-28	-0.361263	0.933	0.98	4.26631e-24
Sub1	2.6308e-55	-0.48361	0.715	0.93	4.94248e-51		Dse	1.03458e-98	-6.01433	0.001	0.086	1.97397e-94		Gm2000	9.56739e-22	-0.840082	0.315	0.529	1.82546e-17		Rpl15	2.57042e-28	-0.423335	0.811	0.926	4.90435e-24
Cox7b	3.03713e-55	-0.495689	0.649	0.88	5.70585e-51		Runx3	1.12786e-98	0.496444	0.984	0.966	2.15195e-94		Klrh1	1.17837e-21	-3.45916	0.036	0.172	2.24832e-17		Gimap7	3.07381e-28	-0.392922	0.874	0.955	5.86483e-24
Psmb9	8.15372e-55	-0.52466	0.485	0.74	1.53184e-50		Fam117a	1.1679e-98	-1.87295	0.052	0.215	2.22836e-94		Sorbs1	1.1933e-21	1.01244	0.505	0.359	2.27682e-17		Pde1c	3.53418e-28	1.45637	0.347	0.152	6.74322e-24
Zbtb16	8.64391e-55	0.679755	0.334	0.078	1.62393e-50		Cycs	1.41991e-97	-1.08443	0.254	0.513	2.70918e-93		Ppp3ca	1.40797e-21	0.483063	0.886	0.825	2.6864e-17		AU020206	3.68103e-28	0.382811	0.981	0.981	7.0234e-24
Itgav	9.68259e-55	0.676468	0.801	0.617	1.81907e-50		Rnf169	1.56463e-97	0.890961	0.785	0.675	2.98532e-93		Acp5	1.63599e-21	0.95597	0.442	0.276	3.12148e-17		Cracdl	3.80524e-28	2.08158	0.257	0.077	7.26039e-24
Ncf1	9.79663e-55	0.621065	0.802	0.607	1.84049e-50		Ccl4	1.7157e-97	2.65041	0.288	0.066	3.27355e-93		Sumo2	1.69349e-21	-0.467843	0.669	0.827	3.23117e-17		Galnt6	4.20879e-28	0.838625	0.639	0.467	8.03036e-24
Ctsd	1.01322e-54	0.582762	0.834	0.658	1.90353e-50		Zdhhc13	3.15229e-97	-2.01735	0.046	0.2	6.01457e-93		Rpl23a	1.80955e-21	-0.371837	0.918	0.943	3.45263e-17		Crybg3	5.0043e-28	-2.69094	0.012	0.071	9.54821e-24
Pik3r6	1.94279e-54	0.494062	0.281	0.046	3.64991e-50		Ppp3cc	3.28603e-97	0.746515	0.864	0.796	6.26975e-93		Foxo3	1.8483e-21	0.644551	0.771	0.675	3.52655e-17		Intu	5.24749e-28	1.49765	0.343	0.148	1.00122e-23
Runx3	2.24114e-54	0.483206	0.995	0.986	4.21044e-50		Chsy1	1.01915e-96	0.720823	0.871	0.784	1.94453e-92		Ctss	1.96494e-21	-1.25904	0.124	0.308	3.7491e-17		Lrrc8c	6.57175e-28	0.667017	0.807	0.697	1.25389e-23
Cd101	2.31835e-54	0.660782	0.643	0.367	4.35549e-50		Nme1	1.08961e-96	-0.897993	0.413	0.675	2.07897e-92		9930111J21Rik2	2.4763e-21	0.832908	0.595	0.453	4.72477e-17		Tspan32	7.24117e-28	-3.05872	0.008	0.058	1.38162e-23
Glrx5	2.61514e-54	-0.464542	0.273	0.557	4.91307e-50		Sem1	1.25221e-96	-0.834271	0.445	0.702	2.38921e-92		Celsr1	2.60041e-21	-1.60022	0.061	0.217	4.96158e-17		Znrf1	7.34159e-28	-0.809722	0.354	0.549	1.40077e-23
Eif2ak3	3.11208e-54	0.688707	0.613	0.354	5.84666e-50		Banf1	1.5943e-96	-1.26378	0.154	0.379	3.04193e-92		Anp32a	2.79376e-21	-0.575967	0.575	0.752	5.33049e-17		2410006H16Rik	7.36445e-28	-1.06949	0.225	0.394	1.40514e-23
Plce1	3.97356e-54	0.781856	0.268	0.039	7.46513e-50		Ptger4	2.6338e-96	1.51724	0.499	0.28	5.0253e-92		Tox	3.24212e-21	-0.414701	0.978	0.988	6.18597e-17		Lef1	7.87213e-28	-1.80658	0.045	0.143	1.502e-23
Csf2	5.29236e-54	-0.278498	0.004	0.162	9.94276e-50		Rps27l	6.45801e-96	-0.979897	0.301	0.568	1.23219e-91		Cyfip2	3.24235e-21	0.612968	0.757	0.668	6.1864e-17		Abr	8.68707e-28	0.482964	0.938	0.878	1.65749e-23
Pip5k1b	6.9813e-54	0.634692	0.908	0.823	1.31158e-49		Il34	9.53365e-96	4.4049	0.229	0.03	1.81902e-91		AW112010	3.3491e-21	-0.315506	0.985	0.985	6.39009e-17		Eif1	8.90995e-28	-0.418204	0.851	0.947	1.70002e-23
Lyn	1.07317e-53	0.675345	0.762	0.539	2.01617e-49		Slc28a2	2.45411e-95	0.927159	0.741	0.607	4.68244e-91		Gpr18	3.49478e-21	-0.539312	0.61	0.788	6.66805e-17		Fhit	9.02506e-28	1.38034	0.359	0.161	1.72198e-23
Cers6	1.25864e-53	0.604266	0.919	0.834	2.3646e-49		Nck2	2.46138e-95	-2.81728	0.012	0.119	4.69632e-91		Gimap7	3.54737e-21	0.344776	0.955	0.924	6.76838e-17		Cdk6	9.73323e-28	0.907557	0.643	0.484	1.8571e-23
Ndufb11	1.29067e-53	-0.487903	0.61	0.845	2.42477e-49		Ndufb5	7.97813e-95	-0.87245	0.372	0.637	1.52223e-90		Trio	3.72401e-21	-0.76134	0.302	0.532	7.10541e-17		Jazf1	1.02896e-27	1.30876	0.383	0.183	1.96325e-23
Anp32a	1.56389e-53	-0.494059	0.641	0.863	2.93808e-49		Abcb9	8.40361e-95	1.36126	0.587	0.399	1.60341e-90		Cd247	4.13508e-21	0.484111	0.915	0.862	7.88974e-17		Gngt2	1.14716e-27	-0.891786	0.36	0.541	2.18878e-23
Aoah	2.06649e-53	0.650873	0.748	0.51	3.88232e-49		Snrpf	1.05607e-94	-1.16433	0.252	0.494	2.01497e-90		Mif	4.13634e-21	-0.734324	0.458	0.642	7.89213e-17		Sh2d1b1	1.16761e-27	1.21398	0.38	0.177	2.2278e-23
Dpm3	2.74951e-53	-0.511464	0.496	0.762	5.16551e-49		Cd8a	1.05994e-94	0.408946	1	1	2.02236e-90		Zfhx3	4.99397e-21	-4.44205	0.008	0.124	9.5285e-17		Rpl7	1.66741e-27	-0.372044	0.877	0.964	3.18141e-23
Ddit4	5.51692e-53	-0.496591	0.154	0.406	1.03646e-48		Tex2	3.65991e-94	0.949234	0.754	0.613	6.98311e-90		Pdlim1	6.41701e-21	-1.73002	0.056	0.207	1.22436e-16		Ehbp1	2.17809e-27	3.22999	0.187	0.03	4.1558e-23
Pygl	5.70162e-53	0.587266	0.489	0.211	1.07116e-48		Itgal	4.40601e-94	-3.27007	0.013	0.12	8.40666e-90		mt-Nd1	7.20627e-21	-0.268947	0.985	0.994	1.37496e-16		Arl4c	2.5034e-27	-1.51317	0.069	0.184	4.77648e-23
Bcl6	6.37382e-53	-0.554085	0.208	0.485	1.19745e-48		Gm44148	6.29452e-94	-1.0062	0.242	0.5	1.20099e-89		Rps10	7.58996e-21	-0.361635	0.948	0.945	1.44816e-16		Rpl36a	3.62464e-27	-0.547759	0.631	0.79	6.91582e-23
Myl12a	8.75219e-53	-0.503899	0.627	0.872	1.64427e-48		Ifi27	8.70667e-94	-0.947973	0.36	0.621	1.66123e-89		Bmpr2	1.08427e-20	-1.50149	0.075	0.237	2.06878e-16		Rps12	3.84765e-27	-0.330879	0.948	0.996	7.34131e-23
Sntb1	1.04618e-52	0.775547	0.762	0.52	1.96545e-48		Taldo1	1.97018e-93	-0.808346	0.392	0.666	3.7591e-89		Dnah8	1.14444e-20	3.37172	0.085	0.014	2.18359e-16		Slc26a10	4.57496e-27	2.40699	0.231	0.063	8.72901e-23
Bcl2	1.18266e-52	0.636734	0.985	0.974	2.22186e-48		Commd3	1.03819e-92	-1.03086	0.231	0.482	1.98087e-88		Crybg3	1.19815e-20	3.86405	0.071	0.009	2.28607e-16		Rtn4rl1	4.99684e-27	0.901931	0.595	0.406	9.53397e-23
Frmd4b	1.37953e-52	0.698957	0.826	0.675	2.59172e-48		Kif1b	1.06863e-92	-0.844928	0.341	0.618	2.03894e-88		Itpr1	1.36706e-20	0.882775	0.526	0.379	2.60835e-16		Hectd2	5.2699e-27	1.51582	0.325	0.135	1.0055e-22
Rps27l	2.28043e-52	-0.470641	0.453	0.732	4.28425e-48		Sgk3	1.31428e-91	-4.66478	0.004	0.089	2.50764e-87		Cacng8	1.49705e-20	4.22812	0.054	0.003	2.85637e-16		Leprotl1	5.75683e-27	-0.598761	0.521	0.7	1.0984e-22
Ptpn22	2.58554e-52	0.466725	0.991	0.983	4.85746e-48		Ndufa8	1.46242e-91	-1.00458	0.248	0.5	2.7903e-87		Slc25a3	1.90078e-20	-0.502702	0.603	0.772	3.62669e-16		Tspan13	6.50871e-27	-0.869564	0.317	0.493	1.24186e-22
Tbca	3.51744e-52	-0.490514	0.522	0.795	6.60822e-48		Rtraf	1.53895e-91	-0.8817	0.329	0.593	2.93631e-87		Slc26a10	2.13259e-20	-1.87531	0.063	0.213	4.06897e-16		Arhgdib	6.9128e-27	-0.420811	0.814	0.923	1.31896e-22
Eif3h	4.83679e-52	-0.469984	0.779	0.939	9.08688e-48		Cd84	1.85943e-91	-1.02856	0.189	0.425	3.54779e-87		Nr4a2	2.59857e-20	-1.09749	0.197	0.385	4.95806e-16		Src	7.48148e-27	-3.44469	0.005	0.045	1.42747e-22
Lef1	1.3657e-51	-0.764324	0.08	0.301	2.56574e-47		Tma7	2.95712e-91	-0.639593	0.638	0.841	5.64218e-87		Ppat	2.76165e-20	-0.992955	0.163	0.354	5.26923e-16		Sh2d1a	8.8885e-27	-3.00767	0.006	0.05	1.69593e-22
Tomm5	1.44962e-51	-0.465855	0.343	0.627	2.72339e-47		Mrpl34	4.26672e-91	-0.987258	0.253	0.505	8.1409e-87		Il2rg	3.01798e-20	-0.511643	0.599	0.8	5.7583e-16		Hpse	8.98852e-27	-3.08944	0.005	0.046	1.71501e-22
1700025G04Rik	1.9125e-51	0.711639	0.631	0.355	3.59302e-47		St6galnac3	1.4153e-90	0.605308	0.96	0.916	2.7004e-86		Ftl1	3.39518e-20	-0.482474	0.751	0.855	6.478e-16		Pik3r6	9.02836e-27	1.85531	0.268	0.091	1.72261e-22
Rftn1	2.40908e-51	0.673003	0.76	0.586	4.52594e-47		Fmc1	1.54777e-90	-1.38834	0.113	0.312	2.95315e-86		Phb2	4.24981e-20	-0.752449	0.324	0.536	8.10865e-16		Sit1	9.18104e-27	-3.83467	0.003	0.04	1.75174e-22
Banf1	3.60118e-51	-0.474263	0.295	0.57	6.76553e-47		Sub1	2.20084e-90	-0.678914	0.59	0.814	4.1992e-86		A630014C17Rik	4.2697e-20	-5.51902	0.003	0.109	8.14658e-16		Rps5	9.61102e-27	-0.321927	0.935	0.991	1.83378e-22
Arfgef3	4.38392e-51	0.511158	0.209	0.012	8.23608e-47		Ndufb11	2.55244e-90	-0.769352	0.476	0.728	4.87005e-86		Tubb4b	4.33222e-20	-0.913148	0.255	0.456	8.26587e-16		Bst2	9.93319e-27	-1.35852	0.097	0.225	1.89525e-22
Stk17b	5.09887e-51	0.444721	0.968	0.962	9.57925e-47		Atp5c1	3.21166e-90	-0.722268	0.518	0.757	6.12784e-86		Mical2	4.33351e-20	1.67566	0.221	0.097	8.26834e-16		Gimap6	1.45077e-26	-0.435744	0.819	0.926	2.76807e-22
Atosa	6.41733e-51	0.703808	0.604	0.359	1.20562e-46		Fundc2	4.93455e-90	-1.17475	0.181	0.407	9.41513e-86		Plscr4	4.86098e-20	-1.91976	0.026	0.155	9.27476e-16		Prss16	1.48322e-26	-4.06303	0.002	0.032	2.82998e-22
Kif13b	8.18366e-51	0.603277	0.844	0.688	1.53746e-46		Prf1	7.72046e-90	2.73903	0.285	0.077	1.47306e-85		Atp2a3	5.08534e-20	0.915965	0.522	0.387	9.70284e-16		Gm39323	1.53059e-26	-4.37415	0.002	0.032	2.92037e-22
Bicdl1	1.02816e-50	-0.468062	0.199	0.474	1.93161e-46		Pik3cd	8.81572e-90	0.603948	0.932	0.896	1.68204e-85		Fmnl3	6.30044e-20	-1.33282	0.095	0.26	1.20212e-15		Cd96	2.24338e-26	0.403485	0.937	0.917	4.28037e-22
Ablim1	1.21791e-50	0.435035	0.976	0.972	2.28808e-46		Cox7c	9.42471e-90	-0.737369	0.563	0.779	1.79823e-85		Rpl19	6.45228e-20	-0.216798	0.996	0.985	1.2311e-15		Fam169b	2.59973e-26	-1.42713	0.074	0.19	4.96028e-22
ENSMUSG00000121093	1.77712e-50	-0.639632	0.597	0.822	3.33867e-46		Kcng3	4.78199e-89	4.10717	0.219	0.03	9.12404e-85		Tomm5	6.5491e-20	-0.76111	0.295	0.51	1.24957e-15		Rps10	3.37396e-26	-0.415706	0.842	0.948	6.43752e-22
Pde3b	1.9289e-50	0.525215	0.985	0.955	3.62383e-46		Ndufa7	4.8081e-89	-0.789955	0.412	0.675	9.17386e-85		Lsm2	6.96779e-20	-1.14699	0.127	0.305	1.32945e-15		Sntb1	3.51578e-26	-0.517375	0.749	0.878	6.7081e-22
Iqgap1	4.45654e-50	0.474673	0.938	0.892	8.3725e-46		Fam162a	8.26136e-89	-1.09174	0.179	0.41	1.57627e-84		Gm36975	7.214e-20	-1.06114	0.197	0.389	1.37643e-15		Cblb	3.5901e-26	0.556317	0.861	0.786	6.84991e-22
Nrcam	5.31009e-50	0.664766	0.191	0.005	9.97607e-46		Cpq	3.09837e-88	-4.85254	0.004	0.087	5.9117e-84		4930523C07Rik	7.31152e-20	1.02493	0.452	0.308	1.39504e-15		Rps18	3.96263e-26	-0.321399	0.933	0.989	7.5607e-22
Abracl	6.35776e-50	-0.502812	0.596	0.835	1.19443e-45		Gng5	5.06982e-88	-0.64443	0.563	0.807	9.67321e-84		Rpl6	7.56538e-20	-0.272349	0.987	0.975	1.44347e-15		Tasl	5.09718e-26	-3.98194	0.003	0.036	9.72542e-22
Mrps33	7.20559e-50	-0.485172	0.351	0.624	1.35371e-45		Atp5md	8.718e-88	-0.868621	0.361	0.619	1.66339e-83		Scmh1	8.62277e-20	-0.869162	0.161	0.35	1.64522e-15		Ndufa6	5.21422e-26	-0.682572	0.481	0.644	9.94874e-22
Hyi	8.9617e-50	-0.363381	0.09	0.316	1.68363e-45		Rora	8.88305e-88	-1.50932	0.079	0.252	1.69489e-83		P4ha2	9.48955e-20	-3.93199	0.007	0.115	1.81061e-15		Ubl5	5.29103e-26	-0.569726	0.585	0.747	1.00953e-21
Spp1	1.22046e-49	0.489302	0.201	0.01	2.29288e-45		Snhg1	1.40311e-87	-1.46069	0.09	0.271	2.67712e-83		Smpdl3a	1.00491e-19	-0.599447	0.549	0.738	1.91737e-15		Rpl36al	5.43904e-26	-0.514051	0.658	0.816	1.03777e-21
H2-K1	2.53036e-49	-0.377473	0.981	0.998	4.75379e-45		Cuedc1	2.34185e-87	-1.46317	0.101	0.287	4.46825e-83		Elk4	1.14942e-19	-0.696831	0.365	0.575	2.19309e-15		Irs2	6.16816e-26	2.92049	0.188	0.036	1.17689e-21
Snu13	3.01243e-49	-0.473599	0.426	0.701	5.65945e-45		Ftl1	2.90437e-87	-0.620572	0.677	0.855	5.54153e-83		Timm9	1.18424e-19	-1.03165	0.116	0.291	2.25953e-15		Lypd6b	8.05695e-26	-1.85492	0.03	0.108	1.53727e-21
Psd4	3.29314e-49	0.569226	0.82	0.679	6.18683e-45		Runx2	5.92168e-87	1.48874	0.512	0.305	1.12986e-82		Akap6	1.18884e-19	-1.76945	0.066	0.214	2.26831e-15		Atp6v0e	8.32499e-26	-0.657951	0.486	0.671	1.58841e-21
Tulp4	3.29323e-49	0.671555	0.705	0.513	6.187e-45		Dzip1	1.9914e-86	-4.68585	0.004	0.085	3.79959e-82		Snx29	1.62612e-19	-0.906992	0.265	0.473	3.10265e-15		Rpl24	8.32698e-26	-0.438555	0.843	0.934	1.58879e-21
Lat2	4.02523e-49	0.544071	0.783	0.569	7.5622e-45		Themis	2.18054e-86	-1.13276	0.226	0.457	4.16047e-82		Diaph1	2.20392e-19	0.598771	0.747	0.678	4.20507e-15		Rbm3	8.6397e-26	-0.838156	0.431	0.59	1.64845e-21
Cox5a	4.30485e-49	-0.465553	0.662	0.881	8.08752e-45		ENSMUSG00000120110	4.08465e-86	-6.5582	0.001	0.074	7.79351e-82		Ssh2	2.78523e-19	-0.518863	0.627	0.814	5.31421e-15		Pkp2	1.71872e-25	2.59384	0.192	0.04	3.27931e-21
Slamf6	5.1492e-49	-0.330051	0.009	0.163	9.6738e-45		Pced1b	4.94993e-86	-0.940984	0.302	0.559	9.44446e-82		Mideas	3.1443e-19	-0.7154	0.29	0.505	5.99932e-15		Anxa2	2.01164e-25	-1.03971	0.205	0.364	3.83821e-21
Ptprj	5.2933e-49	0.691507	0.838	0.685	9.94452e-45		Bend4	5.79353e-86	-1.69192	0.068	0.23	1.1054e-81		Large1	3.18626e-19	-2.03709	0.034	0.163	6.07937e-15		Zfp326	2.04665e-25	-1.72398	0.039	0.126	3.905e-21
Nme1	7.97366e-49	-0.514099	0.538	0.8	1.49801e-44		Atp2b4	6.32382e-86	1.86638	0.399	0.188	1.20658e-81		Klrc1	3.24706e-19	3.66527	0.053	0.004	6.19539e-15		Alcam	2.61723e-25	-2.63882	0.009	0.057	4.99368e-21
Dusp5	8.48512e-49	0.516375	0.343	0.101	1.5941e-44		Cd101	8.64839e-86	1.20321	0.569	0.367	1.65011e-81		Crppa	3.41645e-19	-4.52985	0.004	0.107	6.51859e-15		Dnah8	2.71515e-25	-2.32274	0.019	0.085	5.1805e-21
Cyth3	9.02533e-49	0.603278	0.836	0.673	1.69559e-44		Rpl26	9.43319e-86	-0.370672	0.95	0.98	1.79985e-81		Mpped2	4.24576e-19	-5.17699	0.005	0.109	8.10091e-15		1700025G04Rik	2.89402e-25	1.03327	0.527	0.349	5.52178e-21
Idnk	1.27998e-48	-0.480738	0.477	0.732	2.4047e-44		Glrx5	1.09171e-85	-1.11133	0.173	0.396	2.08298e-81		Gria3	5.81104e-19	-6.01929	0.004	0.105	1.10875e-14		Tgfb3	3.39653e-25	2.16724	0.228	0.066	6.48058e-21
Pde4a	2.07681e-48	0.566405	0.483	0.221	3.90171e-44		Itm2b	1.20333e-85	-0.413394	0.906	0.977	2.29595e-81		Tmcc3	5.93788e-19	-2.61347	0.033	0.157	1.13295e-14		Rpl14	3.44806e-25	-0.356857	0.888	0.963	6.57889e-21
Grk3	2.2455e-48	0.441392	0.251	0.039	4.21862e-44		Cd9	1.62078e-85	-1.23117	0.121	0.32	3.09245e-81		Tle4	5.96149e-19	-0.522694	0.619	0.804	1.13745e-14		Nck2	3.72944e-25	-2.52817	0.012	0.066	7.11578e-21
2410006H16Rik	2.61829e-48	-0.586195	0.328	0.588	4.91899e-44		Dgka	1.91443e-85	-1.26878	0.161	0.374	3.65274e-81		Prmt3	6.33438e-19	-1.01155	0.151	0.332	1.2086e-14		Neurl3	4.93393e-25	0.66322	0.731	0.601	9.41394e-21
Wnk1	3.86395e-48	0.468789	0.958	0.937	7.25921e-44		Septin11	2.43599e-85	0.819993	0.762	0.666	4.64786e-81		Atp5g1	6.51439e-19	-0.576898	0.522	0.715	1.24295e-14		Klrc2	5.99185e-25	-2.98751	0.005	0.045	1.14324e-20
Atp5e	7.17074e-48	-0.392959	0.906	0.992	1.34717e-43		Disc1	2.94776e-85	-3.22578	0.008	0.097	5.62432e-81		Impdh2	7.71041e-19	-1.09804	0.118	0.289	1.47115e-14		Klrh1	6.2478e-25	3.54727	0.181	0.036	1.19208e-20
Rpl36al	9.55762e-48	-0.438286	0.815	0.951	1.79559e-43		Dnaja1	4.51358e-85	-0.647749	0.687	0.871	8.61192e-81		Cycs	8.85766e-19	-0.809804	0.316	0.513	1.69004e-14		Apbb1ip	6.89718e-25	-0.415699	0.847	0.93	1.31598e-20
Tomm20	1.42122e-47	-0.463775	0.505	0.753	2.67004e-43		Rfc1	4.65711e-85	-0.93068	0.291	0.54	8.88576e-81		Cyp2j6	1.05297e-18	-2.44629	0.022	0.14	2.00907e-14		Cyria	7.03864e-25	-1.5535	0.051	0.148	1.34297e-20
Matk	1.59569e-47	0.540715	0.472	0.214	2.99783e-43		Rexo2	4.83577e-85	-0.91255	0.288	0.536	9.22665e-81		Mfsd10	1.10362e-18	-0.530179	0.52	0.707	2.10571e-14		Snrpg	7.7335e-25	-0.659918	0.517	0.676	1.47555e-20
Glrx	2.26622e-47	0.443499	0.343	0.103	4.25755e-43		Stk32c	9.84062e-85	2.16992	0.322	0.115	1.87759e-80		Abr	1.18251e-18	0.472104	0.878	0.839	2.25623e-14		Tespa1	1.07342e-24	-0.856824	0.261	0.434	2.04808e-20
Higd2a	3.22097e-47	-0.429404	0.36	0.639	6.05123e-43		Swi5	1.05761e-84	-0.817645	0.374	0.635	2.01792e-80		Gm11775	1.34839e-18	-1.72552	0.057	0.194	2.57273e-14		Gm36723	1.44673e-24	1.28996	0.399	0.212	2.76036e-20
Tmem108	3.47161e-47	-0.326015	0.02	0.181	6.52211e-43		Cd6	2.6864e-84	-3.9628	0.005	0.086	5.12565e-80		Acsbg1	1.36978e-18	1.09809	0.402	0.261	2.61354e-14		Cox7a2	1.49024e-24	-0.539433	0.534	0.72	2.84338e-20
Cdk4	3.55005e-47	-0.400914	0.165	0.409	6.66949e-43		Ncf1	2.96648e-84	0.882042	0.724	0.61	5.66005e-80		Xkr6	1.38746e-18	3.1633	0.079	0.014	2.64727e-14		Garin3	1.79988e-24	-3.11227	0.006	0.046	3.43418e-20
Srp14	6.7164e-47	-0.438204	0.573	0.817	1.26181e-42		Fli1	3.79359e-84	0.570745	0.923	0.887	7.23817e-80		Pkp4	1.44507e-18	-0.798578	0.238	0.439	2.75719e-14		Rps2	1.97778e-24	-0.413108	0.848	0.958	3.77361e-20
Atp8a2	8.17011e-47	0.820609	0.297	0.072	1.53492e-42		Tmem154	5.95267e-84	1.47723	0.47	0.26	1.13577e-79		Mxi1	1.55408e-18	1.62851	0.198	0.084	2.96519e-14		AA467197	2.05169e-24	-1.3111	0.118	0.249	3.91463e-20
Ccl3	8.43802e-47	0.441404	0.225	0.026	1.58525e-42		Srsf7	6.51413e-84	-0.659205	0.576	0.8	1.2429e-79		Hnrnpf	2.07659e-18	-0.365405	0.819	0.913	3.96214e-14		Tmem59	2.24286e-24	-0.54101	0.569	0.739	4.27938e-20
Oprm1	8.64656e-47	-0.513599	0.349	0.607	1.62443e-42		Fut8	7.91249e-84	0.772529	0.793	0.693	1.5097e-79		Mat2a	2.34253e-18	-0.701591	0.418	0.613	4.46955e-14		Asb2	3.55579e-24	0.769939	0.703	0.566	6.78444e-20
Bcas2	9.97377e-47	-0.427586	0.331	0.603	1.87377e-42		Sp110	1.18992e-83	-0.807297	0.375	0.635	2.27037e-79		Ifng	2.56157e-18	4.40079	0.048	0.003	4.88748e-14		Eef2k	3.912e-24	1.23286	0.356	0.173	7.4641e-20
Fcgr3	1.00331e-46	0.446368	0.354	0.113	1.88492e-42		Kmt2e	1.45087e-83	0.553407	0.915	0.892	2.76826e-79		Cnst	2.58108e-18	-0.889103	0.224	0.414	4.9247e-14		Arrdc4	4.64979e-24	2.07717	0.23	0.073	8.87179e-20
Kcnn4	1.43277e-46	-0.334776	0.022	0.185	2.69175e-42		Cct2	1.68835e-83	-0.840518	0.356	0.605	3.22138e-79		Sntb2	2.90721e-18	0.661946	0.661	0.537	5.54696e-14		Ptpn18	4.95441e-24	-0.435144	0.786	0.898	9.45301e-20
Bend7	7.05533e-46	0.507343	0.251	0.044	1.32548e-41		Lypd6b	1.80869e-83	-2.21119	0.03	0.151	3.45099e-79		Rpl22	3.12104e-18	-0.29587	0.955	0.96	5.95494e-14		Txnip	5.14607e-24	-0.84594	0.269	0.437	9.81871e-20
Rpl26	9.9214e-46	-0.310983	0.974	1	1.86393e-41		Eif3h	2.70542e-83	-0.60945	0.671	0.846	5.16194e-79		Macroh2a1	3.33052e-18	0.4068	0.911	0.888	6.35463e-14		Isg15	5.43353e-24	-1.35024	0.116	0.245	1.03672e-19
Npm3	1.13889e-45	-0.476524	0.308	0.562	2.13964e-41		Fndc3a	5.63583e-83	0.739248	0.818	0.722	1.07532e-78		Mrps14	3.94083e-18	-0.689171	0.345	0.543	7.51911e-14		Rps25	5.58908e-24	-0.371076	0.852	0.935	1.0664e-19
Lrrk1	1.37952e-45	0.633953	0.787	0.602	2.59171e-41		Cldnd1	7.05993e-83	-1.47141	0.082	0.251	1.34704e-78		Tfdp2	4.03475e-18	-0.972449	0.143	0.316	7.69829e-14		Snrpe	5.84111e-24	-0.700235	0.415	0.582	1.11448e-19
Ndufa7	1.5139e-45	-0.454692	0.596	0.821	2.84416e-41		Rbx1	8.61751e-83	-0.686978	0.506	0.752	1.64422e-78		Rps23	4.19264e-18	-0.234134	0.993	0.98	7.99955e-14		Polr1d	6.09591e-24	-0.720313	0.385	0.56	1.1631e-19
Trgv1	1.80903e-45	-0.416945	0.169	0.414	3.39863e-41		Tomm7	2.16988e-82	-0.858627	0.351	0.604	4.14012e-78		Rabgap1l	4.58672e-18	-0.534876	0.974	0.97	8.75147e-14		Psme1	6.09991e-24	-0.533712	0.634	0.786	1.16386e-19
Sla2	2.22619e-45	0.503108	0.83	0.707	4.18235e-41		Cd44	2.70497e-82	-1.85723	0.047	0.187	5.16109e-78		Eef1g	5.17269e-18	-0.481156	0.672	0.814	9.86949e-14		Cox17	6.39929e-24	-0.857663	0.317	0.487	1.22098e-19
Cd9	2.30404e-45	-0.379175	0.159	0.408	4.32861e-41		Pik3ap1	4.6992e-82	1.21961	0.564	0.374	8.96608e-78		S100a1	5.33128e-18	-1.63677	0.054	0.189	1.01721e-13		Appl2	6.43118e-24	0.993732	0.52	0.356	1.22707e-19
Ripor2	2.66037e-45	0.527461	0.985	0.964	4.99805e-41		Eef1g	5.23523e-82	-0.652315	0.598	0.814	9.98882e-78		Gm35188	6.47441e-18	-3.62277	0.008	0.109	1.23532e-13		Cdkn2d	7.0613e-24	-1.32051	0.086	0.202	1.3473e-19
Chst11	2.8048e-45	0.609693	0.822	0.647	5.26937e-41		Bcas2	5.80827e-82	-1.01731	0.206	0.436	1.10822e-77		1810006J02Rik	6.6278e-18	-0.674713	0.241	0.453	1.26458e-13		Lrrk1	8.12934e-24	0.667524	0.763	0.664	1.55108e-19
Eif4a1	3.73203e-45	-0.503281	0.684	0.864	7.01136e-41		Itpkb	5.82083e-82	0.626211	0.908	0.852	1.11061e-77		Tmem131l	6.68358e-18	0.740794	0.602	0.488	1.27523e-13		Tma7	9.88144e-24	-0.485058	0.638	0.795	1.88538e-19
Bzw2	4.92931e-45	-0.373242	0.142	0.386	9.26069e-41		Rpl7a	1.16208e-81	-0.549936	0.772	0.897	2.21724e-77		Cers4	7.60033e-18	-0.587399	0.492	0.678	1.45014e-13		Selenom	1.05656e-23	-1.10046	0.113	0.243	2.01592e-19
Ndufa6	5.49168e-45	-0.453956	0.639	0.86	1.03172e-40		Tmprss6	1.18784e-81	2.7649	0.28	0.085	2.2664e-77		H2-Aa	8.47414e-18	3.15111	0.063	0.009	1.61687e-13		Gm4258	1.12579e-23	0.901144	0.574	0.403	2.14801e-19
Smpdl3a	5.99083e-45	-0.472275	0.618	0.821	1.1255e-40		ENSMUSG00000120171	1.60415e-81	-2.82428	0.02	0.127	3.06072e-77		Ptpn6	8.78404e-18	-0.541873	0.63	0.771	1.67599e-13		Gm11775	1.31832e-23	2.19664	0.208	0.057	2.51536e-19
Dipk1a	8.28466e-45	-0.461131	0.196	0.454	1.55644e-40		Ndufa6	1.68467e-81	-0.706503	0.481	0.736	3.21434e-77		Gpr34	1.00711e-17	0.936123	0.444	0.311	1.92157e-13		Psmb3	1.39437e-23	-0.71408	0.399	0.575	2.66045e-19
Srp9	8.62285e-45	-0.44919	0.524	0.778	1.61998e-40		Calm1	1.73333e-81	-0.511038	0.797	0.921	3.30719e-77		Ubash3b	1.01365e-17	-0.550914	0.692	0.79	1.93404e-13		Dnajc9	1.4872e-23	-1.05895	0.159	0.302	2.83759e-19
Atp5h	8.99624e-45	-0.405414	0.86	0.968	1.69012e-40		Mfsd10	1.7426e-81	-0.691804	0.454	0.707	3.32489e-77		Cdk2ap2	1.10029e-17	-0.547506	0.446	0.659	2.09935e-13		Tent5c	1.49077e-23	1.166	0.386	0.206	2.84438e-19
Spcs1	9.68182e-45	-0.445516	0.341	0.601	1.81892e-40		Dock2	2.86756e-81	0.451675	0.97	0.966	5.47131e-77		Rpgrip1	1.25732e-17	-1.18797	0.107	0.263	2.39896e-13		Serf2	1.72088e-23	-0.386907	0.837	0.923	3.28343e-19
Ubr5	1.51903e-44	0.590126	0.818	0.682	2.8538e-40		Vps37b	3.5234e-81	0.978859	0.754	0.667	6.72265e-77		Mettl9	1.44943e-17	-0.75777	0.279	0.471	2.76551e-13		Ppp3cc	2.16485e-23	0.524461	0.864	0.807	4.13054e-19
Intu	1.52476e-44	0.495891	0.37	0.132	2.86458e-40		Cox7b	3.89422e-81	-0.751036	0.478	0.709	7.43016e-77		Prrc2b	1.57678e-17	0.69482	0.635	0.54	3.00851e-13		Camk2d	2.36071e-23	-0.736875	0.334	0.508	4.50424e-19
Sox5	1.88875e-44	-0.501535	0.004	0.137	3.54839e-40		Psme2	4.59417e-81	-0.75503	0.478	0.715	8.76567e-77		Cotl1	1.62794e-17	-0.362074	0.828	0.907	3.10611e-13		Gsap	2.43643e-23	0.740309	0.686	0.557	4.64872e-19
Psmb5	3.22462e-44	-0.409574	0.517	0.774	6.05808e-40		Arpc3	1.12909e-80	-0.630641	0.637	0.827	2.15431e-76		Glipr1	1.95194e-17	0.828411	0.528	0.416	3.72431e-13		Smim40	2.68665e-23	-4.59688	0.001	0.028	5.12613e-19
Hnrnpk	3.56953e-44	-0.417581	0.774	0.927	6.70607e-40		Atp5e	1.42846e-80	-0.512068	0.781	0.917	2.7255e-76		Pacs1	1.98201e-17	0.580633	0.775	0.711	3.78168e-13		Sec61g	3.36589e-23	-0.591833	0.545	0.697	6.42212e-19
Vps37b	3.92511e-44	0.711921	0.848	0.73	7.37411e-40		Bax	1.4635e-80	-0.858615	0.313	0.559	2.79236e-76		Relb	2.09575e-17	-0.851563	0.132	0.299	3.99869e-13		Crmp1	3.68392e-23	-2.02789	0.023	0.09	7.02893e-19
Sf3b6	4.25409e-44	-0.419367	0.557	0.799	7.99217e-40		Snu13	1.47022e-80	-0.867087	0.304	0.551	2.80517e-76		Tbc1d4	2.12728e-17	-1.24907	0.087	0.236	4.05885e-13		Bmp7	3.79462e-23	6.36022	0.119	0.001	7.24013e-19
Lnpep	4.28951e-44	0.453984	0.917	0.839	8.0587e-40		Gcnt2	1.52044e-80	1.14364	0.562	0.356	2.90099e-76		Rab3ip	2.25293e-17	-0.729324	0.294	0.485	4.29859e-13		Myo9a	4.31877e-23	1.07087	0.422	0.245	8.24021e-19
Fut8	4.42708e-44	0.612013	0.824	0.705	8.31715e-40		Mrpl32	1.59728e-80	-1.22007	0.14	0.337	3.04761e-76		ENSMUSG00000120171	2.28455e-17	-2.79056	0.02	0.127	4.35891e-13		Calm1	4.94111e-23	-0.433616	0.797	0.902	9.42764e-19
Emb	7.05227e-44	-0.49672	0.698	0.879	1.32491e-39		Bst2	3.37017e-80	-1.36862	0.097	0.272	6.43028e-76		Tubb5	2.33895e-17	-0.589002	0.452	0.646	4.46271e-13		Jarid2	4.98016e-23	0.763621	0.717	0.603	9.50214e-19
Rnf169	7.17875e-44	0.61451	0.815	0.683	1.34867e-39		Selenof	3.98235e-80	-0.867753	0.276	0.523	7.59832e-76		Rps28	2.67988e-17	-0.46045	0.931	0.955	5.11322e-13		Psme2	6.02105e-23	-0.642102	0.478	0.651	1.14882e-18
Evl	7.27017e-44	-0.399077	0.893	0.974	1.36585e-39		Tmem134	5.83543e-80	-0.864307	0.296	0.546	1.1134e-75		Srsf7	2.835e-17	-0.467947	0.653	0.8	5.40917e-13		Sgms1	6.68962e-23	0.650884	0.712	0.575	1.27638e-18
Itga2	7.79405e-44	0.513613	0.293	0.08	1.46427e-39		Eif3k	8.11321e-80	-0.632356	0.594	0.806	1.548e-75		Cd8a	2.89782e-17	-0.342933	1	1	5.52904e-13		Adh1	8.37172e-23	3.21867	0.152	0.021	1.59732e-18
Bax	9.09729e-44	-0.433193	0.42	0.668	1.70911e-39		Sh3bp5	8.39136e-80	-3.59254	0.009	0.096	1.60107e-75		Zdhhc13	3.16713e-17	-1.49774	0.063	0.2	6.04288e-13		Tagln2	1.13991e-22	-1.23803	0.108	0.229	2.17494e-18
Atp5g1	9.59321e-44	-0.444333	0.639	0.847	1.80228e-39		Vav3	1.22766e-79	0.526082	0.933	0.88	2.34238e-75		Anxa2	3.41408e-17	1.09756	0.364	0.236	6.51406e-13		Tmem135	1.3582e-22	0.791904	0.598	0.438	2.59144e-18
Jazf1	1.13389e-43	0.745655	0.408	0.168	2.13025e-39		Itgav	1.39542e-79	0.798493	0.781	0.69	2.66246e-75		Mfsd4a	3.50213e-17	-1.3515	0.081	0.224	6.68207e-13		Malat1	1.78473e-22	0.239242	1	1	3.40526e-18
Dennd5a	1.14547e-43	0.368117	0.18	0.009	2.152e-39		Cers6	1.6066e-79	0.584734	0.895	0.832	3.06539e-75		Btbd11	3.62063e-17	0.689588	0.569	0.441	6.90815e-13		Actg1	1.91795e-22	-0.45382	0.886	0.943	3.65944e-18
Rtraf	1.24062e-43	-0.439889	0.465	0.72	2.33074e-39		Trgc2	2.16034e-79	-0.741509	0.634	0.813	4.12193e-75		Frmd5	4.49868e-17	-1.20374	0.123	0.276	8.58349e-13		Ehd3	2.09464e-22	-2.78543	0.01	0.056	3.99657e-18
Selenof	1.28171e-43	-0.414216	0.463	0.733	2.40796e-39		S100a10	2.80465e-79	-0.581141	0.602	0.833	5.35127e-75		Skp1	4.61141e-17	-0.792594	0.228	0.413	8.79857e-13		Sumo2	2.11147e-22	-0.604293	0.507	0.669	4.02868e-18
Sema4d	1.65394e-43	0.540832	0.858	0.748	3.10726e-39		Ostc	2.84849e-79	-0.92932	0.256	0.492	5.43492e-75		Dnajc1	4.66205e-17	0.428649	0.902	0.863	8.89519e-13		Gm30054	2.32473e-22	-0.653632	0.377	0.56	4.43558e-18
Polr1h	2.13291e-43	-0.405734	0.244	0.504	4.00711e-39		Stk17b	4.23006e-79	0.47433	0.938	0.933	8.07095e-75		Rgs1	4.93179e-17	0.530479	0.776	0.698	9.40985e-13		Cyth4	2.44253e-22	0.688272	0.677	0.549	4.66034e-18
Fmc1	2.15004e-43	-0.393105	0.234	0.482	4.03928e-39		Calhm6	4.82898e-79	-1.87485	0.045	0.18	9.2137e-75		Ablim2	5.17288e-17	-1.63762	0.053	0.181	9.86986e-13		Spp1	2.76028e-22	2.87301	0.149	0.021	5.26662e-18
Cdyl	2.26157e-43	0.605167	0.757	0.577	4.24882e-39		Fgr	6.55717e-79	1.03485	0.655	0.506	1.25111e-74		Bend7	6.89449e-17	-3.26564	0.012	0.111	1.31547e-12		Atp5g2	2.78728e-22	-0.612479	0.511	0.667	5.31813e-18
Zbtb38	2.26574e-43	0.538203	0.811	0.668	4.25664e-39		Gapdh	7.56453e-79	-0.660975	0.723	0.87	1.44331e-74		Ifngr2	6.91507e-17	-5.35642	0.001	0.089	1.3194e-12		Sh3bgrl3	3.37409e-22	-0.387756	0.831	0.921	6.43777e-18
Phb2	2.38076e-43	-0.436771	0.394	0.655	4.47273e-39		Tubb5	1.80823e-78	-0.796775	0.399	0.646	3.4501e-74		Ctsw	7.08946e-17	-0.355887	0.94	0.964	1.35267e-12		Tesc	3.38583e-22	-0.641157	0.405	0.577	6.46016e-18
Zdhhc13	2.41644e-43	-0.314847	0.061	0.252	4.53977e-39		Il2rg	1.83106e-78	-0.646704	0.56	0.8	3.49366e-74		BB557941	7.99373e-17	-3.21402	0.013	0.112	1.5252e-12		Pitpnc1	3.41664e-22	0.266854	0.998	0.997	6.51895e-18
Snrpd3	2.51803e-43	-0.43974	0.435	0.685	4.73063e-39		Lat	2.03175e-78	-1.00855	0.254	0.483	3.87657e-74		Nudc	8.88525e-17	-0.636129	0.316	0.518	1.69531e-12		Pip4k2a	3.53723e-22	0.552745	0.802	0.737	6.74904e-18
Ndufc2	3.48101e-43	-0.421254	0.362	0.609	6.53977e-39		Tmem59	2.51169e-78	-0.619749	0.569	0.802	4.7923e-74		Mxd4	9.52458e-17	0.529095	0.802	0.737	1.81729e-12		Npm1	3.90669e-22	-0.501201	0.645	0.794	7.45397e-18
Pdlim1	3.71128e-43	-0.32339	0.049	0.231	6.97238e-39		Il7r	5.01119e-78	-5.33606	0.002	0.072	9.56136e-74		Bcl6	9.59648e-17	-0.964128	0.198	0.375	1.83101e-12		Rplp1	4.14616e-22	-0.238234	0.977	1	7.91088e-18
Gcnt2	4.45103e-43	0.566736	0.662	0.416	8.36214e-39		Fth1	5.63846e-78	-0.438674	0.844	0.95	1.07582e-73		Pebp1	1.00798e-16	-0.513067	0.5	0.704	1.92322e-12		Ppm1b	4.30785e-22	0.430001	0.875	0.791	8.21937e-18
Fam117a	5.909e-43	-0.308072	0.057	0.245	1.11012e-38		Casp7	8.85134e-78	1.96738	0.351	0.152	1.68883e-73		Lpp	1.05026e-16	-0.446023	0.701	0.851	2.0039e-12		1810006J02Rik	4.51364e-22	0.966855	0.428	0.241	8.61203e-18
Rnf165	6.34019e-43	0.530815	0.334	0.11	1.19113e-38		Pygl	9.79774e-78	1.86196	0.371	0.172	1.86941e-73		Hdac9	1.20563e-16	-2.04844	0.038	0.156	2.30034e-12		Psmb9	4.77832e-22	-0.737686	0.332	0.497	9.11703e-18
Ubl5	6.35204e-43	-0.43334	0.739	0.922	1.19336e-38		Sntb1	9.85595e-78	0.847992	0.749	0.614	1.88051e-73		Fbl	1.47116e-16	-0.804342	0.238	0.423	2.80697e-12		Gm26740	4.87119e-22	-0.48718	0.61	0.778	9.29423e-18
Metrnl	7.24687e-43	0.328656	0.193	0.017	1.36147e-38		Ctsw	1.00806e-77	-0.466785	0.893	0.964	1.92338e-73		Fam162a	1.59342e-16	-0.686625	0.217	0.41	3.04024e-12		Cox5a	5.52838e-22	-0.576203	0.529	0.693	1.05482e-17
Snrpd2	7.90577e-43	-0.441908	0.604	0.819	1.48526e-38		Emc6	1.09563e-77	-1.11464	0.162	0.366	2.09046e-73		Tesk2	1.70309e-16	-0.97594	0.135	0.294	3.2495e-12		Pecam1	5.656e-22	2.49455	0.183	0.045	1.07916e-17
Pvt1	8.40206e-43	-0.453051	0.273	0.545	1.5785e-38		Plekhj1	5.73964e-77	-0.763786	0.351	0.606	1.09512e-72		F2r	1.73215e-16	1.34862	0.283	0.162	3.30494e-12		Grk6	6.69288e-22	0.524633	0.786	0.679	1.277e-17
Ppib	8.67714e-43	-0.409456	0.694	0.9	1.63017e-38		Atp6v1g1	6.65055e-77	-0.752643	0.385	0.641	1.26892e-72		Ccr9	1.73714e-16	-0.545259	0.769	0.868	3.31447e-12		Luc7l2	7.68073e-22	0.424684	0.907	0.882	1.46548e-17
Gm19705	1.13165e-42	-0.338332	0.068	0.262	2.12604e-38		Cd3d	1.00883e-76	-0.39084	0.923	0.969	1.92484e-72		Eml5	1.89678e-16	-0.954129	0.122	0.279	3.61905e-12		Bmpr2	8.06745e-22	1.85723	0.226	0.075	1.53927e-17
A630014C17Rik	1.17526e-42	-0.191668	0.002	0.126	2.20796e-38		Sfmbt2	1.22158e-76	-2.82778	0.014	0.106	2.33077e-72		Camk2n1	1.97311e-16	1.50852	0.208	0.098	3.76469e-12		Dennd5a	8.68403e-22	-0.95363	0.119	0.249	1.65691e-17
Ndufb5	1.94723e-42	-0.430317	0.481	0.724	3.65825e-38		Dnajc6	1.36367e-76	1.86445	0.372	0.171	2.60188e-72		Ahr	1.9734e-16	-0.751854	0.254	0.438	3.76524e-12		Dkkl1	8.82729e-22	-2.24833	0.015	0.069	1.68425e-17
Manf	2.2359e-42	-0.416016	0.378	0.638	4.20059e-38		Eif3e	1.71352e-76	-0.625567	0.561	0.777	3.26939e-72		Mthfd1l	2.02667e-16	-0.677081	0.287	0.475	3.86689e-12		Camk1d	1.1404e-21	0.493751	0.985	0.968	2.17588e-17
Srebf2	2.4891e-42	0.512201	0.845	0.75	4.67627e-38		Ndufa12	3.4053e-76	-0.889958	0.276	0.51	6.49732e-72		Src	2.21695e-16	3.64091	0.045	0.003	4.22995e-12		Tbc1d2b	1.20017e-21	0.959998	0.469	0.296	2.28992e-17
Cd3e	2.62481e-42	0.287425	0.991	0.999	4.93123e-38		Zbtb38	4.72295e-76	0.880961	0.692	0.579	9.01139e-72		Bmp7	2.40588e-16	-5.35717	0.001	0.087	4.59043e-12		Ide	1.45546e-21	0.576503	0.735	0.628	2.77702e-17
Rbx1	3.36047e-42	-0.427324	0.686	0.876	6.31331e-38		2610307P16Rik	6.15446e-76	-4.82714	0.002	0.071	1.17427e-71		Txnip	2.48439e-16	0.916797	0.437	0.31	4.74021e-12		Zfp36l1	1.50897e-21	0.838672	0.556	0.402	2.87912e-17
Ankrd13a	3.61382e-42	0.538208	0.683	0.497	6.78928e-38		Sf3b6	1.38109e-75	-0.699512	0.404	0.657	2.63512e-71		Tex2	2.48821e-16	-0.763683	0.435	0.613	4.74751e-12		Rpl5	2.2582e-21	-0.350552	0.869	0.962	4.30865e-17
Rabac1	9.1859e-42	-0.45054	0.673	0.869	1.72576e-37		Cyth3	2.41665e-75	0.760934	0.772	0.653	4.61097e-71		Timm8a1	2.59351e-16	-1.97607	0.028	0.137	4.94842e-12		Emg1	2.31833e-21	-0.760649	0.311	0.47	4.42338e-17
Inpp4a	1.31753e-41	0.564534	0.764	0.607	2.47524e-37		Lsm2	3.48025e-75	-1.20936	0.122	0.305	6.64032e-71		Srgap3	2.61912e-16	0.64791	0.63	0.502	4.99728e-12		Rpl3	2.7161e-21	-0.307062	0.901	0.978	5.18231e-17
Itpkb	1.37115e-41	0.555724	0.928	0.865	2.57599e-37		Anp32a	3.7879e-75	-0.650595	0.521	0.752	7.22731e-71		Psd3	2.76146e-16	-2.84493	0.013	0.11	5.26887e-12		Psmb1	2.92242e-21	-0.52828	0.546	0.708	5.57597e-17
Map1lc3b	1.4812e-41	-0.456058	0.538	0.76	2.78273e-37		Atp6v1f	4.13719e-75	-0.649211	0.539	0.764	7.89376e-71		Lnpep	2.89579e-16	0.414834	0.847	0.807	5.52517e-12		Zmat4	3.91156e-21	1.34215	0.497	0.377	7.46326e-17
Cnnm2	1.87317e-41	0.573175	0.426	0.19	3.51913e-37		Rpl31	4.53076e-75	-0.451893	0.813	0.919	8.64469e-71		Gpatch4	3.15794e-16	-1.12892	0.086	0.23	6.02535e-12		Frmd4a	4.03923e-21	1.94106	0.219	0.074	7.70684e-17
Srsf7	2.30523e-41	-0.424956	0.692	0.873	4.33084e-37		Rab8b	4.78109e-75	0.480066	0.937	0.927	9.12233e-71		Swi5	3.5287e-16	-0.530522	0.447	0.635	6.73276e-12		Crip1	4.49991e-21	-0.490784	0.724	0.839	8.58584e-17
Ifi27	2.82624e-41	-0.475737	0.416	0.645	5.30966e-37		Ston2	7.48904e-75	-4.69213	0.003	0.072	1.42891e-70		Tmem108	3.67815e-16	-2.3921	0.021	0.125	7.01791e-12		Gm44175	4.58351e-21	1.41933	0.306	0.146	8.74534e-17
Ndufa8	5.43078e-41	-0.414352	0.382	0.625	1.02028e-36		Frmd4b	1.72212e-74	0.759914	0.802	0.708	3.2858e-70		Arrdc4	3.69854e-16	-1.59969	0.073	0.203	7.05682e-12		Cdyl	4.78948e-21	0.670779	0.679	0.562	9.13833e-17
Fnbp1	1.06169e-40	0.422131	0.983	0.961	1.9946e-36		Snhg8	2.40411e-74	-1.31094	0.119	0.299	4.58705e-70		Arhgef12	3.80702e-16	1.57519	0.216	0.105	7.2638e-12		Igha	5.11525e-21	2.34722	0.154	0.028	9.75989e-17
Ankrd12	1.29841e-40	0.439604	0.965	0.928	2.43932e-36		Pvt1	2.75258e-74	-0.727345	0.216	0.446	5.25193e-70		Tbl1x	4.08487e-16	-0.549948	0.451	0.65	7.79394e-12		1810037I17Rik	5.45099e-21	-0.900452	0.256	0.402	1.04005e-16
Gimap6	1.30135e-40	-0.444278	0.908	0.979	2.44484e-36		Med10	3.26639e-74	-0.929232	0.212	0.433	6.23228e-70		Slamf7	4.22065e-16	0.614045	0.612	0.509	8.05301e-12		Clic1	5.8145e-21	-0.467968	0.689	0.804	1.10941e-16
Eef1d	1.36212e-40	-0.4222	0.737	0.909	2.55901e-36		H2az2	3.30434e-74	-0.685207	0.432	0.683	6.30468e-70		Atp5g2	4.30912e-16	-0.432858	0.667	0.804	8.2218e-12		Gas5	6.10724e-21	-0.575175	0.459	0.628	1.16526e-16
Psma5	1.75436e-40	-0.38096	0.345	0.605	3.29592e-36		Chst11	3.57287e-74	0.729953	0.788	0.688	6.81703e-70		Cables1	4.89003e-16	-0.593066	0.676	0.794	9.33018e-12		Erich1	6.24549e-21	-3.4055	0.005	0.038	1.19164e-16
Arhgdib	1.85147e-40	-0.387444	0.904	0.979	3.47835e-36		Lpxn	3.70426e-74	-0.632845	0.561	0.797	7.06774e-70		Rapsn	5.93576e-16	3.34822	0.063	0.011	1.13254e-11		Atp6v1f	6.71015e-21	-0.548424	0.539	0.693	1.2803e-16
Bmyc	2.184e-40	-0.310402	0.076	0.264	4.10309e-36		Impdh2	5.14433e-74	-1.20328	0.112	0.289	9.81537e-70		Boll	6.04538e-16	-2.95415	0.017	0.115	1.15346e-11		Runx1	6.71578e-21	0.56031	0.844	0.799	1.28137e-16
Selplg	2.99615e-40	0.39824	0.962	0.947	5.62888e-36		Bmyc	6.38539e-74	-1.67179	0.052	0.187	1.21833e-69		Trgc2	6.59735e-16	-0.501675	0.694	0.813	1.25877e-11		Psma2	7.4885e-21	-0.669839	0.398	0.554	1.42881e-16
Cycs	3.06484e-40	-0.465715	0.382	0.616	5.75791e-36		Trdc	6.46252e-74	-0.412043	0.933	0.979	1.23305e-69		Pa2g4	7.44949e-16	-0.697415	0.254	0.44	1.42136e-11		Lsp1	7.7724e-21	-0.416962	0.733	0.861	1.48297e-16
St6galnac3	3.28565e-40	0.725589	0.888	0.801	6.17275e-36		Ddt	8.07825e-74	-0.94702	0.183	0.396	1.54133e-69		Hmgb2	8.39559e-16	0.518756	0.689	0.583	1.60188e-11		Afdn	8.8626e-21	1.16091	0.338	0.172	1.69098e-16
Gnaq	3.53896e-40	0.604855	0.529	0.291	6.64864e-36		Ift80	1.02193e-73	-1.16417	0.157	0.355	1.94985e-69		Rasa3	8.7787e-16	-0.960394	0.132	0.288	1.67498e-11		Slc22a15	9.54607e-21	1.12684	0.389	0.218	1.82139e-16
Lypd6b	3.72954e-40	-0.312484	0.031	0.189	7.00668e-36		Cdyl2	1.06071e-73	-0.591217	0.637	0.852	2.02384e-69		Mrpl34	9.45442e-16	-0.575877	0.315	0.505	1.8039e-11		Ifit1bl1	9.7189e-21	-1.96082	0.027	0.093	1.85437e-16
Ndufa12	4.27321e-40	-0.417372	0.38	0.62	8.02808e-36		Zbp1	2.09155e-73	-1.08639	0.169	0.371	3.99068e-69		Csf2	9.49048e-16	-4.26741	0.004	0.089	1.81078e-11		Fam78a	9.73267e-21	-0.947896	0.189	0.331	1.85699e-16
Cd226	4.32474e-40	-0.607531	0.482	0.713	8.12489e-36		Rbis	2.28239e-73	-0.881839	0.235	0.462	4.3548e-69		Ran	1.00141e-15	-0.604461	0.495	0.664	1.9107e-11		Coro2a	1.49731e-20	0.645616	0.795	0.73	2.85686e-16
Entrep3	4.34489e-40	-0.47586	0.63	0.814	8.16275e-36		Lamp1	2.31963e-73	-0.794917	0.299	0.541	4.42586e-69		Nedd4l	1.01044e-15	-0.530088	0.444	0.641	1.92793e-11		4930520O04Rik	1.50155e-20	3.52061	0.13	0.015	2.86495e-16
Atp5j2	4.82953e-40	-0.384109	0.803	0.954	9.07323e-36		Rnpepl1	3.28811e-73	-3.06332	0.008	0.088	6.27372e-69		Ctsa	1.11839e-15	0.742117	0.536	0.433	2.13388e-11		ENSMUSG00000120356	1.55805e-20	-5.95286	0.001	0.021	2.97277e-16
Polr2k	5.08995e-40	-0.406912	0.302	0.55	9.56248e-36		Snrpd2	3.55033e-73	-0.66742	0.476	0.719	6.77403e-69		Rere	1.17095e-15	-0.529	0.504	0.691	2.23417e-11		Atp5e	1.62435e-20	-0.384301	0.781	0.885	3.09926e-16
Hypk	5.27412e-40	-0.403429	0.324	0.569	9.90848e-36		Arid5a	3.99484e-73	-1.16153	0.119	0.3	7.62216e-69		Inpp4b	1.19649e-15	0.629546	0.754	0.669	2.2829e-11		Mgat5	1.87624e-20	0.511888	0.775	0.672	3.57987e-16
Zfhx3	5.342e-40	0.612406	0.271	0.071	1.0036e-35		Dad1	4.04191e-73	-0.544019	0.666	0.852	7.71196e-69		Psmg4	1.28224e-15	-0.777174	0.183	0.352	2.44651e-11		Cd47	2.32876e-20	-0.542717	0.545	0.692	4.44328e-16
Atp6v1f	5.43099e-40	-0.423016	0.69	0.882	1.02032e-35		Psmb2	6.21631e-73	-0.692075	0.407	0.652	1.18607e-68		Macir	1.29206e-15	2.19372	0.095	0.026	2.46525e-11		Spats2	3.01977e-20	1.67737	0.255	0.107	5.76172e-16
Smim14	9.24861e-40	-0.403725	0.254	0.492	1.73754e-35		Ptpn22	6.41998e-73	0.393199	0.976	0.972	1.22493e-68		Scfd2	1.32965e-15	-0.592535	0.386	0.579	2.53696e-11		Saraf	3.18291e-20	-0.499968	0.598	0.726	6.07299e-16
Plac8	1.02569e-39	-0.667714	0.155	0.37	1.92696e-35		Esd	6.49676e-73	-0.796937	0.3	0.537	1.23958e-68		Zbtb38	1.33304e-15	0.683852	0.647	0.579	2.54344e-11		Ppib	3.63495e-20	-0.543633	0.533	0.68	6.93548e-16
Pip4k2a	1.13059e-39	0.521669	0.855	0.735	2.12405e-35		Ciao2a	8.70296e-73	-1.0839	0.167	0.365	1.66052e-68		Cnksr3	1.3762e-15	-3.58401	0.008	0.096	2.62579e-11		Sorbs1	3.74117e-20	-0.681615	0.337	0.505	7.13815e-16
Sgms1	1.39325e-39	0.606712	0.745	0.559	2.6175e-35		Gm31814	9.95929e-73	-2.16776	0.026	0.134	1.90023e-68		Esm1	1.39738e-15	7.02104	0.03	0	2.66619e-11		Matk	3.99321e-20	1.10671	0.356	0.194	7.61904e-16
Gapdh	1.75679e-39	-0.417047	0.818	0.949	3.30047e-35		Atp5g1	1.16746e-72	-0.706686	0.492	0.715	2.22751e-68		Spacdr	1.40879e-15	0.438143	0.802	0.762	2.68797e-11		Atrnl1	5.32537e-20	-1.25586	0.085	0.189	1.01608e-15
Pced1b	1.9271e-39	-0.506771	0.382	0.622	3.62044e-35		Farp1	1.99017e-72	1.44489	0.462	0.276	3.79725e-68		Rasgrp1	1.46113e-15	-0.418001	0.679	0.825	2.78784e-11		Tnfsf10	5.91163e-20	0.468557	0.81	0.747	1.12794e-15
Sec14l1	1.97287e-39	0.5529	0.555	0.337	3.70642e-35		Rab5if	2.98821e-72	-0.835613	0.248	0.477	5.70151e-68		Slc7a1	1.46124e-15	-0.923061	0.142	0.299	2.78805e-11		Ppp2r5c	5.97239e-20	0.415227	0.894	0.854	1.13953e-15
Fli1	2.15963e-39	0.480118	0.948	0.896	4.0573e-35		Rer1	3.97831e-72	-0.794706	0.263	0.498	7.59061e-68		Mctp2	1.55806e-15	0.338083	0.893	0.839	2.97277e-11		C1qtnf6	6.28958e-20	4.23382	0.113	0.007	1.20005e-15
Kansl1	2.32439e-39	0.406531	0.984	0.966	4.36683e-35		Smim14	8.20435e-72	-1.02635	0.165	0.364	1.56539e-67		Cst7	1.62016e-15	-0.540724	0.586	0.726	3.09126e-11		Park7	6.72832e-20	-0.638338	0.394	0.549	1.28376e-15
Trio	2.42364e-39	0.60274	0.675	0.465	4.55329e-35		Gmfg	8.48858e-72	-1.14054	0.151	0.34	1.61962e-67		Hvcn1	1.7701e-15	-0.511636	0.513	0.706	3.37736e-11		Chchd2	6.90199e-20	-0.376353	0.751	0.872	1.3169e-15
Zfp706	2.4929e-39	-0.39446	0.455	0.715	4.6834e-35		Npm3	1.12915e-71	-0.917732	0.228	0.447	2.15443e-67		Lamp1	2.03756e-15	-0.611368	0.343	0.541	3.88766e-11		Uqcrb	7.39853e-20	-0.752573	0.318	0.47	1.41164e-15
Ppp3cc	2.95377e-39	0.529195	0.918	0.868	5.54925e-35		Psmb1	1.96955e-71	-0.614035	0.546	0.775	3.75791e-67		Baz2b	2.17846e-15	-0.584309	0.405	0.599	4.15649e-11		Tmem120b	8.01304e-20	1.78342	0.22	0.081	1.52889e-15
Fau	3.90533e-39	-0.267581	0.981	1	7.33695e-35		Rnf180	2.1484e-71	1.49797	0.433	0.234	4.09915e-67		Gm11707	2.22475e-15	-0.824834	0.175	0.34	4.24482e-11		Cenpv	9.84306e-20	-2.60183	0.008	0.046	1.87806e-15
Thy1	4.32179e-39	-0.421242	0.038	0.198	8.11934e-35		Adrb1	2.17014e-71	1.23282	0.503	0.325	4.14063e-67		Pfkp	2.25144e-15	-0.45674	0.587	0.75	4.29575e-11		Ssbp2	1.00149e-19	-0.823811	0.262	0.415	1.91085e-15
Calm1	6.25635e-39	-0.377014	0.899	0.985	1.17538e-34		Gm2000	2.63684e-71	-0.859136	0.298	0.529	5.03109e-67		Hspa9	2.51534e-15	-0.759838	0.221	0.396	4.79927e-11		Fbxl17	1.25364e-19	0.449345	0.868	0.799	2.39195e-15
Irf8	7.73599e-39	0.50595	0.532	0.304	1.45336e-34		Snrpd1	3.28485e-71	-0.798575	0.291	0.521	6.26749e-67		Glrx	2.66191e-15	1.58857	0.202	0.099	5.07892e-11		Zbtb16	1.38504e-19	2.61252	0.174	0.048	2.64266e-15
Sf3b5	1.19172e-38	-0.404783	0.474	0.704	2.23889e-34		Magoh	3.45541e-71	-1.01065	0.2	0.407	6.59292e-67		Cmtm7	2.86111e-15	0.68334	0.603	0.541	5.459e-11		Arpp21	1.6267e-19	-4.95513	0.002	0.025	3.10374e-15
Atp5c1	1.23629e-38	-0.404618	0.688	0.858	2.32262e-34		Tbca	3.64618e-71	-0.678022	0.42	0.67	6.95692e-67		Zc3hav1	2.92729e-15	0.465857	0.813	0.783	5.58528e-11		Ntrk3	1.70647e-19	-2.6169	0.006	0.041	3.25595e-15
Lrrc8c	1.33522e-38	0.583308	0.859	0.76	2.50849e-34		Psmb9	3.89429e-71	-0.791707	0.332	0.575	7.4303e-67		Prss16	3.39821e-15	5.55603	0.032	0	6.48378e-11		Tomm7	2.12749e-19	-0.696943	0.351	0.509	4.05924e-15
Nedd8	1.66658e-38	-0.394972	0.68	0.865	3.13101e-34		Atp6v0e	4.6808e-71	-0.632633	0.486	0.74	8.93097e-67		Tuba1b	3.47595e-15	-0.802198	0.217	0.386	6.6321e-11		Mta3	2.16273e-19	0.344462	0.954	0.951	4.1265e-15
Gpr160	2.33973e-38	0.375409	0.205	0.033	4.39565e-34		Gnptab	9.90929e-71	0.926191	0.655	0.511	1.89069e-66		Gnl3	3.70173e-15	-0.920168	0.126	0.276	7.0629e-11		Ifngr1	2.41269e-19	-0.550213	0.578	0.73	4.60342e-15
Eef2k	3.16118e-38	0.468337	0.443	0.217	5.9389e-34		Errfi1	1.01753e-70	1.97623	0.372	0.188	1.94144e-66		Nob1	3.79028e-15	-0.912894	0.122	0.275	7.23185e-11		Nf1	2.43075e-19	0.969334	0.431	0.272	4.63787e-15
Lrrk2	3.40247e-38	-0.275313	0.005	0.123	6.39221e-34		Gm7967	1.11875e-70	-5.95677	0.001	0.062	2.13458e-66		Sdhaf1	4.20383e-15	-1.34073	0.07	0.196	8.02091e-11		9530036M11Rik	2.87852e-19	2.8562	0.152	0.033	5.49221e-15
Tsga10	4.24575e-38	0.643433	0.696	0.5	7.97648e-34		Klra5	1.13642e-70	1.58295	0.426	0.235	2.16829e-66		4931431B13Rik	4.49042e-15	-1.11618	0.071	0.199	8.56773e-11		Atp5h	3.07585e-19	-0.419356	0.727	0.853	5.86873e-15
Appl2	6.05767e-38	0.512868	0.602	0.378	1.13805e-33		Srp9	1.14083e-70	-0.679814	0.38	0.63	2.17671e-66		Abi3	4.73021e-15	0.377064	0.893	0.865	9.02525e-11		Srp14	3.14561e-19	-0.619817	0.401	0.561	6.00183e-15
Cox6b1	8.24519e-38	-0.369916	0.804	0.949	1.54902e-33		Ctss	1.15929e-70	-1.19772	0.13	0.308	2.21192e-66		Dkkl1	5.27685e-15	2.95351	0.069	0.014	1.00682e-10		Litaf	3.18174e-19	0.545083	0.742	0.646	6.07076e-15
Tmem14c	8.85945e-38	-0.395149	0.406	0.648	1.66442e-33		Mrpl24	1.58098e-70	-0.815397	0.268	0.499	3.01652e-66		Ikzf4	5.65672e-15	-1.43902	0.07	0.194	1.0793e-10		Cd48	3.30435e-19	-0.475612	0.661	0.778	6.3047e-15
Gm2682	9.63305e-38	-0.613336	0.029	0.175	1.80976e-33		Trerf1	2.83962e-70	0.474091	0.949	0.895	5.41799e-66		Tpi1	5.78081e-15	-0.704296	0.237	0.413	1.10298e-10		Arhgap15	3.39115e-19	-0.305385	0.95	0.989	6.47032e-15
Prdx1	1.1761e-37	-0.434746	0.582	0.795	2.20954e-33		Eif2ak3	2.96218e-70	1.34381	0.501	0.331	5.65184e-66		Chd9	5.87818e-15	0.59547	0.718	0.641	1.12156e-10		Ccl3	3.40576e-19	-0.799086	0.19	0.328	6.49819e-15
St3gal3	1.52647e-37	0.610468	0.576	0.364	2.86778e-33		Ost4	3.57167e-70	-0.860978	0.286	0.511	6.81475e-66		Mrpl42	6.02008e-15	-0.716247	0.241	0.415	1.14863e-10		Cdc20b	3.87761e-19	-1.36423	0.079	0.177	7.39847e-15
Rab5if	1.90815e-37	-0.394067	0.366	0.606	3.58484e-33		Sema4d	4.13785e-70	0.724705	0.779	0.71	7.89501e-66		Hsdl1	6.8834e-15	-0.876806	0.157	0.316	1.31335e-10		Macir	3.89001e-19	-1.58595	0.029	0.095	7.42213e-15
Rpl7a	2.19829e-37	-0.357427	0.91	0.985	4.12992e-33		Snrpc	4.68163e-70	-0.849073	0.225	0.445	8.93254e-66		Map7	6.95224e-15	-1.7711	0.04	0.149	1.32649e-10		Map2	3.89147e-19	3.37056	0.129	0.019	7.42493e-15
Atp6v0e	2.33026e-37	-0.399309	0.666	0.861	4.37787e-33		Fam104a	4.7416e-70	-1.06246	0.154	0.347	9.04697e-66		Kansl1	7.04426e-15	0.273409	0.966	0.962	1.34405e-10		Ptk2b	4.75035e-19	0.370654	0.92	0.876	9.06366e-15
Spcs2	2.36874e-37	-0.38016	0.685	0.88	4.45016e-33		Plek	6.52143e-70	1.33011	0.478	0.296	1.24429e-65		Dtx1	7.79046e-15	0.370329	0.876	0.791	1.48642e-10		Hspe1	4.8674e-19	-0.658452	0.362	0.517	9.287e-15
Srsf3	2.42155e-37	-0.366308	0.756	0.9	4.54937e-33		Ranbp1	7.20499e-70	-0.969248	0.252	0.462	1.37471e-65		Cd226	7.79873e-15	0.450999	0.804	0.723	1.488e-10		Trf	4.90216e-19	1.94724	0.195	0.065	9.35332e-15
Srbd1	2.52585e-37	0.854669	0.602	0.423	4.74531e-33		Hmgn1	7.83059e-70	-0.811824	0.313	0.543	1.49408e-65		Anp32b	7.89512e-15	-0.477052	0.589	0.741	1.50639e-10		S1pr1	5.01082e-19	-6.64546	0	0.015	9.56065e-15
Cd38	2.73166e-37	0.516571	0.793	0.652	5.13197e-33		Sh2d1a	9.40733e-70	-3.121	0.006	0.079	1.79492e-65		Cnrip1	8.47754e-15	-1.78206	0.034	0.139	1.61751e-10		Tulp4	5.1675e-19	0.766349	0.578	0.435	9.8596e-15
Gm44148	2.94248e-37	-0.469851	0.26	0.505	5.52803e-33		Zfp706	1.13922e-69	-0.827038	0.313	0.543	2.17362e-65		Atp5j	9.82338e-15	-0.391803	0.672	0.817	1.8743e-10		Atp5md	6.56009e-19	-0.724949	0.361	0.505	1.25167e-14
Calhm6	3.27339e-37	-0.323644	0.074	0.25	6.14972e-33		Psenen	1.15958e-69	-0.659176	0.428	0.675	2.21248e-65		Galnt6	1.04419e-14	-0.501549	0.467	0.655	1.99232e-10		Hint1	6.78621e-19	-0.538212	0.54	0.692	1.29481e-14
Gna12	6.16703e-37	-0.398116	0.276	0.524	1.1586e-32		Srsf3	1.44062e-69	-0.558316	0.625	0.826	2.7487e-65		Gsto1	1.08574e-14	-1.1253	0.066	0.189	2.07159e-10		Lat2	9.05865e-19	0.553257	0.663	0.54	1.72839e-14
Apobec3	6.24309e-37	-0.427694	0.751	0.884	1.17289e-32		Pdcd1	1.53094e-69	-4.25255	0.003	0.067	2.92104e-65		Gar1	1.16878e-14	-1.24118	0.07	0.195	2.23004e-10		Inpp4b	1.1758e-18	-0.504599	0.59	0.754	2.24342e-14
Med10	6.96331e-37	-0.384823	0.307	0.537	1.3082e-32		Hsp90ab1	3.53408e-69	-0.41829	0.945	0.982	6.74302e-65		Apex1	1.1698e-14	-2.49173	0.02	0.113	2.23197e-10		Scml4	1.21993e-18	0.55814	0.654	0.515	2.32763e-14
Cdc14a	8.53429e-37	0.692351	0.748	0.596	1.60334e-32		Lef1	3.62175e-69	-1.98243	0.045	0.167	6.91029e-65		Trmt112	1.22165e-14	-0.538423	0.427	0.622	2.33091e-10		Rreb1	1.58184e-18	0.728143	0.594	0.46	3.01815e-14
Eno1	1.10779e-36	-0.415948	0.416	0.648	2.08121e-32		Chchd1	4.6381e-69	-0.991033	0.209	0.415	8.8495e-65		Rpl4	1.41327e-14	-0.294297	0.944	0.95	2.69651e-10		Vgll4	1.67026e-18	0.495996	0.793	0.716	3.18685e-14
Magoh	1.15986e-36	-0.389835	0.315	0.553	2.17904e-32		Rnf144a	5.95931e-69	-2.65664	0.014	0.1	1.13704e-64		Sft2d2	1.42328e-14	-0.73692	0.237	0.411	2.71562e-10		Pycard	1.71899e-18	-0.80726	0.315	0.455	3.27984e-14
Med13l	1.1866e-36	0.523345	0.692	0.504	2.22927e-32		Ide	6.32126e-69	0.778309	0.735	0.642	1.2061e-64		Endod1	1.42831e-14	-1.223	0.081	0.209	2.72521e-10		Banf1	1.79833e-18	-1.0713	0.154	0.275	3.43121e-14
Ssbp3	1.27713e-36	0.473714	0.884	0.816	2.39934e-32		Vdac2	9.50437e-69	-0.674411	0.382	0.631	1.81343e-64		Pdrg1	1.4817e-14	-0.623744	0.241	0.422	2.82709e-10		9930111J21Rik2	1.81854e-18	-0.610867	0.439	0.595	3.46977e-14
Lsm5	1.43025e-36	-0.36759	0.341	0.581	2.68702e-32		Polr1h	1.16521e-68	-1.01994	0.172	0.367	2.22322e-64		Suclg1	1.69691e-14	-0.508941	0.292	0.488	3.2377e-10		Tap2	2.02278e-18	-0.63081	0.336	0.488	3.85946e-14
Mdfic	1.49679e-36	0.548103	0.802	0.649	2.81203e-32		Ubash3a	1.30311e-68	-4.0475	0.004	0.07	2.48634e-64		Scd2	1.72998e-14	-0.624698	0.267	0.44	3.3008e-10		Pam	2.42792e-18	1.07608	0.343	0.188	4.63247e-14
Arhgap18	1.50767e-36	0.536766	0.799	0.665	2.83245e-32		Cacybp	1.63799e-68	-0.817013	0.291	0.515	3.12529e-64		ENSMUSG00000120110	1.83748e-14	-6.48686	0	0.074	3.50591e-10		Disc1	2.47758e-18	-2.25385	0.008	0.045	4.72721e-14
Itgal	1.54434e-36	-0.268648	0.05	0.213	2.90136e-32		Chchd10	1.66752e-68	-1.34673	0.09	0.246	3.18163e-64		Arap3	1.84854e-14	-0.730008	0.296	0.471	3.52701e-10		Hprt	2.65555e-18	-0.772632	0.215	0.353	5.06678e-14
Mctp2	1.54717e-36	0.486237	0.923	0.861	2.90667e-32		Sri	2.01875e-68	-0.622185	0.493	0.726	3.85178e-64		Smco4	1.94885e-14	-1.54004	0.042	0.151	3.71841e-10		Commd8	2.7854e-18	-0.928526	0.148	0.27	5.31454e-14
Osgin1	1.55181e-36	0.519246	0.723	0.565	2.91538e-32		Bcl6	2.25806e-68	-1.03315	0.179	0.375	4.30837e-64		Lrrk2	1.96294e-14	-3.19837	0.015	0.102	3.74529e-10		Mthfd1l	2.90417e-18	0.934868	0.441	0.287	5.54116e-14
Ssr4	1.6751e-36	-0.409658	0.524	0.754	3.147e-32		Hnrnpk	3.10038e-68	-0.608386	0.571	0.778	5.91553e-64		Pam	2.39668e-14	-0.668324	0.188	0.348	4.57287e-10		Itgav	3.26954e-18	0.510629	0.781	0.694	6.23827e-14
Mrpl57	1.90409e-36	-0.395658	0.356	0.579	3.57721e-32		Cct8	3.23616e-68	-0.795755	0.32	0.551	6.1746e-64		Izumo1r	2.61476e-14	-5.5768	0.001	0.075	4.98897e-10		Klc1	3.45182e-18	0.796864	0.51	0.365	6.58608e-14
Gfod1	2.09708e-36	0.63876	0.664	0.478	3.93978e-32		Polr2k	5.85378e-68	-1.03902	0.167	0.36	1.1169e-63		Fmc1	2.97955e-14	-0.803043	0.156	0.312	5.68498e-10		Map1lc3b	3.46148e-18	-0.558422	0.427	0.578	6.6045e-14
Pde7b	2.26172e-36	0.795378	0.243	0.06	4.24909e-32		Atosa	6.09658e-68	1.24685	0.5	0.324	1.16323e-63		Smim36	3.0372e-14	-1.09836	0.155	0.3	5.79498e-10		Cnst	3.68202e-18	1.07354	0.376	0.224	7.0253e-14
Gpr18	2.30306e-36	-0.469505	0.672	0.852	4.32676e-32		Wnk1	7.74462e-68	0.4639	0.926	0.915	1.47767e-63		Pawr	3.25028e-14	2.70214	0.069	0.015	6.20154e-10		Hsd11b1	3.97108e-18	-0.804264	0.204	0.343	7.57683e-14
Lsm3	2.72844e-36	-0.332219	0.18	0.398	5.12591e-32		Atp5pb	8.96209e-68	-0.566635	0.608	0.808	1.70997e-63		Lrp6	3.25721e-14	-0.811059	0.206	0.369	6.21475e-10		Dnmt3a	4.21865e-18	0.596071	0.702	0.589	8.04919e-14
Zbp1	2.92885e-36	-0.394784	0.234	0.459	5.50243e-32		Adh5	9.36095e-68	-0.973037	0.177	0.373	1.78607e-63		Cux1	3.26986e-14	-0.620654	0.396	0.575	6.23889e-10		Supt4a	4.80808e-18	-0.494437	0.568	0.714	9.17382e-14
Psmb2	3.15962e-36	-0.391151	0.488	0.73	5.93597e-32		Cracr2a	1.18561e-67	0.736984	0.767	0.692	2.26215e-63		Mia2	3.41355e-14	-0.484947	0.522	0.711	6.51306e-10		Rtp4	5.22268e-18	-1.22762	0.075	0.169	9.96487e-14
Hip1r	4.80018e-36	0.542404	0.622	0.42	9.0181e-32		Lsm5	2.56913e-67	-0.987727	0.169	0.363	4.90191e-63		Mrps33	3.47083e-14	-0.557901	0.337	0.521	6.62234e-10		Tanc1	5.52996e-18	1.35385	0.238	0.099	1.05512e-13
Cct2	5.22952e-36	-0.41388	0.504	0.721	9.82471e-32		Sf3b5	3.07233e-67	-0.775286	0.319	0.55	5.86201e-63		Slc16a11	3.65924e-14	-1.81725	0.03	0.129	6.98183e-10		Sri	6.06969e-18	-0.526561	0.493	0.649	1.1581e-13
Sri	5.89482e-36	-0.385792	0.671	0.86	1.10746e-31		Traf1	3.10415e-67	-0.841853	0.258	0.483	5.92271e-63		mt-Nd2	3.68598e-14	-0.217178	0.989	0.989	7.03285e-10		Irak2	6.07434e-18	0.72578	0.552	0.415	1.15898e-13
Prdx5	6.45651e-36	-0.397349	0.604	0.829	1.21299e-31		Mettl23	3.68376e-67	-0.812576	0.279	0.503	7.02861e-63		Pbdc1	4.04237e-14	-1.14178	0.077	0.2	7.71284e-10		Eef1b2	6.36748e-18	-0.415461	0.685	0.812	1.21492e-13
Ccrl2	6.53776e-36	0.352221	0.277	0.084	1.22825e-31		Ablim1	5.62879e-67	0.417306	0.959	0.946	1.07397e-62		Rgs10	4.3145e-14	-1.25149	0.175	0.312	8.23207e-10		Gm13561	6.51266e-18	-2.65561	0.01	0.052	1.24262e-13
Gabarapl2	7.9891e-36	-0.395494	0.561	0.78	1.50091e-31		Fmnl3	1.19652e-66	-1.1668	0.099	0.26	2.28296e-62		Tacc2	4.66453e-14	-0.982683	0.114	0.251	8.89993e-10		Rpl41	6.75621e-18	-0.26288	0.959	0.997	1.28909e-13
Rnf149	8.12791e-36	0.538596	0.785	0.661	1.52699e-31		Aprt	1.91706e-66	-0.75657	0.322	0.55	3.65776e-62		Tmem258	4.9706e-14	-0.490035	0.418	0.603	9.48391e-10		Rpl22l1	8.34528e-18	-0.464344	0.574	0.722	1.59228e-13
Vav3	8.22573e-36	0.464626	0.947	0.89	1.54537e-31		Psd4	2.68783e-66	0.716766	0.745	0.664	5.12838e-62		Soat2	5.00302e-14	0.932328	0.389	0.272	9.54576e-10		Slc43a3	8.66774e-18	-1.53175	0.033	0.099	1.6538e-13
Ranbp1	9.43062e-36	-0.399952	0.345	0.581	1.77173e-31		Smc4	2.8326e-66	-0.661082	0.61	0.798	5.4046e-62		2610307P16Rik	5.13144e-14	-6.99612	0	0.071	9.79079e-10		Rbx1	8.8389e-18	-0.549021	0.506	0.644	1.68646e-13
Lysmd2	9.96299e-36	-0.242779	0.036	0.184	1.87175e-31		Cd27	2.98433e-66	-0.674306	0.442	0.683	5.6941e-62		Zfp52	5.16454e-14	-0.662715	0.205	0.372	9.85394e-10		Icos	9.00974e-18	-3.76552	0.002	0.025	1.71906e-13
Emc6	1.03548e-35	-0.35309	0.248	0.475	1.94535e-31		Fabp5	3.08394e-66	-1.85961	0.04	0.156	5.88416e-62		Mbnl2	5.21254e-14	-0.434898	0.716	0.836	9.94553e-10		Atp6v0a2	1.14505e-17	0.580102	0.686	0.589	2.18476e-13
Rexo5	1.0396e-35	0.437657	0.368	0.158	1.9531e-31		Psma5	3.39834e-66	-0.81624	0.233	0.449	6.48402e-62		Atic	5.2387e-14	-1.22103	0.06	0.175	9.99543e-10		Kctd12	1.21319e-17	1.87827	0.174	0.053	2.31476e-13
Peak1	1.07403e-35	0.558765	0.79	0.647	2.01778e-31		Polr2g	4.22114e-66	-0.829183	0.212	0.424	8.05394e-62		Cd3d	5.38852e-14	-0.249409	0.96	0.969	1.02813e-09		Ndufc2	1.23379e-17	-0.864642	0.209	0.337	2.35408e-13
Slc22a15	1.25972e-35	0.515203	0.478	0.258	2.36663e-31		Mei1	4.30445e-66	-1.01359	0.229	0.431	8.21289e-62		Itm2b	5.69259e-14	0.289977	0.967	0.977	1.08615e-09		Ptpn12	1.25994e-17	0.616147	0.657	0.528	2.40397e-13
Padi2	1.52081e-35	0.516147	0.756	0.608	2.85715e-31		Rpa3	6.11661e-66	-1.51948	0.05	0.175	1.16705e-61		Hexa	6.41195e-14	-0.72407	0.194	0.361	1.2234e-09		Mapkapk3	1.27946e-17	-0.708624	0.325	0.467	2.4412e-13
Bicral	1.66555e-35	0.515636	0.528	0.31	3.12906e-31		Prdx1	9.93454e-66	-0.679819	0.438	0.662	1.89551e-61		Acot7	6.86947e-14	-0.445564	0.595	0.736	1.31069e-09		Klrg1	1.59812e-17	-3.17258	0.002	0.026	3.04922e-13
Sap18	1.738e-35	-0.372419	0.321	0.562	3.26517e-31		Idnk	1.08358e-65	-0.690294	0.387	0.63	2.06747e-61		Pgap1	6.9372e-14	2.01603	0.116	0.042	1.32362e-09		Pgap1	1.93875e-17	-1.43523	0.043	0.116	3.69913e-13
Ehd1	2.00105e-35	0.49047	0.61	0.413	3.75938e-31		Mrps36	1.10554e-65	-0.946724	0.156	0.344	2.10938e-61		Trappc6a	7.12243e-14	-0.68936	0.242	0.41	1.35896e-09		Ptpn4	2.05089e-17	0.475639	0.825	0.769	3.91311e-13
Ostc	2.54684e-35	-0.350238	0.335	0.584	4.78474e-31		Mpc2	1.30221e-65	-0.752445	0.246	0.468	2.48462e-61		Trgv1	7.20781e-14	-0.854601	0.202	0.359	1.37525e-09		Cdh13	2.21306e-17	2.14734	0.161	0.046	4.22251e-13
Serpina3g	3.1917e-35	0.584497	0.59	0.393	5.99624e-31		Ptprcap	2.23856e-65	-0.43849	0.783	0.928	4.27117e-61		Eif3e	7.67085e-14	-0.377677	0.623	0.777	1.4636e-09		Dbf4	2.36116e-17	-1.07411	0.104	0.208	4.50509e-13
Rnpepl1	3.88254e-35	-0.189083	0.013	0.133	7.29414e-31		Prdx5	2.24332e-65	-0.611126	0.491	0.726	4.28026e-61		Kdm5b	7.71619e-14	-0.537966	0.378	0.571	1.47225e-09		Cox6b1	2.42685e-17	-0.431672	0.631	0.767	4.63043e-13
Tmem50a	3.97754e-35	-0.379343	0.658	0.864	7.47261e-31		Ndufb6	2.33715e-65	-0.935758	0.186	0.383	4.45928e-61		Rac2	7.95194e-14	0.28603	0.951	0.919	1.51723e-09		Tesk2	2.51433e-17	1.25759	0.278	0.135	4.79735e-13
Cbr1	4.18479e-35	-0.323405	0.16	0.364	7.86196e-31		Lrrk1	2.40768e-65	0.694837	0.763	0.624	4.59385e-61		Aak1	8.15163e-14	0.32438	0.926	0.901	1.55533e-09		Sp100	2.73833e-17	-0.418297	0.747	0.84	5.22474e-13
Smim4	4.3545e-35	-0.365271	0.254	0.484	8.18081e-31		Ndufab1	3.13042e-65	-0.870527	0.237	0.447	5.97283e-61		Rai14	1.03148e-13	3.58423	0.054	0.009	1.96806e-09		Banp	2.84174e-17	0.827852	0.494	0.348	5.42204e-13
Malt1	4.50038e-35	0.518826	0.653	0.441	8.45486e-31		Chd7	5.07903e-65	0.853823	0.669	0.537	9.69079e-61		Itgb3	1.03461e-13	1.7305	0.138	0.056	1.97404e-09		Ptpn6	3.00353e-17	0.541794	0.709	0.63	5.73074e-13
Casp3	5.4115e-35	0.397265	0.457	0.231	1.01666e-30		Igf2r	9.08974e-65	-0.613059	0.535	0.758	1.73432e-60		Rora	1.03511e-13	0.953306	0.373	0.252	1.97499e-09		Itgb3	3.10345e-17	-1.20138	0.056	0.138	5.92139e-13
Atp6v0a2	6.39825e-35	0.481249	0.762	0.636	1.20204e-30		Hypk	9.14799e-65	-0.969946	0.18	0.373	1.74544e-60		Cyth3	1.06433e-13	-0.529467	0.501	0.653	2.03075e-09		Phka1	3.13971e-17	2.3056	0.154	0.041	5.99056e-13
Dpy30	6.8968e-35	-0.336874	0.26	0.489	1.2957e-30		Tnfrsf9	9.61113e-65	1.56211	0.386	0.202	1.8338e-60		Snap23	1.22868e-13	-0.509264	0.407	0.589	2.34431e-09		Ndufa8	3.16788e-17	-0.740426	0.248	0.385	6.04431e-13
Prdx6	6.98282e-35	-0.398384	0.592	0.789	1.31186e-30		Ssr4	1.12188e-64	-0.625232	0.441	0.675	2.14055e-60		Klrb1	1.47051e-13	-1.49559	0.054	0.162	2.80572e-09		Sidt1	3.18326e-17	-1.44647	0.046	0.12	6.07366e-13
Ostf1	8.14687e-35	0.388354	0.925	0.916	1.53055e-30		Pde7b	1.15894e-64	1.81332	0.37	0.185	2.21127e-60		Ccdc134	1.475e-13	-0.598199	0.253	0.426	2.8143e-09		Med10	3.38415e-17	-0.866107	0.212	0.341	6.45695e-13
Tnfsf10	9.42306e-35	0.436217	0.88	0.794	1.77031e-30		1810037I17Rik	1.16186e-64	-0.859174	0.256	0.47	2.21682e-60		Mast4	1.52515e-13	-1.25582	0.052	0.159	2.90998e-09		Gm9947	3.53858e-17	-6.31693	0	0.015	6.75162e-13
Fbxl17	9.78217e-35	0.570389	0.892	0.801	1.83778e-30		Atic	1.64949e-64	-1.55826	0.051	0.175	3.14722e-60		H2-Q7	1.53177e-13	0.361823	0.892	0.884	2.92261e-09		Ccny	3.6062e-17	0.488861	0.732	0.634	6.88063e-13
Klc1	1.10538e-34	0.521987	0.597	0.406	2.07667e-30		Srbd1	2.34617e-64	1.18973	0.585	0.448	4.47649e-60		Med21	1.60374e-13	-0.789005	0.163	0.312	3.05993e-09		Sh3rf1	3.67847e-17	1.20171	0.293	0.151	7.01852e-13
Cebpb	1.18442e-34	-0.34826	0.223	0.444	2.22518e-30		Eif3f	2.854e-64	-0.483425	0.735	0.878	5.44544e-60		Bzw2	1.69144e-13	-0.687157	0.164	0.318	3.22727e-09		Ephx1	3.90147e-17	1.31038	0.246	0.108	7.44401e-13
Cox14	1.35898e-34	-0.392682	0.457	0.677	2.55312e-30		Gar1	4.12483e-64	-1.4392	0.062	0.195	7.87018e-60		Adh5	1.7309e-13	-0.718275	0.213	0.373	3.30255e-09		Inpp5d	3.90815e-17	0.359184	0.935	0.902	7.45674e-13
I730030J21Rik	1.36026e-34	-0.332408	0.117	0.305	2.55552e-30		Rmi2	5.67556e-64	-2.7347	0.009	0.083	1.0829e-59		Cacybp	1.74946e-13	-0.561976	0.343	0.515	3.33797e-09		Trgv3	4.2733e-17	-2.51029	0.009	0.048	8.15346e-13
Psen2	1.67627e-34	-0.381712	0.269	0.495	3.14921e-30		Gabarapl2	5.74984e-64	-0.699036	0.388	0.625	1.09707e-59		9530052E02Rik	1.75906e-13	-3.45315	0.011	0.089	3.35628e-09		Rcbtb2	5.038e-17	-0.720761	0.337	0.478	9.61251e-13
Gimap5	1.83881e-34	-0.422956	0.612	0.806	3.45458e-30		Lamtor5	6.21921e-64	-0.840337	0.214	0.419	1.18662e-59		A630089N07Rik	1.81035e-13	-0.800674	0.124	0.263	3.45414e-09		Pou2f2	5.80138e-17	-0.881321	0.227	0.357	1.1069e-12
Cetn3	1.97457e-34	-0.357215	0.228	0.442	3.70962e-30		Erich1	8.05078e-64	-4.11867	0.005	0.069	1.53609e-59		Gna15	1.87107e-13	4.0821	0.04	0.004	3.57e-09		Rnf165	6.32107e-17	1.31218	0.27	0.132	1.20606e-12
Fundc2	2.08476e-34	-0.35475	0.263	0.484	3.91663e-30		Cd3g	8.19342e-64	-0.289038	0.978	0.994	1.5633e-59		Mettl1	1.89927e-13	-1.58844	0.026	0.119	3.6238e-09		Ankrd44	6.62904e-17	0.252462	0.994	0.997	1.26482e-12
Anapc11	2.53608e-34	-0.366221	0.318	0.546	4.76452e-30		Pebp1	1.53545e-63	-0.619259	0.469	0.704	2.92964e-59		Snrpe	1.9702e-13	-0.399612	0.582	0.743	3.75914e-09		Ppp1r13b	6.66767e-17	0.834836	0.483	0.34	1.27219e-12
Rbis	2.61575e-34	-0.383976	0.39	0.612	4.91421e-30		Phpt1	1.5641e-63	-1.25519	0.072	0.212	2.9843e-59		Dph5	2.04711e-13	-0.809556	0.12	0.259	3.90589e-09		Gabarapl2	7.29368e-17	-0.61244	0.388	0.526	1.39163e-12
Slc36a1	2.85888e-34	0.470699	0.45	0.234	5.37097e-30		Sox4	2.38127e-63	-3.72138	0.006	0.073	4.54346e-59		Casp1	2.12445e-13	1.22803	0.237	0.132	4.05345e-09		Btg1	8.15537e-17	-0.357111	0.841	0.919	1.55605e-12
Commd3	2.88444e-34	-0.369188	0.316	0.546	5.41899e-30		Sms	2.76903e-63	-0.73294	0.302	0.531	5.28331e-59		Car2	2.49939e-13	0.45659	0.792	0.686	4.76884e-09		Vipr2	8.43204e-17	1.11399	0.286	0.146	1.60883e-12
Dad1	3.51272e-34	-0.379034	0.767	0.906	6.59935e-30		Pa2g4	3.38492e-63	-0.854748	0.233	0.44	6.45842e-59		Aig1	2.53155e-13	-0.590008	0.228	0.399	4.8302e-09		Fam241a	8.55518e-17	-0.986739	0.151	0.266	1.63233e-12
Tubb5	3.6438e-34	-0.413176	0.616	0.81	6.84561e-30		St3gal1	4.3547e-63	-0.839774	0.18	0.377	8.30876e-59		Sfmbt2	2.62815e-13	-2.21447	0.02	0.106	5.01451e-09		Marchf8	8.95232e-17	2.21209	0.156	0.045	1.7081e-12
Ndufab1	3.71532e-34	-0.366313	0.358	0.592	6.97998e-30		Litaf	4.6306e-63	0.73494	0.742	0.648	8.83519e-59		Ndufa7	2.64763e-13	-0.447567	0.5	0.675	5.05167e-09		Rab23	9.0362e-17	-4.50182	0.001	0.02	1.72411e-12
Setd5	3.75319e-34	0.419508	0.941	0.903	7.05112e-30		Skp1	5.07395e-63	-0.849386	0.21	0.413	9.6811e-59		B2m	2.69884e-13	0.255171	0.988	0.982	5.14938e-09		Fndc3b	9.46073e-17	1.09995	0.322	0.179	1.80511e-12
Timm17a	5.52083e-34	-0.31494	0.179	0.389	1.0372e-29		1810041H14Rik	6.947e-63	-0.827719	0.3	0.514	1.32549e-58		Atp9a	2.70489e-13	-2.2527	0.017	0.101	5.16092e-09		Srgn	1.30709e-16	-0.326283	0.865	0.937	2.49393e-12
Xdh	5.94967e-34	0.458347	0.364	0.161	1.11777e-29		Tmem50a	7.50589e-63	-0.561779	0.548	0.774	1.43212e-58		Cpq	2.71368e-13	-2.90936	0.009	0.087	5.1777e-09		Zfp318	1.4385e-16	1.08651	0.352	0.212	2.74466e-12
Tpp2	6.04138e-34	0.473455	0.822	0.721	1.13499e-29		Ccl3	1.18569e-62	3.06107	0.19	0.04	2.2623e-58		Sox4	2.78572e-13	-4.04684	0.003	0.073	5.31515e-09		Chd7	1.45985e-16	0.618919	0.669	0.561	2.78539e-12
Smad3	7.22459e-34	-0.272157	0.037	0.179	1.35728e-29		Gpr174	1.19473e-62	-1.95544	0.023	0.115	2.27954e-58		Snhg1	2.80867e-13	-0.940948	0.132	0.271	5.35895e-09		Ndufa4	1.55084e-16	-0.596104	0.414	0.554	2.959e-12
Dse	8.63334e-34	-0.19561	0.007	0.116	1.62195e-29		Plekha5	1.22514e-62	0.816114	0.694	0.582	2.33757e-58		Sh3bp5	2.85073e-13	-2.39779	0.015	0.096	5.43918e-09		Rapgef6	1.77118e-16	0.29555	0.944	0.921	3.37941e-12
Ttc7	9.28269e-34	0.522642	0.658	0.486	1.74394e-29		U2af1	1.43781e-62	-0.686413	0.332	0.562	2.74334e-58		Esyt2	2.92937e-13	0.414812	0.778	0.716	5.58925e-09		Spcs1	1.84417e-16	-0.793962	0.234	0.365	3.51868e-12
Cd27	1.03021e-33	-0.408154	0.498	0.719	1.93546e-29		Alyref	2.0926e-62	-0.971678	0.151	0.331	3.99268e-58		Spint2	2.94362e-13	-0.82482	0.189	0.342	5.61642e-09		Cd3g	1.90261e-16	-0.263723	0.978	0.993	3.63018e-12
Chd9	1.04717e-33	0.517874	0.793	0.678	1.96732e-29		Pik3ip1	2.27679e-62	-1.38069	0.082	0.224	4.34412e-58		Ranbp1	2.94528e-13	-0.689767	0.303	0.462	5.6196e-09		Arhgap18	1.95887e-16	0.524662	0.742	0.64	3.73753e-12
Med28	1.36397e-33	-0.34692	0.357	0.583	2.5625e-29		Snrpd3	5.40332e-62	-0.745093	0.341	0.559	1.03095e-57		Cdk4	3.01111e-13	-0.76031	0.19	0.343	5.7452e-09		Gm33104	2.13848e-16	1.86867	0.181	0.065	4.08022e-12
Erh	1.76742e-33	-0.347608	0.27	0.495	3.32045e-29		Timm8a1	5.54991e-62	-1.88805	0.033	0.137	1.05892e-57		Timp2	3.01242e-13	-0.872795	0.135	0.273	5.74769e-09		Spcs2	2.23181e-16	-0.469834	0.548	0.694	4.25829e-12
Ddx5	1.88824e-33	-0.302982	0.978	0.996	3.54743e-29		Txnl1	5.78636e-62	-0.774781	0.242	0.454	1.10404e-57		Prkce	3.28582e-13	1.7082	0.157	0.071	6.26934e-09		Crtc3	2.24574e-16	0.583315	0.689	0.602	4.28488e-12
Rer1	2.28705e-33	-0.363842	0.419	0.64	4.29668e-29		G3bp1	6.35228e-62	-0.666076	0.38	0.608	1.21201e-57		Gng5	3.38373e-13	-0.36379	0.664	0.807	6.45615e-09		Ptpn3	2.48539e-16	1.78725	0.204	0.083	4.74212e-12
Sh2d2a	3.13002e-33	0.484698	0.742	0.619	5.88036e-29		Snrpa1	7.98568e-62	-0.984979	0.157	0.337	1.52367e-57		Oprm1	3.56962e-13	-0.623433	0.306	0.475	6.81084e-09		Tomm20	2.49185e-16	-0.628335	0.364	0.504	4.75445e-12
Ahnak	3.2205e-33	0.444996	0.376	0.168	6.05035e-29		Lyn	8.24696e-62	0.806458	0.701	0.602	1.57352e-57		Irs2	3.75619e-13	-1.80397	0.036	0.132	7.16681e-09		Git2	2.59645e-16	0.51579	0.726	0.619	4.95404e-12
Gm35188	3.27201e-33	-0.223097	0.015	0.132	6.14713e-29		Lsm3	9.47696e-62	-1.12702	0.09	0.239	1.8082e-57		mt-Nd4	3.8527e-13	-0.153266	0.997	0.994	7.35096e-09		Gm49364	2.63298e-16	1.58618	0.176	0.06	5.02373e-12
Esd	3.89779e-33	-0.342852	0.412	0.645	7.32278e-29		Ctsc	1.05969e-61	-0.545703	0.654	0.829	2.02189e-57		Ikzf1	4.16312e-13	0.290778	0.937	0.922	7.94324e-09		Acss2	2.72814e-16	-0.990896	0.12	0.226	5.20528e-12
Tdrp	4.43215e-33	-0.158991	0.004	0.105	8.32669e-29		Ahnak	2.48988e-61	2.18665	0.241	0.078	4.75069e-57		Ube2r2	4.21203e-13	-0.447816	0.504	0.685	8.03656e-09		Fndc3a	2.87803e-16	0.411799	0.818	0.738	5.49129e-12
Polr1d	4.96659e-33	-0.372542	0.539	0.764	9.33073e-29		Spcs2	2.59808e-61	-0.532858	0.548	0.778	4.95714e-57		Nap1l1	4.3195e-13	-0.528444	0.467	0.635	8.24161e-09		Dut	3.34527e-16	-0.791578	0.176	0.298	6.38278e-12
Hmgn1	5.72923e-33	-0.389413	0.493	0.7	1.07635e-28		Svbp	2.83838e-61	-0.979664	0.159	0.34	5.41562e-57		Ifi27	4.32947e-13	-0.525856	0.459	0.621	8.26062e-09		Rasal1	3.38526e-16	-3.68518	0.003	0.026	6.45907e-12
Ciao2a	6.02618e-33	-0.349205	0.301	0.52	1.13214e-28		Prrg1	5.29496e-61	-1.52641	0.058	0.183	1.01028e-56		Mcee	4.51873e-13	-1.13238	0.056	0.163	8.62174e-09		BB557941	3.51226e-16	3.63926	0.105	0.013	6.7014e-12
Cacybp	6.493e-33	-0.394973	0.431	0.656	1.21984e-28		Izumo1r	5.51177e-61	-3.29905	0.008	0.075	1.05165e-56		Ciao2a	4.72677e-13	-0.715549	0.208	0.365	9.01867e-09		mt-Nd2	3.63837e-16	0.284324	0.992	0.989	6.94201e-12
Chsy1	6.63665e-33	0.448665	0.923	0.876	1.24683e-28		Malt1	6.06853e-61	1.09943	0.517	0.357	1.15787e-56		Rapgef6	4.79765e-13	-0.26683	0.921	0.964	9.15391e-09		Rasgrf2	3.63861e-16	2.84866	0.119	0.021	6.94247e-12
Bmp2k	7.2708e-33	0.47291	0.577	0.381	1.36597e-28		Ubl5	7.47327e-61	-0.521605	0.585	0.792	1.4259e-56		Nrros	4.99299e-13	-0.715027	0.176	0.323	9.52663e-09		Klrb1	3.68949e-16	1.97782	0.166	0.054	7.03954e-12
Mras	7.34546e-33	0.421159	0.246	0.069	1.37999e-28		Clns1a	8.28357e-61	-0.816287	0.174	0.364	1.5805e-56		Fabp5	5.23518e-13	-1.49063	0.052	0.156	9.98872e-09		Ifi47	4.25335e-16	-0.642685	0.381	0.513	8.11539e-12
Capn3	7.47541e-33	-0.55486	0.508	0.684	1.4044e-28		Gm26771	9.70491e-61	-1.90333	0.027	0.123	1.8517e-56		Rftn1	5.26219e-13	0.548818	0.685	0.628	1.00403e-08		Hmgb2	4.33473e-16	-0.492313	0.543	0.689	8.27066e-12
Lamtor2	7.57325e-33	-0.373532	0.544	0.756	1.42279e-28		Evl	1.18705e-60	-0.387881	0.828	0.958	2.2649e-56		Rtraf	5.37323e-13	-0.532714	0.415	0.593	1.02521e-08		Tspan31	4.43717e-16	-2.25504	0.01	0.049	8.46612e-12
Susd3	7.95905e-33	0.472724	0.548	0.362	1.49527e-28		Rhoh	1.28084e-60	-0.498017	0.727	0.888	2.44384e-56		Ppp1r12a	6.27191e-13	0.30534	0.922	0.908	1.19668e-08		Atp9a	4.91054e-16	2.74454	0.111	0.017	9.36931e-12
Gm2000	8.53139e-33	-0.396342	0.47	0.673	1.60279e-28		Emg1	1.30903e-60	-0.739562	0.311	0.527	2.49762e-56		Dgka	6.31513e-13	-0.80534	0.224	0.374	1.20493e-08		Lztfl1	5.08283e-16	-1.06606	0.11	0.21	9.69805e-12
Supt4a	8.8955e-33	-0.368418	0.697	0.871	1.6712e-28		Trpm1	1.91548e-60	-7.33509	0	0.05	3.65474e-56		Cd2ap	6.36509e-13	-4.53917	0.001	0.068	1.21446e-08		Rinl	5.95246e-16	0.351869	0.908	0.873	1.13573e-11
Mrps36	9.7415e-33	-0.347414	0.243	0.459	1.83014e-28		Hspd1	2.40925e-60	-0.75722	0.316	0.539	4.59686e-56		Snrpa1	6.52042e-13	-0.694453	0.181	0.337	1.2441e-08		Slk	6.12187e-16	0.49306	0.724	0.628	1.16805e-11
Vcp	1.20226e-32	0.447951	0.838	0.749	2.25869e-28		Prmt1	2.47034e-60	-0.770075	0.239	0.449	4.7134e-56		Sgk3	6.55079e-13	-2.82638	0.012	0.089	1.24989e-08		Stat1	6.15407e-16	-0.581196	0.465	0.593	1.1742e-11
2010016I18Rik	1.2119e-32	-0.319857	0.157	0.357	2.2768e-28		Suclg1	2.63777e-60	-0.701352	0.27	0.488	5.03287e-56		Dkc1	6.58554e-13	-0.668287	0.176	0.328	1.25652e-08		Cdk2ap2	6.22703e-16	-0.734118	0.314	0.446	1.18812e-11
Ski	1.46979e-32	0.441029	0.511	0.303	2.76129e-28		1110038B12Rik	3.73711e-60	-1.74831	0.041	0.151	7.13041e-56		Map4k3	6.60628e-13	-1.48646	0.048	0.149	1.26048e-08		Ctnna1	7.05393e-16	0.867044	0.393	0.246	1.34589e-11
Il6st	1.56281e-32	-0.438085	0.382	0.59	2.93605e-28		Il6st	3.80372e-60	-0.775982	0.35	0.567	7.2575e-56		Mrpl32	7.34201e-13	-0.74383	0.187	0.337	1.40086e-08		mt-Nd1	7.07477e-16	0.25826	0.991	0.985	1.34987e-11
Rnaset2a	1.64553e-32	-0.372196	0.402	0.63	3.09146e-28		Cyb5a	3.89963e-60	-0.696457	0.323	0.548	7.4405e-56		Cd86	7.60509e-13	3.26197	0.046	0.007	1.45105e-08		Cmtm7	8.18899e-16	-0.53251	0.475	0.603	1.56246e-11
Bend4	3.19966e-32	-0.294692	0.084	0.254	6.01121e-28		Vsir	5.71194e-60	0.820063	0.667	0.574	1.08984e-55		Tnfaip3	7.65584e-13	1.32005	0.212	0.114	1.46073e-08		Ssbp3	8.94581e-16	0.438396	0.803	0.721	1.70686e-11
Lncpint	4.46888e-32	0.525746	0.854	0.764	8.39569e-28		Mrpl42	8.53691e-60	-0.826277	0.218	0.415	1.62884e-55		Sh2d1b1	7.82453e-13	-0.66324	0.177	0.329	1.49292e-08		Arhgef12	1.28914e-15	-0.974753	0.113	0.216	2.45968e-11
Sh3rf1	4.47728e-32	0.601994	0.378	0.179	8.41147e-28		Mideas	8.62326e-60	-0.720683	0.288	0.505	1.64532e-55		Selenbp1	8.21996e-13	-1.00931	0.085	0.205	1.56837e-08		A330023F24Rik	1.31703e-15	0.855257	0.417	0.278	2.5129e-11
Set	4.72203e-32	-0.371602	0.791	0.934	8.87127e-28		Ly6e	9.96482e-60	-0.517359	0.808	0.92	1.90129e-55		Cnbp	8.78616e-13	-0.401948	0.619	0.755	1.6764e-08		Nxpe3	1.36349e-15	-0.957448	0.11	0.21	2.60154e-11
Ndufb1	5.19745e-32	-0.376464	0.697	0.877	9.76445e-28		Cmc2	1.17854e-59	-0.789924	0.244	0.45	2.24865e-55		Morrbid	8.97162e-13	1.32272	0.233	0.133	1.71178e-08		Gpx8	1.40618e-15	-1.32892	0.065	0.146	2.68298e-11
Mrps21	5.37524e-32	-0.349984	0.48	0.714	1.00985e-27		Psmd6	1.31278e-59	-0.973679	0.167	0.347	2.50479e-55		Cracdl	8.98289e-13	-1.15779	0.077	0.191	1.71394e-08		Hyi	1.50315e-15	-1.24364	0.061	0.139	2.86801e-11
Cd3d	5.72045e-32	-0.295116	0.958	0.994	1.0747e-27		Nedd8	1.67687e-59	-0.537433	0.542	0.761	3.19947e-55		Smarcb1	9.26079e-13	-0.633284	0.247	0.412	1.76696e-08		Sp110	1.55029e-15	-0.607043	0.375	0.512	2.95795e-11
Dgkd	6.46058e-32	0.460269	0.896	0.797	1.21375e-27		Fbl	2.24658e-59	-0.88018	0.228	0.423	4.28648e-55		Trim12a	9.44388e-13	-0.445259	0.504	0.69	1.80189e-08		Gm43647	1.60336e-15	-1.14673	0.093	0.187	3.05921e-11
Ly6e	7.11226e-32	-0.422589	0.89	0.965	1.33618e-27		Pacsin1	4.93638e-59	-0.872712	0.144	0.317	9.41861e-55		Snx9	9.75509e-13	-1.23116	0.046	0.148	1.86127e-08		Ifng	1.62981e-15	-2.27906	0.01	0.048	3.10968e-11
Rbl2	8.59104e-32	0.443961	0.764	0.658	1.614e-27		Kansl1	9.35811e-59	0.374968	0.97	0.962	1.78553e-54		Oxr1	1.03519e-12	-0.464811	0.542	0.697	1.97513e-08		Nt5e	1.78537e-15	0.585987	0.699	0.585	3.40649e-11
Sp110	9.46971e-32	-0.378376	0.498	0.704	1.77907e-27		Pdcl3	9.99547e-59	-0.96841	0.131	0.297	1.90714e-54		Lilrb4b	1.15194e-12	2.74431	0.066	0.016	2.19789e-08		H3f3a	1.89041e-15	-0.350143	0.733	0.837	3.6069e-11
Mgat5	1.00538e-31	0.493324	0.835	0.721	1.8888e-27		Emc4	1.07408e-58	-1.11688	0.113	0.267	2.04935e-54		Prelid2	1.15313e-12	-1.26186	0.065	0.173	2.20018e-08		Arrb1	1.95323e-15	1.31763	0.241	0.114	3.72677e-11
Cox17	1.26594e-31	-0.354616	0.648	0.851	2.37833e-27		Dpy30	1.17703e-58	-0.848778	0.189	0.38	2.24577e-54		Ccdc102a	1.1889e-12	-0.756825	0.14	0.279	2.26842e-08		Arpc3	2.0588e-15	-0.419661	0.637	0.759	3.9282e-11
4930453N24Rik	1.30438e-31	-0.35405	0.398	0.622	2.45053e-27		Pcgf5	1.50976e-58	-0.803563	0.301	0.511	2.88062e-54		Tnfrsf9	1.30658e-12	-0.976647	0.086	0.202	2.49295e-08		Gm45669	2.1615e-15	-2.95634	0.006	0.036	4.12415e-11
Mrpl30	1.31774e-31	-0.376377	0.406	0.617	2.47564e-27		Arfgef3	1.55189e-58	3.30894	0.165	0.028	2.96101e-54		Adrb1	1.34583e-12	0.807898	0.431	0.325	2.56785e-08		Sub1	2.29571e-15	-0.450276	0.59	0.708	4.38022e-11
Txnl1	1.39246e-31	-0.323676	0.322	0.543	2.61601e-27		Uqcrfs1	2.02929e-58	-0.810059	0.235	0.438	3.87189e-54		Pus1	1.4528e-12	-1.23384	0.044	0.142	2.77193e-08		Mrps16	2.31435e-15	-0.662509	0.273	0.406	4.41579e-11
Mettl23	1.45555e-31	-0.346357	0.381	0.601	2.73453e-27		Map1lc3b	2.23436e-58	-0.61282	0.427	0.653	4.26317e-54		Mgmt	1.51856e-12	-2.61383	0.02	0.101	2.89741e-08		Eif3m	2.35417e-15	-0.592656	0.369	0.511	4.49176e-11
Smim11	1.54496e-31	-0.319731	0.367	0.615	2.90251e-27		Selenoh	3.37487e-58	-0.815068	0.23	0.431	6.43925e-54		Slamf6	1.70699e-12	-2.17978	0.017	0.097	3.25693e-08		Gbp2	2.42844e-15	-0.895331	0.179	0.295	4.63346e-11
Itm2b	1.55137e-31	-0.289174	0.955	0.992	2.91456e-27		Ndufv2	4.89691e-58	-0.682258	0.312	0.531	9.34331e-54		Madd	1.72583e-12	0.853514	0.406	0.301	3.29289e-08		Atp5c1	2.44626e-15	-0.465027	0.518	0.661	4.66746e-11
Kif1b	1.89208e-31	-0.38706	0.429	0.658	3.55465e-27		Zfp326	5.82098e-58	-1.62922	0.039	0.143	1.11064e-53		Cox7b	1.7378e-12	-0.426811	0.566	0.709	3.31572e-08		Rpsa	2.60454e-15	-0.25385	0.977	0.995	4.96946e-11
Ube2i	2.11408e-31	-0.349443	0.699	0.86	3.97172e-27		Peak1	6.77085e-58	0.717375	0.742	0.68	1.29188e-53		Vrk1	1.93076e-12	-0.524106	0.36	0.531	3.68389e-08		Ccdc85b	2.93656e-15	-0.892894	0.128	0.233	5.60296e-11
1810037I17Rik	2.39421e-31	-0.36674	0.48	0.704	4.49801e-27		Hdgf	8.48072e-58	-0.725684	0.285	0.496	1.61812e-53		Cct3	1.95676e-12	-0.49741	0.386	0.562	3.7335e-08		Mdfic	3.0501e-15	0.537642	0.723	0.628	5.81959e-11
Atp6v1g1	2.88336e-31	-0.347686	0.528	0.75	5.41696e-27		Cdyl	9.10126e-58	0.800706	0.679	0.585	1.73652e-53		Gsap	2.26084e-12	0.565764	0.557	0.462	4.31368e-08		Drap1	3.18557e-15	-0.574847	0.342	0.476	6.07808e-11
Eny2	3.15232e-31	-0.329764	0.31	0.525	5.92227e-27		Ssr2	1.08572e-57	-0.70035	0.285	0.497	2.07156e-53		Manf	2.42951e-12	-0.526879	0.38	0.559	4.6355e-08		Dnajc3	3.25871e-15	-0.369572	0.698	0.81	6.21762e-11
Heatr9	3.3261e-31	0.388606	0.283	0.101	6.24874e-27		Nap1l1	1.22858e-57	-0.689508	0.426	0.635	2.34413e-53		Hopx	2.46558e-12	1.17928	0.291	0.187	4.70433e-08		Sft2d2	3.68172e-15	0.899313	0.377	0.237	7.02472e-11
Mrpl24	4.56272e-31	-0.342736	0.373	0.595	8.57198e-27		Tmem251	1.23079e-57	-1.71618	0.034	0.134	2.34835e-53		ENSMUSG00000120369	2.5513e-12	-0.718028	0.139	0.275	4.86788e-08		Nrip1	4.08613e-15	-0.470986	0.554	0.694	7.79634e-11
Eif3f	4.91977e-31	-0.36551	0.836	0.944	9.24277e-27		Uck2	1.37295e-57	-1.07764	0.091	0.235	2.61959e-53		Ext1	2.59427e-12	-0.586678	0.238	0.396	4.94986e-08		Eif3f	4.14752e-15	-0.339829	0.735	0.857	7.91346e-11
Irak2	5.78708e-31	0.465946	0.62	0.416	1.08722e-26		Set	1.64612e-57	-0.50836	0.628	0.807	3.1408e-53		Jaml	2.69604e-12	-0.378746	0.763	0.855	5.14405e-08		Ifi209	4.16577e-15	-0.889664	0.161	0.274	7.94829e-11
Tgfb3	5.89645e-31	0.412328	0.316	0.13	1.10777e-26		Ctsd	1.87441e-57	0.770471	0.692	0.612	3.57637e-53		Ccdc88c	2.82297e-12	0.4457	0.769	0.714	5.38623e-08		S100a1	4.54402e-15	1.75599	0.162	0.054	8.67e-11
Dgka	6.65146e-31	-0.41333	0.235	0.435	1.24961e-26		P4ha2	1.89051e-57	-2.061	0.025	0.115	3.60709e-53		Rps27	2.90625e-12	-0.248089	0.98	0.978	5.54512e-08		Atp10d	4.62239e-15	-0.702125	0.232	0.362	8.81952e-11
Sfmbt2	8.21652e-31	-0.182016	0.011	0.116	1.54364e-26		Serbp1	2.2698e-57	-0.416368	0.809	0.918	4.33077e-53		Zdhhc2	2.93526e-12	2.3062	0.087	0.028	5.60048e-08		Sema4f	5.08905e-15	-2.91262	0.003	0.028	9.7099e-11
Sh3bp2	8.47829e-31	0.404772	0.378	0.183	1.59282e-26		Timm23	2.27069e-57	-0.62202	0.303	0.527	4.33248e-53		Sema6b	3.03415e-12	3.58617	0.04	0.005	5.78915e-08		Mvb12b	5.50128e-15	0.676327	0.53	0.394	1.04965e-10
Park7	9.00152e-31	-0.353333	0.489	0.719	1.69111e-26		Supt4a	3.11023e-57	-0.533033	0.568	0.763	5.93433e-53		Lsm3	3.101e-12	-0.777655	0.111	0.239	5.91671e-08		Mif4gd	5.84501e-15	-1.07291	0.074	0.157	1.11523e-10
Atp5mpl	9.05299e-31	-0.377286	0.709	0.881	1.70078e-26		Med28	4.01516e-57	-0.765859	0.243	0.447	7.66093e-53		Slc43a3	3.13963e-12	2.21408	0.099	0.035	5.99042e-08		Atp5mpl	6.0707e-15	-0.480112	0.483	0.615	1.15829e-10
Mfsd4a	9.49502e-31	-0.336939	0.182	0.376	1.78383e-26		Pdcd5	4.02022e-57	-0.677797	0.339	0.559	7.67057e-53		Ehbp1	3.15536e-12	-1.86301	0.03	0.118	6.02043e-08		Cers4	6.12008e-15	0.631667	0.602	0.492	1.16771e-10
Gpr132	1.07063e-30	-0.34739	0.163	0.354	2.01139e-26		Isg15	6.85508e-57	-1.16744	0.116	0.269	1.30795e-52		Mrpl24	3.19291e-12	-0.482773	0.317	0.499	6.09207e-08		Ost4	6.93183e-15	-0.754017	0.286	0.407	1.32259e-10
4930520O04Rik	1.08073e-30	0.295721	0.164	0.025	2.03037e-26		Iqgap1	8.55706e-57	0.468802	0.879	0.854	1.63269e-52		Gpc1	3.40707e-12	2.45112	0.069	0.018	6.5007e-08		Ccrl2	7.98509e-15	1.33585	0.213	0.093	1.52356e-10
Hsp90b1	1.14116e-30	0.459849	0.869	0.832	2.14389e-26		Cnn3	9.77358e-57	-3.45467	0.003	0.059	1.8648e-52		Akap13	3.59299e-12	0.268003	0.97	0.963	6.85542e-08		Gm36975	8.19519e-15	1.03984	0.333	0.197	1.56364e-10
Zswim6	1.24007e-30	0.470755	0.921	0.864	2.32971e-26		Saraf	1.09579e-56	-0.508978	0.598	0.812	2.09076e-52		Klrb1f	3.60443e-12	-5.289	0.001	0.064	6.87726e-08		Cox6a1	8.57113e-15	-0.495209	0.444	0.583	1.63537e-10
St6galnac2	1.49322e-30	0.366414	0.326	0.136	2.80532e-26		Nudc	1.15499e-56	-0.695593	0.303	0.518	2.20372e-52		Fli1	3.6099e-12	0.312807	0.911	0.887	6.88769e-08		Patj	8.6088e-15	1.48992	0.202	0.085	1.64256e-10
Tox	1.55092e-30	0.371242	0.994	0.986	2.91371e-26		Pdrg1	1.47323e-56	-0.747899	0.224	0.422	2.81093e-52		Adk	3.73181e-12	-1.60383	0.022	0.105	7.1203e-08		Mia2	9.08339e-15	0.602112	0.636	0.522	1.73311e-10
Snhg1	2.02325e-30	-0.314191	0.141	0.324	3.80109e-26		Lamtor2	1.73064e-56	-0.604199	0.422	0.649	3.30206e-52		Ptpn4	4.05674e-12	0.413139	0.769	0.689	7.74026e-08		Diaph2	9.88152e-15	0.372952	0.897	0.861	1.88539e-10
Grpel1	2.63203e-30	-0.321316	0.329	0.538	4.9448e-26		Dut	1.74258e-56	-0.878367	0.176	0.355	3.32484e-52		Ccdc85b	4.14109e-12	-0.591686	0.233	0.394	7.9012e-08		Socs2	1.00377e-14	3.0099	0.11	0.021	1.91519e-10
Eif2s1	2.83852e-30	-0.341395	0.339	0.554	5.33274e-26		Gng10	1.79201e-56	-1.09309	0.117	0.269	3.41916e-52		Tmem134	4.30523e-12	-0.472006	0.362	0.546	8.21438e-08		Runx2os1	1.06542e-14	-1.40284	0.037	0.099	2.03282e-10
Celsr1	3.42089e-30	-0.24685	0.068	0.223	6.42683e-26		Rnaset2a	2.04885e-56	-0.734086	0.246	0.448	3.9092e-52		Cstpp1	4.47525e-12	-0.890805	0.073	0.183	8.53877e-08		Vsir	1.10844e-14	0.520711	0.667	0.577	2.1149e-10
Mrpl36	3.98751e-30	-0.31721	0.269	0.484	7.49134e-26		Sla2	2.21342e-56	0.678206	0.72	0.651	4.2232e-52		Pde4b	4.65173e-12	0.602718	0.63	0.561	8.87551e-08		Tdrd3	1.26824e-14	1.09836	0.304	0.175	2.4198e-10
Srgap2	5.08166e-30	0.520891	0.672	0.5	9.54691e-26		Tesc	2.23564e-56	1.34256	0.405	0.242	4.26561e-52		Myo3b	4.66838e-12	1.3053	0.229	0.132	8.90728e-08		Colgalt1	1.29626e-14	0.987053	0.343	0.21	2.47327e-10
Cdc42se2	5.17425e-30	0.427899	0.913	0.862	9.72086e-26		Selenok	4.08076e-56	-0.635899	0.372	0.599	7.78609e-52		Ccdc112	4.70432e-12	-1.1184	0.071	0.179	8.97585e-08		Gm37529	1.44428e-14	1.19135	0.246	0.12	2.75569e-10
Eef1g	5.73184e-30	-0.36995	0.741	0.884	1.07684e-25		Dkk3	5.05262e-56	-5.1015	0.001	0.049	9.64039e-52		Tnfrsf13b	4.82798e-12	-1.03114	0.069	0.179	9.21179e-08		Tspan5	1.49383e-14	0.690517	0.504	0.358	2.85023e-10
Smurf2	6.06114e-30	-0.475554	0.785	0.893	1.13871e-25		Psen2	7.79414e-56	-0.779815	0.209	0.402	1.48712e-51		Atox1	4.84343e-12	0.475539	0.71	0.671	9.24127e-08		Tmem14c	1.92527e-14	-0.624879	0.27	0.397	3.67341e-10
Diaph2	6.32322e-30	0.489098	0.929	0.88	1.18794e-25		Mrpl30	1.60887e-55	-0.676328	0.325	0.537	3.06973e-51		Esr1	5.33294e-12	-1.96974	0.028	0.112	1.01752e-07		Slc16a1	1.98914e-14	-2.20193	0.009	0.044	3.79528e-10
Prmt1	6.95851e-30	-0.342088	0.326	0.533	1.30729e-25		Rsl1d1	1.63643e-55	-0.718223	0.268	0.475	3.12231e-51		Ssr2	5.35599e-12	-0.545765	0.331	0.497	1.02192e-07		Wwox	2.01174e-14	1.02475	0.352	0.224	3.83841e-10
Ar	7.03082e-30	-0.215821	0.004	0.096	1.32088e-25		Nxt1	1.77569e-55	-1.05905	0.112	0.262	3.38801e-51		Gramd4	5.38537e-12	-1.18017	0.083	0.195	1.02753e-07		Ms4a6c	2.24038e-14	-3.156	0.003	0.025	4.27465e-10
Lztfl1	7.59829e-30	-0.327236	0.142	0.327	1.42749e-25		Dpm3	2.35607e-55	-0.7374	0.311	0.52	4.49538e-51		Treml2	5.57464e-12	-4.0739	0.003	0.066	1.06364e-07		Pvt1	2.51494e-14	-0.652228	0.216	0.341	4.7985e-10
Tmem135	8.31297e-30	0.511097	0.665	0.511	1.56176e-25		Fcgr3	2.58081e-55	2.17957	0.218	0.069	4.92419e-51		Bmyc	5.62481e-12	-1.19814	0.078	0.187	1.07321e-07		Nedd4	2.52664e-14	0.506737	0.698	0.61	4.82083e-10
Actg1	9.08719e-30	-0.347317	0.932	0.99	1.70721e-25		Mrpl57	2.79062e-55	-0.743606	0.254	0.457	5.32451e-51		Itgam	5.92241e-12	4.69285	0.032	0.002	1.13e-07		Cd72	2.64289e-14	-0.71372	0.269	0.392	5.04264e-10
Plekhj1	1.01751e-29	-0.365423	0.466	0.679	1.9116e-25		Eny2	3.06926e-55	-0.790147	0.226	0.419	5.85616e-51		P4ha1	6.06679e-12	-0.922372	0.104	0.225	1.15754e-07		Elovl5	2.65055e-14	0.725546	0.537	0.423	5.05725e-10
2210408F21Rik	1.023e-29	0.403996	0.197	0.046	1.92192e-25		Il27ra	3.31086e-55	-0.679276	0.352	0.572	6.31712e-51		ENSMUSG00000120649	6.25292e-12	4.09097	0.032	0.002	1.19306e-07		Myl6	2.7402e-14	-0.247911	0.876	0.939	5.22831e-10
Impdh2	1.16724e-29	-0.29008	0.179	0.372	2.19289e-25		Uqcrc2	4.35653e-55	-0.577235	0.356	0.584	8.31226e-51		Nasp	6.46329e-12	-0.621715	0.221	0.375	1.2332e-07		Rpl13	2.76348e-14	-0.194779	0.977	0.996	5.27272e-10
Rpl4	1.19167e-29	-0.31898	0.941	0.989	2.23879e-25		Sgms1	4.39644e-55	0.734354	0.712	0.617	8.38841e-51		Gm7967	6.52853e-12	-5.81131	0.001	0.062	1.24564e-07		Zfp52	2.81252e-14	0.943031	0.339	0.205	5.3663e-10
1810041H14Rik	1.23908e-29	-0.487971	0.524	0.695	2.32786e-25		Smco4	4.48353e-55	-1.54907	0.044	0.151	8.55457e-51		Afdn	6.60563e-12	-0.578363	0.172	0.32	1.26035e-07		Rpl10	2.82393e-14	-0.303499	0.798	0.907	5.38806e-10
Tmem134	1.26347e-29	-0.3241	0.43	0.639	2.37368e-25		Matk	4.81735e-55	1.53979	0.356	0.199	9.1915e-51		Pim1	7.05749e-12	0.635294	0.578	0.488	1.34657e-07		Bcas2	2.86427e-14	-0.781625	0.206	0.321	5.46503e-10
Clta	1.26681e-29	-0.322119	0.775	0.915	2.37996e-25		Tubb4b	5.33328e-55	-0.797242	0.257	0.456	1.01759e-50		Sp100	7.12846e-12	0.382846	0.84	0.831	1.36011e-07		Rps19	2.90595e-14	-0.252774	0.938	0.987	5.54455e-10
Psenen	1.28102e-29	-0.374878	0.588	0.776	2.40665e-25		Cops9	6.95432e-55	-0.688022	0.292	0.501	1.32688e-50		Wwp1	7.3684e-12	-0.625255	0.284	0.439	1.40589e-07		Bzw2	2.91491e-14	-1.10387	0.081	0.164	5.56164e-10
Ecpas	1.30144e-29	0.454838	0.656	0.475	2.44501e-25		Vrk1	8.60202e-55	-0.637553	0.316	0.531	1.64126e-50		Niban1	7.4077e-12	0.684913	0.532	0.44	1.41339e-07		Anks1	3.00297e-14	0.709245	0.491	0.362	5.72966e-10
Ybx1	1.39535e-29	-0.336443	0.845	0.961	2.62145e-25		Naa38	9.35056e-55	-0.933113	0.153	0.321	1.78409e-50		Ddt	7.53123e-12	-0.581449	0.238	0.396	1.43696e-07		Sf3b6	3.01544e-14	-0.498672	0.404	0.541	5.75345e-10
Ptpn11	1.5051e-29	0.480831	0.716	0.575	2.82763e-25		Fbxl17	1.20981e-54	0.531858	0.868	0.831	2.30831e-50		Smim14	7.53676e-12	-0.616703	0.21	0.364	1.43801e-07		Ndufb5	3.14376e-14	-0.565487	0.372	0.503	5.99829e-10
Sorcs2	1.59123e-29	0.439941	0.252	0.086	2.98945e-25		Psmb5	1.41384e-54	-0.592864	0.436	0.654	2.69761e-50		Kcnn4	7.53999e-12	-0.84709	0.147	0.275	1.43863e-07		S1pr4	3.22361e-14	-1.17387	0.05	0.119	6.15065e-10
Adh5	1.60077e-29	-0.311894	0.266	0.477	3.00736e-25		Pde1c	1.4562e-54	1.6872	0.347	0.183	2.77843e-50		Klrg1	7.65076e-12	4.99403	0.026	0.001	1.45976e-07		Gnb4	3.41411e-14	1.29847	0.24	0.122	6.51412e-10
Pgam1	1.70851e-29	-0.306199	0.291	0.495	3.20978e-25		Smim11	3.26545e-54	-0.725011	0.238	0.436	6.23049e-50		Ell2	7.75706e-12	1.87348	0.099	0.036	1.48005e-07		Spata13	3.75169e-14	-0.818191	0.171	0.283	7.15822e-10
Mcam	1.83283e-29	0.368625	0.285	0.107	3.44334e-25		Pde4a	4.01891e-54	1.4769	0.379	0.219	7.66807e-50		Klrc2	8.2326e-12	2.7176	0.045	0.007	1.57078e-07		Tmem50a	3.77717e-14	-0.492622	0.548	0.649	7.20685e-10
Cyb5a	1.87196e-29	-0.335214	0.493	0.702	3.51686e-25		Znrf1	4.21759e-54	-0.776357	0.354	0.554	8.04717e-50		Tmem254	8.33844e-12	-0.475769	0.396	0.56	1.59098e-07		P2ry10	3.96979e-14	0.816572	0.453	0.327	7.57437e-10
Suco	2.15795e-29	0.49628	0.709	0.565	4.05413e-25		Arhgdib	5.40015e-54	-0.397	0.814	0.923	1.03035e-49		Ascc1	8.34304e-12	-0.674809	0.163	0.3	1.59185e-07		Phf11b	4.03083e-14	-2.64165	0.007	0.037	7.69083e-10
Socs2	2.28274e-29	0.254407	0.137	0.013	4.28859e-25		Irak2	6.4805e-54	0.966133	0.552	0.415	1.23648e-49		Elf4	8.51382e-12	0.421661	0.815	0.789	1.62444e-07		Ncf1	4.40202e-14	0.466925	0.724	0.623	8.39905e-10
Eif2s2	2.43368e-29	-0.356553	0.656	0.824	4.57216e-25		Bcap31	6.79411e-54	-0.622012	0.359	0.576	1.29632e-49		Tcf4	8.83068e-12	-0.606234	0.257	0.416	1.68489e-07		Rgs3	4.64299e-14	0.478199	0.736	0.657	8.85882e-10
Ntrk3	2.75714e-29	-0.249853	0.042	0.176	5.17983e-25		Aurkaip1	7.73829e-54	-0.682554	0.299	0.511	1.47647e-49		Chst11	8.84841e-12	0.432092	0.737	0.688	1.68828e-07		Stxbp5	5.01052e-14	0.470243	0.75	0.669	9.56007e-10
Rbmxl1	2.98283e-29	-0.304939	0.197	0.388	5.60383e-25		Dkc1	7.84878e-54	-0.875778	0.158	0.328	1.49755e-49		Pced1b	9.34113e-12	-0.558925	0.401	0.559	1.78229e-07		Ndufb3	5.17894e-14	-0.605873	0.296	0.422	9.88142e-10
Sdhd	2.98888e-29	-0.295871	0.231	0.432	5.6152e-25		Mrpl36	8.19798e-54	-0.830944	0.197	0.377	1.56417e-49		N4bp2	9.60507e-12	-0.818733	0.168	0.302	1.83265e-07		Klrk1	6.11933e-14	-4.16698	0.001	0.017	1.16757e-09
Trir	3.42065e-29	-0.346936	0.615	0.8	6.42637e-25		Lrrc8c	8.86648e-54	0.630466	0.807	0.741	1.69172e-49		Rin3	9.90098e-12	-0.362246	0.698	0.82	1.88911e-07		H2az2	6.1559e-14	-0.496565	0.432	0.565	1.17455e-09
Fmnl3	3.79519e-29	-0.269449	0.108	0.28	7.13002e-25		Tmed9	9.09296e-54	-0.544909	0.43	0.662	1.73494e-49		Emc6	1.00248e-11	-0.60215	0.216	0.366	1.91272e-07		Prr13	6.23984e-14	-0.492836	0.476	0.607	1.19056e-09
Igf2r	3.89572e-29	-0.366287	0.684	0.839	7.31889e-25		Krtcap2	1.05007e-53	-0.546222	0.459	0.684	2.00353e-49		Atraid	1.02555e-11	-0.765564	0.14	0.272	1.95676e-07		Stap1	6.89182e-14	-0.532586	0.355	0.491	1.31496e-09
Bst2	4.28407e-29	-0.365375	0.178	0.367	8.04848e-25		Rpl13a	1.0588e-53	-0.523053	0.585	0.776	2.02019e-49		1110038B12Rik	1.03601e-11	-1.37586	0.054	0.151	1.9767e-07		Atp5b	6.95574e-14	-0.368841	0.663	0.771	1.32715e-09
Ikzf3	4.75866e-29	0.349834	0.984	0.982	8.9401e-25		Iqgap2	1.0644e-53	-1.07827	0.093	0.23	2.03088e-49		Slc2a3	1.08178e-11	0.908993	0.352	0.244	2.06403e-07		Fntb	7.0778e-14	1.48586	0.202	0.091	1.35045e-09
Mir142hg	5.00498e-29	-0.29803	0.986	0.997	9.40285e-25		Nsmce1	1.35522e-53	-0.908469	0.153	0.32	2.58576e-49		Nfu1	1.12417e-11	-0.678225	0.149	0.285	2.14492e-07		Cd9	7.40045e-14	1.99274	0.121	0.03	1.41201e-09
Ndufs5	5.07916e-29	-0.338737	0.507	0.714	9.54223e-25		Mctp2	1.35612e-53	0.458415	0.879	0.839	2.58748e-49		Polr2e	1.17219e-11	-0.52424	0.328	0.493	2.23654e-07		Rbis	7.42875e-14	-0.660336	0.235	0.356	1.41741e-09
Eif3e	5.548e-29	-0.342604	0.729	0.881	1.0423e-24		Timm17a	1.36396e-53	-0.898076	0.143	0.305	2.60243e-49		Sema4d	1.17531e-11	0.477982	0.738	0.71	2.24249e-07		Nmrk1	7.43737e-14	1.27375	0.248	0.13	1.41905e-09
Zdhhc18	5.81279e-29	0.387589	0.873	0.804	1.09205e-24		Rpl36al	1.50613e-53	-0.458467	0.658	0.83	2.87371e-49		Slc14a1	1.31059e-11	-0.65914	0.153	0.289	2.5006e-07		Ppp1r18	7.56239e-14	-0.51231	0.468	0.59	1.4429e-09
Arpc1b	7.10965e-29	-0.281839	0.934	0.99	1.33569e-24		Klc1	1.74733e-53	1.10336	0.51	0.382	3.33391e-49		Aim2	1.34338e-11	0.517873	0.634	0.564	2.56317e-07		Fth1	7.60999e-14	-0.290287	0.844	0.929	1.45199e-09
Mpc2	7.67571e-29	-0.313868	0.336	0.554	1.44204e-24		Sod2	1.89753e-53	-0.818826	0.19	0.372	3.6205e-49		Mthfd1	1.38434e-11	-1.31829	0.048	0.142	2.64132e-07		Smim11	7.77451e-14	-0.695949	0.238	0.356	1.48338e-09
Sumo1	1.07627e-28	-0.323287	0.715	0.878	2.02199e-24		Arap2	2.42118e-53	0.422869	0.907	0.892	4.6196e-49		Cldnd1	1.39054e-11	-0.913289	0.128	0.251	2.65314e-07		Slc9a7	8.26621e-14	-2.8059	0.003	0.025	1.57719e-09
Dnajc6	1.32613e-28	0.580491	0.269	0.099	2.49141e-24		Ndufc1	2.52929e-53	-0.696578	0.3	0.503	4.82588e-49		Alyref	1.4099e-11	-0.593299	0.183	0.331	2.69008e-07		ENSMUSG00000120236	8.37408e-14	-3.17751	0.003	0.024	1.59777e-09
Bcl2l11	1.64271e-28	0.545385	0.748	0.611	3.08616e-24		Entrep3	2.63321e-53	-0.595385	0.467	0.682	5.02416e-49		G3bp1	1.44348e-11	-0.430269	0.434	0.608	2.75416e-07		Hpgds	8.38166e-14	-0.707294	0.247	0.366	1.59922e-09
Mpc1	1.6947e-28	-0.295756	0.383	0.61	3.18382e-24		Cxcr3	3.5578e-53	-1.43132	0.076	0.2	6.78829e-49		Kcnip1	1.51497e-11	-1.43042	0.041	0.132	2.89057e-07		Snrpb	8.50923e-14	-0.404339	0.525	0.675	1.62356e-09
Cd96	1.73564e-28	0.352615	0.965	0.948	3.26074e-24		Ybx1	4.07363e-53	-0.438941	0.741	0.878	7.7725e-49		Tomm22	1.51648e-11	-0.425828	0.392	0.575	2.89344e-07		Cdc42	9.36996e-14	-0.281972	0.824	0.873	1.78779e-09
Zap70	1.90911e-28	0.374688	0.869	0.803	3.58665e-24		Myo3b	5.54299e-53	1.84695	0.288	0.132	1.0576e-48		Nr2c1	1.56046e-11	-1.17235	0.086	0.195	2.97736e-07		Prdx1	9.42772e-14	-0.5171	0.438	0.57	1.79881e-09
Lamtor5	2.21565e-28	-0.290328	0.273	0.479	4.16254e-24		Ndufs5	6.47268e-53	-0.588055	0.368	0.59	1.23499e-48		Arhgap15	1.56387e-11	0.231365	0.989	0.975	2.98386e-07		Tle4	1.00009e-13	0.501396	0.709	0.619	1.90817e-09
Ndufb3	2.59253e-28	-0.344247	0.497	0.705	4.87059e-24		Pycard	7.44306e-53	-0.664858	0.315	0.522	1.42014e-48		Kmt2e	1.58733e-11	0.326564	0.901	0.892	3.02863e-07		Igsf3	1.01828e-13	2.78048	0.097	0.016	1.94287e-09
Sipa1	2.97465e-28	0.409147	0.821	0.738	5.58848e-24		Cbr1	8.74686e-53	-1.11168	0.102	0.242	1.6689e-48		Ube2n	1.59518e-11	-0.499749	0.327	0.489	3.0436e-07		Tnfrsf1b	1.13158e-13	0.798906	0.466	0.348	2.15906e-09
Naa38	3.08518e-28	-0.306347	0.231	0.425	5.79613e-24		Mdh2	9.0022e-53	-0.609602	0.393	0.613	1.71762e-48		Suco	1.60567e-11	0.578349	0.606	0.535	3.06363e-07		1110038F14Rik	1.18244e-13	-0.777918	0.179	0.29	2.2561e-09
C1qtnf6	3.11497e-28	0.275873	0.147	0.021	5.85209e-24		Fnbp1	1.71425e-52	0.373315	0.957	0.955	3.27078e-48		Calhm6	1.62189e-11	-1.12706	0.074	0.18	3.09456e-07		Psme2b	1.21736e-13	-1.10436	0.068	0.144	2.32273e-09
Fndc3b	3.54501e-28	0.415219	0.402	0.209	6.66e-24		Sfr1	1.73225e-52	-0.737223	0.277	0.473	3.30513e-48		Lrp12	1.63242e-11	-2.51517	0.012	0.082	3.11466e-07		Ifi206	1.35375e-13	-0.71364	0.186	0.3	2.58295e-09
Pcgf5	3.66725e-28	-0.371027	0.363	0.585	6.88967e-24		Sipa1	1.75481e-52	0.660257	0.726	0.661	3.34817e-48		Stn1	1.63246e-11	-0.539522	0.292	0.455	3.11474e-07		Crybg2	1.45007e-13	-3.67361	0.001	0.019	2.76673e-09
Ddx17	3.88181e-28	0.429599	0.794	0.698	7.29276e-24		Ndufb3	1.99141e-52	-0.662967	0.296	0.5	3.79961e-48		Kif21b	1.63418e-11	0.658389	0.569	0.495	3.11802e-07		Rps4x	1.46544e-13	-0.216038	0.942	0.989	2.79606e-09
Ehd3	4.24542e-28	-0.185356	0.024	0.136	7.97588e-24		Atp5g3	2.5736e-52	-0.59031	0.425	0.632	4.91043e-48		Marchf8	1.67783e-11	-1.48403	0.045	0.136	3.20131e-07		H2-DMb1	1.49762e-13	-2.10705	0.013	0.05	2.85745e-09
Selenok	4.40763e-28	-0.301887	0.538	0.745	8.28062e-24		Emb	2.72024e-52	-0.489362	0.61	0.808	5.19021e-48		Dancr	1.70873e-11	-1.05069	0.07	0.175	3.26025e-07		Eif3k	1.54923e-13	-0.413246	0.594	0.725	2.95594e-09
Eif4g3	4.57147e-28	0.404144	0.892	0.828	8.58842e-24		Mrfap1	2.72446e-52	-0.66518	0.356	0.564	5.19827e-48		Agfg1	1.71053e-11	-0.336058	0.836	0.906	3.26369e-07		Rpl21	1.56305e-13	-0.208094	0.948	0.997	2.9823e-09
Scp2	4.77809e-28	-0.320635	0.525	0.725	8.97659e-24		Dguok	2.75115e-52	-0.67051	0.269	0.471	5.2492e-48		Ttc27	1.71818e-11	-0.900334	0.095	0.211	3.27828e-07		Fam222b	1.60266e-13	0.822687	0.406	0.274	3.05787e-09
Pigp	4.80376e-28	-0.346867	0.289	0.489	9.02482e-24		Mrpl15	3.26118e-52	-0.725541	0.213	0.401	6.22232e-48		Maml2	1.71959e-11	0.318589	0.913	0.89	3.28098e-07		Il2ra	1.68567e-13	-3.87238	0.001	0.016	3.21625e-09
Churc1	4.89485e-28	-0.332702	0.35	0.557	9.19596e-24		Mrps21	3.93709e-52	-0.62513	0.345	0.557	7.51196e-48		Gm38414	1.73714e-11	-2.90956	0.011	0.079	3.31446e-07		Mdh2	1.69022e-13	-0.45162	0.393	0.537	3.22493e-09
Art2b	5.20502e-28	0.367808	0.481	0.267	9.77867e-24		Eef2k	4.19401e-52	1.46506	0.356	0.201	8.00218e-48		Fasn	1.74763e-11	-0.822266	0.13	0.255	3.33448e-07		Lpxn	1.71949e-13	-0.429397	0.561	0.687	3.28078e-09
Ppp3ca	5.45373e-28	0.461866	0.895	0.849	1.02459e-23		Cct4	4.36051e-52	-0.577245	0.413	0.63	8.31985e-48		Hpse	1.75806e-11	3.20027	0.046	0.008	3.35438e-07		Rpl4	1.79964e-13	-0.266593	0.843	0.944	3.43371e-09
Rpa3	5.48377e-28	-0.272854	0.141	0.314	1.03024e-23		Kif13b	4.9809e-52	0.622707	0.785	0.73	9.50355e-48		Ppie	1.76929e-11	-0.742983	0.14	0.272	3.37581e-07		Cdh1	1.85852e-13	-0.483443	0.437	0.573	3.54607e-09
Ssh2	5.82951e-28	-0.407665	0.693	0.852	1.09519e-23		Snx30	5.27133e-52	-2.82388	0.008	0.07	1.00577e-47		Nop58	1.804e-11	-0.565025	0.233	0.386	3.44203e-07		Kif13a	1.96723e-13	1.02702	0.336	0.213	3.75347e-09
U2af1	6.30585e-28	-0.335515	0.431	0.651	1.18468e-23		Sap18	5.4634e-52	-0.795721	0.178	0.349	1.04242e-47		Tomm20	1.82299e-11	-0.396367	0.504	0.67	3.47826e-07		Cdh23	2.04897e-13	1.0625	0.279	0.157	3.90943e-09
Nkg7	6.33225e-28	0.34164	0.972	0.995	1.18964e-23		Lsm8	6.14804e-52	-0.945445	0.139	0.296	1.17305e-47		Dse	1.85914e-11	-2.24847	0.015	0.086	3.54724e-07		Plekha5	2.06175e-13	0.488035	0.694	0.59	3.93381e-09
Trgc2	6.60109e-28	-0.470618	0.789	0.854	1.24015e-23		Mrps16	6.84482e-52	-0.682835	0.273	0.474	1.30599e-47		Agap1	1.88134e-11	-1.97098	0.016	0.088	3.58959e-07		Impdh1	2.08734e-13	-2.1233	0.011	0.046	3.98265e-09
Vps28	6.70454e-28	-0.364996	0.548	0.743	1.25958e-23		Atp5mpl	6.878e-52	-0.565369	0.483	0.696	1.31232e-47		Emc4	1.89484e-11	-0.742584	0.136	0.267	3.61536e-07		Stx1a	2.11138e-13	-2.98606	0.004	0.026	4.02852e-09
Timm23	7.05983e-28	-0.323457	0.421	0.637	1.32633e-23		Cetn3	1.05338e-51	-0.972422	0.143	0.3	2.00986e-47		Prpf31	1.93862e-11	-0.736751	0.14	0.269	3.69889e-07		Lncpint	2.12783e-13	0.438267	0.784	0.717	4.05989e-09
Ramac	7.48817e-28	-0.291593	0.301	0.515	1.4068e-23		C1qbp	1.48603e-51	-0.795552	0.25	0.436	2.83534e-47		Ccnjl	2.00404e-11	-4.32295	0.004	0.065	3.82371e-07		Ddx43	2.27809e-13	0.767742	0.385	0.253	4.34659e-09
Adgrl1	7.54285e-28	0.372569	0.333	0.154	1.41708e-23		Cd2ap	1.52362e-51	-2.90883	0.008	0.068	2.90707e-47		Strbp	2.12282e-11	-0.522959	0.308	0.47	4.05035e-07		Sla2	2.37315e-13	0.424762	0.72	0.64	4.52796e-09
ENSMUSG00000120110	1.01983e-27	-0.146999	0.003	0.086	1.91596e-23		Pigp	2.04853e-51	-0.759734	0.201	0.381	3.9086e-47		Rrp15	2.1638e-11	-1.01038	0.063	0.166	4.12853e-07		Rps26	2.41496e-13	-0.261231	0.881	0.96	4.60774e-09
Exoc2	1.17651e-27	0.426109	0.81	0.709	2.21031e-23		Zswim6	2.24551e-51	0.47782	0.895	0.871	4.28444e-47		Arap2	2.20515e-11	0.257853	0.925	0.892	4.20743e-07		Hmgcs1	2.67618e-13	0.562645	0.581	0.467	5.10615e-09
Rab11fip4	1.18065e-27	0.377034	0.382	0.194	2.21809e-23		Pin1	3.08805e-51	-0.883649	0.144	0.304	5.89199e-47		Abcb1a	2.21427e-11	0.275136	0.929	0.907	4.22484e-07		Rab3ip	2.9122e-13	0.879947	0.415	0.294	5.55647e-09
Snx9	1.30265e-27	0.36838	0.204	0.056	2.44729e-23		Cdk2ap1	3.17805e-51	-0.991132	0.104	0.246	6.06373e-47		Clns1a	2.21727e-11	-0.514611	0.212	0.364	4.23056e-07		Ttc3	3.26693e-13	0.462338	0.758	0.683	6.2333e-09
Nsmce1	1.3933e-27	-0.310222	0.22	0.408	2.61758e-23		Brk1	3.26915e-51	-0.57586	0.409	0.628	6.23755e-47		Nme1	2.2281e-11	-0.511048	0.541	0.675	4.25121e-07		Mpped2	3.29102e-13	5.30386	0.076	0.005	6.27926e-09
Tnik	1.39435e-27	0.397649	0.956	0.934	2.61956e-23		Psmg4	3.39606e-51	-0.795614	0.179	0.352	6.47969e-47		ENSMUSG00000120024	2.25453e-11	3.30427	0.044	0.007	4.30165e-07		Tomm22	3.57194e-13	-0.668026	0.274	0.392	6.81526e-09
Cldnd1	1.46465e-27	-0.314892	0.146	0.318	2.75163e-23		Pnp	3.98241e-51	-1.01878	0.114	0.258	7.59845e-47		Kpna4	2.28888e-11	0.352756	0.837	0.811	4.36717e-07		Entrep3	3.72892e-13	-0.483769	0.467	0.589	7.11477e-09
Swi5	1.52769e-27	-0.308727	0.522	0.727	2.87008e-23		Hipk2	4.22294e-51	-0.638843	0.272	0.472	8.05737e-47		Itga2	2.34057e-11	1.45601	0.179	0.094	4.46581e-07		Prex1	3.80954e-13	0.417049	0.797	0.754	7.26861e-09
Cbl	1.55084e-27	0.371024	0.918	0.873	2.91357e-23		Sptssa	4.36097e-51	-0.814493	0.186	0.359	8.32074e-47		Cnih3	2.34377e-11	-2.50688	0.011	0.078	4.47192e-07		Cdc25b	3.83121e-13	-1.65369	0.019	0.062	7.30994e-09
Spats2	1.66167e-27	0.484496	0.301	0.128	3.12179e-23		Bend7	4.57631e-51	2.09123	0.257	0.111	8.7316e-47		Mmd	2.40179e-11	-0.541011	0.418	0.57	4.58262e-07		Tmem167	3.89392e-13	-0.48569	0.424	0.55	7.4296e-09
Dennd1a	1.73814e-27	0.429875	0.895	0.836	3.26545e-23		Ppp2r5c	4.59915e-51	0.440554	0.894	0.88	8.77517e-47		Gm49890	2.47502e-11	3.79426	0.03	0.002	4.72233e-07		Gzma	4.02814e-13	-0.197853	0.995	0.999	7.6857e-09
Rbm8a	1.83426e-27	-0.326367	0.371	0.577	3.44603e-23		Cnrip1	5.52608e-51	-1.59002	0.041	0.139	1.05438e-46		Uqcrb	2.65107e-11	-0.398672	0.47	0.635	5.05824e-07		Zbp1	4.28062e-13	-0.8641	0.169	0.272	8.16741e-09
Chchd1	1.85138e-27	-0.301754	0.349	0.562	3.47819e-23		Lrp12	5.65859e-51	-2.18969	0.013	0.082	1.07966e-46		Hspa8	2.68474e-11	-0.249697	0.96	0.958	5.12248e-07		Cd80	4.34158e-13	-1.93539	0.015	0.054	8.28374e-09
Selenom	1.94129e-27	0.238468	0.168	0.033	3.64709e-23		Med21	7.31805e-51	-0.857586	0.152	0.312	1.39628e-46		Mdn1	2.70023e-11	-0.655087	0.161	0.3	5.15205e-07		Smdt1	4.36785e-13	-0.453473	0.563	0.685	8.33385e-09
Rfc1	2.64213e-27	-0.368031	0.396	0.593	4.96377e-23		Nsa2	9.71644e-51	-0.489453	0.59	0.777	1.8539e-46		Adamts17	2.83205e-11	-2.38582	0.015	0.085	5.40356e-07		Psma5	4.63174e-13	-0.625418	0.233	0.349	8.83736e-09
Zmynd8	2.75101e-27	0.437923	0.62	0.45	5.16832e-23		Rnf115	9.93612e-51	-0.596327	0.341	0.558	1.89581e-46		Auts2	2.83595e-11	-4.523	0.003	0.062	5.411e-07		Lsm5	4.7653e-13	-0.786512	0.169	0.272	9.09219e-09
Pdcd6	2.79015e-27	-0.299562	0.373	0.58	5.24186e-23		Trappc6a	1.1987e-50	-0.739409	0.223	0.41	2.28712e-46		Lcp1	2.85002e-11	0.258623	0.948	0.925	5.43783e-07		Ar	5.13172e-13	-1.90286	0.013	0.049	9.79133e-09
Htra3	2.80521e-27	0.212903	0.128	0.012	5.27014e-23		Treml2	1.2295e-50	-2.86797	0.007	0.066	2.34588e-46		Plek	2.91119e-11	-0.723195	0.163	0.296	5.55455e-07		Fhl2	6.01998e-13	-0.870158	0.1	0.188	1.14861e-08
Mrpl32	3.13686e-27	-0.30394	0.229	0.419	5.89322e-23		Atrnl1	1.26161e-50	-1.11653	0.085	0.213	2.40715e-46		Cox8a	3.04692e-11	-0.237557	0.88	0.932	5.81352e-07		Gnb2	6.22569e-13	-0.507667	0.442	0.565	1.18786e-08
Gmfg	3.19318e-27	-0.320872	0.201	0.397	5.99903e-23		Sec11a	1.39975e-50	-0.504696	0.433	0.656	2.67072e-46		Ddost	3.06508e-11	-0.516212	0.235	0.388	5.84818e-07		Nfatc3	6.35271e-13	-0.354764	0.704	0.802	1.2121e-08
Igsf5	3.61883e-27	0.213164	0.135	0.015	6.7987e-23		Pomp	1.44001e-50	-0.550283	0.492	0.697	2.74754e-46		Gm24474	3.09685e-11	5.28637	0.025	0.001	5.90879e-07		Cdc42se1	6.50777e-13	-0.611206	0.274	0.392	1.24168e-08
Abcb1a	4.56319e-27	0.361204	0.963	0.921	8.57287e-23		Bcl2l11	1.5359e-50	0.678596	0.699	0.568	2.9305e-46		Rps12	3.17711e-11	-0.222761	0.996	0.982	6.06193e-07		Gcsam	6.67813e-13	2.5473	0.109	0.026	1.27419e-08
Junb	4.87771e-27	-0.416406	0.439	0.638	9.16376e-23		Trim30c	1.93428e-50	-4.45776	0.001	0.045	3.69061e-46		Prag1	3.45729e-11	-0.366466	0.683	0.808	6.59651e-07		Fmnl2	6.88312e-13	3.63624	0.088	0.013	1.3133e-08
Pgm2l1	5.54047e-27	0.495074	0.617	0.457	1.04089e-22		Pgk1	2.45101e-50	-0.772724	0.222	0.402	4.67652e-46		Rnaset2a	3.47204e-11	-0.551837	0.288	0.448	6.62465e-07		Taldo1	7.05147e-13	-0.49946	0.392	0.52	1.34542e-08
Micos10	5.88393e-27	-0.315702	0.612	0.797	1.10541e-22		Prr13	2.59653e-50	-0.533046	0.476	0.689	4.95419e-46		Rps6ka1	3.49175e-11	0.591302	0.552	0.47	6.66225e-07		Ptpn9	7.37233e-13	0.844243	0.418	0.296	1.40664e-08
Cxcr3	6.22171e-27	-0.3512	0.14	0.305	1.16887e-22		Bsg	2.94203e-50	-0.598132	0.401	0.609	5.61339e-46		Mrps18b	3.60944e-11	-1.09017	0.067	0.169	6.88682e-07		Lamb3	7.38049e-13	0.720907	0.416	0.286	1.4082e-08
Ptpn18	6.5706e-27	-0.334002	0.875	0.966	1.23442e-22		Cct3	3.74002e-50	-0.602001	0.354	0.562	7.13595e-46		Cnn3	3.6361e-11	-4.3545	0.001	0.059	6.93768e-07		Cxcr6	7.45006e-13	-0.460331	0.493	0.623	1.42147e-08
Ssu72	8.61298e-27	-0.323573	0.531	0.726	1.61812e-22		Jtb	4.01219e-50	-0.713178	0.25	0.444	7.65527e-46		Med13l	3.74898e-11	0.542307	0.595	0.529	7.15306e-07		Asap2	7.59448e-13	-1.11974	0.056	0.124	1.44903e-08
Arl5a	1.13111e-26	0.421693	0.458	0.274	2.12501e-22		Cstb	4.91471e-50	-0.930485	0.167	0.33	9.37727e-46		Foxo1	4.12991e-11	-0.45705	0.585	0.73	7.87986e-07		Abcb1b	8.24876e-13	-3.24862	0.003	0.025	1.57386e-08
Chd7	1.21328e-26	0.473933	0.767	0.642	2.27939e-22		Ptprj	5.20169e-50	0.687777	0.751	0.671	9.92482e-46		Mrpl55	4.2535e-11	-0.848706	0.099	0.215	8.11568e-07		Soat1	8.60801e-13	-0.729158	0.126	0.222	1.64241e-08
Wwp1	1.54704e-26	-0.378252	0.335	0.539	2.90642e-22		Specc1	5.48733e-50	2.38689	0.222	0.083	1.04698e-45		Mpc1	4.28203e-11	-0.505416	0.299	0.461	8.17011e-07		Rab8b	8.63065e-13	0.277406	0.937	0.939	1.64673e-08
Znrf1	1.55201e-26	-0.422411	0.449	0.633	2.91577e-22		Mrpl18	5.88314e-50	-0.591911	0.354	0.567	1.1225e-45		Tmem158	4.49127e-11	-3.55514	0.005	0.066	8.56935e-07		Dek	8.88431e-13	-0.399028	0.506	0.642	1.69513e-08
Hsp90ab1	1.67761e-26	-0.323728	0.972	1	3.15173e-22		Lncpint	6.94252e-50	0.577783	0.784	0.719	1.32463e-45		Ctnnb1	4.51379e-11	-0.476325	0.349	0.511	8.61231e-07		Gm32369	9.00125e-13	-4.24556	0.001	0.013	1.71744e-08
Ubxn1	1.7095e-26	-0.327464	0.591	0.779	3.21165e-22		Mfsd4a	7.31834e-50	-1.06902	0.092	0.224	1.39634e-45		Higd2a	4.60827e-11	-0.486188	0.348	0.516	8.79258e-07		Vwa8	1.01812e-12	0.868414	0.365	0.242	1.94258e-08
Nucb1	1.90001e-26	0.422866	0.623	0.482	3.56954e-22		Ikzf3	7.70152e-50	0.345814	0.986	0.975	1.46945e-45		Gart	4.64673e-11	-0.864731	0.102	0.216	8.86595e-07		Dusp16	1.0187e-12	2.20627	0.116	0.032	1.94369e-08
Sfr1	1.91404e-26	-0.375379	0.386	0.564	3.5959e-22		Ddost	1.05002e-49	-0.795226	0.212	0.388	2.00343e-45		Ssu72	4.72585e-11	-0.40596	0.475	0.646	9.01692e-07		Ankrd13a	1.05882e-12	0.667323	0.527	0.41	2.02022e-08
Cdk6	1.95717e-26	0.574381	0.672	0.541	3.67694e-22		Rnf5	1.35547e-49	-1.24686	0.075	0.196	2.58624e-45		Dnaja1	4.88427e-11	-0.331506	0.791	0.871	9.31919e-07		Sf3b5	1.15091e-12	-0.575049	0.319	0.443	2.19594e-08
Ubc	2.4602e-26	-0.307798	0.852	0.949	4.62198e-22		Ddx39a	2.47474e-49	-0.89472	0.142	0.295	4.7218e-45		Nfil3	5.01187e-11	-0.929945	0.081	0.188	9.56264e-07		Cd86	1.15958e-12	-1.89123	0.012	0.046	2.21248e-08
Fam162a	2.48083e-26	-0.302365	0.246	0.438	4.66073e-22		Mat2a	2.75407e-49	-0.631316	0.407	0.613	5.25476e-45		Tafazzin	5.07804e-11	-0.712619	0.161	0.292	9.68889e-07		Galnt3	1.18611e-12	-6.95239	0	0.009	2.2631e-08
Polr2g	2.60174e-26	-0.304442	0.356	0.554	4.88788e-22		Rac1	2.91049e-49	-0.52049	0.507	0.72	5.55322e-45		Fgfr2	5.10005e-11	-0.612468	0.193	0.334	9.7309e-07		Usp12	1.21597e-12	0.923424	0.331	0.21	2.32007e-08
Nsmaf	2.69593e-26	0.429833	0.727	0.583	5.06484e-22		Ppp2r2c	2.96483e-49	2.06662	0.216	0.077	5.65689e-45		Eif3m	5.72293e-11	-0.385815	0.511	0.663	1.09193e-06		Zfp36	1.44375e-12	-1.15801	0.077	0.152	2.75467e-08
Leprotl1	3.07928e-26	-0.325976	0.663	0.833	5.78505e-22		Psmg1	3.10136e-49	-1.68197	0.031	0.118	5.91739e-45		Nenf	5.98173e-11	-0.980684	0.094	0.202	1.14131e-06		Card19	1.47772e-12	-1.56465	0.024	0.07	2.81949e-08
Edf1	3.42708e-26	-0.322476	0.632	0.816	6.43845e-22		Inpp4a	3.8908e-49	0.756781	0.654	0.559	7.42365e-45		Arid5a	6.06829e-11	-0.708806	0.165	0.3	1.15783e-06		Spacdr	1.52048e-12	-0.318817	0.697	0.802	2.90108e-08
Acot7	3.44589e-26	0.39069	0.799	0.705	6.4738e-22		Actg1	4.10623e-49	-0.382721	0.886	0.954	7.83468e-45		Setbp1	6.09334e-11	-1.4967	0.053	0.145	1.16261e-06		Hook3	1.52747e-12	0.485644	0.623	0.524	2.91442e-08
Lsm2	3.44699e-26	-0.260974	0.181	0.364	6.47586e-22		Mrpl11	4.18041e-49	-0.918187	0.118	0.262	7.97621e-45		Cdk6	6.10294e-11	-0.442084	0.484	0.633	1.16444e-06		Tspan2	1.61221e-12	-3.6359	0	0.012	3.07609e-08
H2-D1	3.68859e-26	-0.245622	0.98	1	6.92975e-22		Grpel1	4.37603e-49	-0.706075	0.226	0.412	8.34946e-45		Prrg1	6.32178e-11	-1.10918	0.079	0.183	1.20619e-06		Ptprs	1.6325e-12	-1.31732	0.028	0.078	3.11482e-08
Gpr146	3.77501e-26	0.298972	0.25	0.09	7.09212e-22		Psmd8	4.54482e-49	-0.677385	0.298	0.491	8.67152e-45		Pter	6.42293e-11	-2.05363	0.022	0.097	1.2255e-06		Ppp1r3b	1.63291e-12	1.39292	0.198	0.094	3.11559e-08
Gm28100	3.95339e-26	-0.190117	0.024	0.129	7.42723e-22		Hsd17b10	4.6063e-49	-0.745519	0.195	0.372	8.78883e-45		Nkg7	6.4338e-11	0.224207	0.989	0.975	1.22757e-06		Aprt	1.65406e-12	-0.613634	0.322	0.437	3.15594e-08
Bccip	3.99804e-26	-0.272366	0.25	0.448	7.51111e-22		Ifnar2	5.21988e-49	-0.750268	0.189	0.362	9.95954e-45		9530036M11Rik	6.46053e-11	-1.92768	0.033	0.114	1.23267e-06		N4bp2l1	1.73683e-12	-0.619014	0.253	0.372	3.31386e-08
Prrg1	4.42245e-26	-0.317964	0.094	0.249	8.30845e-22		Glo1	5.63968e-49	-0.974959	0.094	0.227	1.07605e-44		Rcl1	6.67679e-11	-0.990068	0.057	0.152	1.27393e-06		Mras	1.89999e-12	1.47533	0.157	0.061	3.62517e-08
B4galt5	4.55526e-26	0.463079	0.701	0.565	8.55797e-22		H2-DMa	1.08001e-48	-0.869026	0.151	0.307	2.06066e-44		Mrpl41	6.70691e-11	-0.54224	0.311	0.461	1.27968e-06		Gm8369	1.90733e-12	-5.63346	0	0.011	3.63919e-08
Cnbp	4.80329e-26	-0.311865	0.74	0.89	9.02394e-22		Sytl3	1.25471e-48	0.607218	0.77	0.709	2.39399e-44		Trp53	6.8572e-11	-0.48041	0.312	0.479	1.30835e-06		Cpm	1.91184e-12	-6.11528	0	0.011	3.64778e-08
Rps27rt	6.54088e-26	-0.339869	0.423	0.607	1.22884e-21		Cyria	1.39099e-48	-1.34792	0.051	0.155	2.65401e-44		Psmd7	6.88762e-11	-0.456748	0.323	0.486	1.31416e-06		Septin4	1.94994e-12	0.933403	0.324	0.209	3.72049e-08
Gm10389	6.85311e-26	0.204976	0.098	0.001	1.28749e-21		Ube2i	1.48658e-48	-0.442677	0.564	0.771	2.83639e-44		Plekhm3	6.94953e-11	1.2437	0.229	0.138	1.32597e-06		Ndufb11	2.04857e-12	-0.440305	0.476	0.598	3.90866e-08
Lamp1	6.93113e-26	-0.328503	0.428	0.631	1.30215e-21		Wwp1	1.59232e-48	-0.781086	0.255	0.439	3.03816e-44		Amz1	7.12629e-11	-1.06561	0.056	0.15	1.3597e-06		Rpl36	2.11363e-12	-0.206192	0.962	0.993	4.0328e-08
Snrpa1	7.18386e-26	-0.30396	0.216	0.398	1.34963e-21		Nudcd2	1.64928e-48	-0.976649	0.099	0.233	3.14683e-44		Cnot10	7.45796e-11	-0.539134	0.258	0.414	1.42298e-06		Setbp1	2.22516e-12	2.06423	0.144	0.053	4.24561e-08
Ifi206	8.65485e-26	-0.383953	0.266	0.455	1.62599e-21		Spp1	1.6727e-48	3.0065	0.149	0.03	3.19151e-44		Iqgap1	7.48656e-11	0.309004	0.881	0.854	1.42844e-06		Pip4p2	2.36255e-12	-1.08629	0.066	0.136	4.50774e-08
Cdk2ap1	1.06064e-25	-0.286515	0.173	0.344	1.99263e-21		Cnih4	2.04614e-48	-0.829408	0.146	0.301	3.90404e-44		Abce1	7.52238e-11	-0.508727	0.206	0.359	1.43527e-06		Rnf169	2.74229e-12	0.41045	0.785	0.716	5.23229e-08
Pycard	1.18425e-25	-0.351124	0.402	0.597	2.22484e-21		Atp5j2	2.25537e-48	-0.426364	0.669	0.84	4.30325e-44		Tmcc1	7.90368e-11	-0.382071	0.493	0.665	1.50802e-06		Imp3	2.85635e-12	-0.741002	0.223	0.327	5.44992e-08
Epb41l4aos	1.24236e-25	-0.246757	0.137	0.302	2.33402e-21		Ndufs8	2.49031e-48	-0.655769	0.281	0.475	4.75152e-44		Mrfap1	8.11477e-11	-0.459064	0.399	0.564	1.5483e-06		Gimap4	2.85651e-12	-0.232539	0.943	0.971	5.45022e-08
Glrx2	1.27344e-25	-0.305061	0.279	0.468	2.39242e-21		Tulp4	2.75879e-48	0.908502	0.578	0.468	5.26376e-44		Rnf169	8.1165e-11	0.480511	0.716	0.675	1.54863e-06		Scamp3	2.86393e-12	-0.696632	0.213	0.32	5.46437e-08
Dguok	1.62998e-25	-0.317316	0.377	0.574	3.06224e-21		Pfdn2	3.1056e-48	-0.663333	0.251	0.44	5.92549e-44		Mapk8	8.25039e-11	-1.09803	0.069	0.168	1.57418e-06		Ipcef1	2.89867e-12	0.384386	0.829	0.804	5.53066e-08
Vdac2	1.68554e-25	-0.309909	0.555	0.738	3.16662e-21		Psma3	3.33072e-48	-0.473691	0.536	0.747	6.35501e-44		Csk	8.25159e-11	-0.407827	0.556	0.7	1.5744e-06		Slamf6	2.90965e-12	-4.14814	0.001	0.017	5.55161e-08
Cdc20b	1.93711e-25	0.212377	0.106	0.005	3.63924e-21		Diaph2	3.62125e-48	0.471178	0.897	0.878	6.90934e-44		Midn	8.39085e-11	-0.702238	0.177	0.309	1.60097e-06		Pbx3	3.61419e-12	1.13499	0.227	0.119	6.89588e-08
Phpt1	2.02967e-25	-0.227172	0.096	0.247	3.81314e-21		Itga2	3.90987e-48	2.04716	0.234	0.094	7.46002e-44		Trim5	8.48299e-11	0.89173	0.333	0.235	1.61856e-06		4931431B13Rik	3.62525e-12	1.1302	0.17	0.071	6.91698e-08
Pfdn2	2.05242e-25	-0.26371	0.413	0.627	3.85588e-21		Pkp4	4.91643e-48	0.915259	0.56	0.439	9.38054e-44		Heatr9	8.54857e-11	1.00414	0.249	0.152	1.63107e-06		Irag2	3.72149e-12	0.395454	0.776	0.743	7.10061e-08
Ndufa5	2.17505e-25	-0.298832	0.511	0.716	4.08627e-21		Bex3	5.54256e-48	-0.757964	0.194	0.364	1.05752e-43		Ptpn11	8.75104e-11	-0.473107	0.402	0.558	1.6697e-06		Mrpl57	3.77113e-12	-0.638089	0.254	0.365	7.19532e-08
Eif3k	2.24469e-25	-0.329214	0.711	0.861	4.2171e-21		Abhd8	5.73635e-48	-1.01645	0.098	0.23	1.0945e-43		Ywhah	8.77297e-11	-0.454155	0.435	0.594	1.67388e-06		Nr2c1	3.78418e-12	1.51279	0.185	0.086	7.22021e-08
Timm8b	2.39401e-25	-0.309006	0.256	0.438	4.49762e-21		Micos10	6.36256e-48	-0.517889	0.445	0.657	1.21398e-43		Ptk2b	9.02686e-11	0.335607	0.876	0.86	1.72232e-06		Gm19765	3.84487e-12	-2.05597	0.027	0.074	7.33601e-08
Tubb4b	2.55465e-25	-0.366116	0.38	0.578	4.79942e-21		Cox17	6.38305e-48	-0.680384	0.317	0.51	1.21789e-43		2310039H08Rik	9.04586e-11	-0.819654	0.074	0.177	1.72595e-06		Mmp11	3.84875e-12	-1.88136	0.015	0.052	7.34341e-08
Vipr2	3.06802e-25	0.383962	0.271	0.114	5.76388e-21		Nudt14	6.87907e-48	-0.992371	0.085	0.212	1.31253e-43		Tomm40	9.08291e-11	-0.608877	0.188	0.329	1.73302e-06		Rpl35a	3.90124e-12	-0.197433	0.948	0.991	7.44356e-08
Nr3c1	3.17763e-25	0.502433	0.852	0.794	5.96982e-21		Apex1	6.91178e-48	-1.7142	0.029	0.113	1.31877e-43		Ncf2	9.09469e-11	-2.40544	0.015	0.082	1.73527e-06		Coq8b	3.97051e-12	0.910772	0.295	0.176	7.57574e-08
Ssb	3.58551e-25	-0.312019	0.687	0.842	6.7361e-21		Dnajc9	7.81308e-48	-0.828736	0.159	0.32	1.49074e-43		Glrx5	9.09843e-11	-0.603117	0.247	0.396	1.73598e-06		Fto	4.40579e-12	0.585208	0.612	0.512	8.40624e-08
Mctp1	3.6045e-25	-0.202135	0.005	0.086	6.77177e-21		Mrto4	8.23421e-48	-1.26828	0.063	0.175	1.57109e-43		Prdx5	9.36598e-11	-0.356436	0.581	0.726	1.78703e-06		Elob	4.5183e-12	-0.312551	0.718	0.831	8.62092e-08
Maml3	3.85878e-25	-0.275334	0.023	0.127	7.24949e-21		Ndufb1	1.32543e-47	-0.620432	0.36	0.56	2.52892e-43		Phpt1	9.46898e-11	-0.746073	0.098	0.212	1.80668e-06		Clip2	4.57647e-12	0.966799	0.27	0.153	8.73191e-08
Cyria	4.0048e-25	-0.244807	0.061	0.192	7.52381e-21		Vdac1	1.4351e-47	-0.72368	0.173	0.338	2.73818e-43		Tbx21	9.58788e-11	0.638815	0.501	0.414	1.82937e-06		4930503L19Rik	4.71029e-12	-0.419038	0.436	0.569	8.98722e-08
Cysltr2	4.15776e-25	0.427873	0.582	0.429	7.81118e-21		Lag3	1.43734e-47	0.864019	0.57	0.442	2.74244e-43		Exosc5	1.01678e-10	-0.526105	0.204	0.35	1.94001e-06		Gbp6	4.77244e-12	-1.97808	0.012	0.046	9.10582e-08
Smim26	4.17399e-25	-0.25715	0.149	0.317	7.84167e-21		Eif2s2	1.51351e-47	-0.495915	0.504	0.716	2.88777e-43		Irak3	1.05372e-10	3.69137	0.038	0.006	2.0105e-06		Gm16559	4.8117e-12	4.72153	0.067	0.004	9.18073e-08
Acot11	4.40628e-25	0.459452	0.417	0.243	8.27808e-21		Grk3	1.67369e-47	1.58609	0.303	0.155	3.1934e-43		Aoah	1.09411e-10	-0.577099	0.247	0.394	2.08755e-06		Acsl1	4.82396e-12	1.85345	0.138	0.05	9.20412e-08
Pomp	5.03982e-25	-0.322932	0.596	0.792	9.46831e-21		Ndufa5	2.11997e-47	-0.573735	0.338	0.547	4.0449e-43		Pdcd5	1.19076e-10	-0.455905	0.397	0.559	2.27196e-06		H2-T22	4.95341e-12	-0.569353	0.278	0.398	9.4511e-08
Fabp5	5.17876e-25	-0.19836	0.049	0.172	9.72934e-21		1700123O20Rik	2.2235e-47	-0.917658	0.132	0.279	4.24244e-43		Plekha1	1.19076e-10	-0.517351	0.271	0.425	2.27197e-06		Itpr2	5.07009e-12	0.358754	0.846	0.813	9.67373e-08
Rsl24d1	5.98947e-25	-0.258784	0.199	0.378	1.12524e-20		Morc1	2.35877e-47	-1.32714	0.057	0.163	4.50053e-43		Hyi	1.19376e-10	-0.631552	0.139	0.266	2.2777e-06		Tmtc4	5.10385e-12	0.943816	0.348	0.234	9.73815e-08
Rpl13a	6.35922e-25	-0.32394	0.821	0.937	1.19471e-20		Ebna1bp2	2.7723e-47	-0.868861	0.174	0.332	5.28954e-43		Cct8	1.19972e-10	-0.480624	0.393	0.551	2.28906e-06		Psenen	5.74751e-12	-0.461883	0.428	0.546	1.09662e-07
Slk	6.42353e-25	0.389012	0.805	0.731	1.20679e-20		Timm9	3.0124e-47	-0.822353	0.14	0.291	5.74767e-43		Rpl10-ps3	1.22943e-10	-1.12931	0.077	0.176	2.34576e-06		Ypel3	6.08796e-12	-0.395859	0.559	0.677	1.16158e-07
B4galnt4	6.54979e-25	0.189639	0.141	0.023	1.23051e-20		Psmc4	3.20201e-47	-0.66681	0.219	0.4	6.10944e-43		Rps27l	1.24145e-10	-0.466275	0.403	0.568	2.3687e-06		Endod1	6.2047e-12	1.35903	0.179	0.081	1.18386e-07
Cnn3	6.87283e-25	-0.120851	0.003	0.077	1.2912e-20		Phactr2	3.49137e-47	0.629418	0.777	0.709	6.66154e-43		Parp3	1.27945e-10	-0.728636	0.135	0.256	2.4412e-06		Gimap9	6.2289e-12	-0.411082	0.512	0.623	1.18847e-07
Psma7	6.88245e-25	-0.316162	0.719	0.865	1.29301e-20		Nudt21	3.83811e-47	-0.62597	0.24	0.426	7.32312e-43		Lcmt1	1.27991e-10	-0.796076	0.107	0.221	2.44207e-06		Nlk	6.33387e-12	0.407272	0.793	0.731	1.2085e-07
Sms	6.98947e-25	-0.294011	0.448	0.657	1.31311e-20		Hnrnpa1	5.45868e-47	-0.608794	0.357	0.555	1.04152e-42		Sod2	1.29073e-10	-0.578448	0.226	0.372	2.46271e-06		Scmh1	6.45675e-12	0.890021	0.277	0.161	1.23195e-07
Crebbp	7.10608e-25	0.38149	0.856	0.802	1.33502e-20		Psma4	5.78773e-47	-0.557872	0.388	0.593	1.1043e-42		Lmtk3	1.29141e-10	3.55132	0.033	0.004	2.46401e-06		Ripk2	7.04831e-12	-0.959283	0.076	0.149	1.34482e-07
Hmgn2	7.55907e-25	-0.307482	0.224	0.403	1.42012e-20		Hacd1	5.92058e-47	-4.01776	0.002	0.047	1.12965e-42		Cpeb2	1.31562e-10	1.22973	0.204	0.115	2.51019e-06		Rbm39	7.20053e-12	-0.194326	0.968	0.988	1.37386e-07
Morrbid	7.93522e-25	0.419694	0.249	0.096	1.49079e-20		Insl6	7.38942e-47	-1.49229	0.045	0.14	1.4099e-42		Bcl7c	1.32826e-10	-0.60066	0.197	0.335	2.53432e-06		Actr3	7.69967e-12	-0.26431	0.868	0.931	1.4691e-07
Elk4	9.60175e-25	-0.341659	0.53	0.716	1.80388e-20		Chd3	9.45606e-47	-0.595808	0.423	0.628	1.80422e-42		Dnajc10	1.40306e-10	-0.658299	0.115	0.233	2.67704e-06		Ran	7.73216e-12	-0.485889	0.375	0.495	1.4753e-07
Crppa	9.66749e-25	-0.282269	0.042	0.16	1.81623e-20		BE692007	1.06279e-46	-3.39233	0.005	0.055	2.02781e-42		Dad1	1.40761e-10	-0.274222	0.769	0.852	2.68572e-06		Mrpl20	7.84196e-12	-0.499864	0.292	0.417	1.49625e-07
Il2rg	1.01719e-24	-0.331103	0.745	0.861	1.911e-20		Eif3i	1.11996e-46	-0.567185	0.404	0.598	2.13688e-42		Rcc2	1.42843e-10	-0.474144	0.246	0.394	2.72544e-06		Fam53b	8.4663e-12	-0.777258	0.128	0.218	1.61537e-07
Rhoa	1.53386e-24	-0.286216	0.824	0.933	2.88166e-20		Eef1akmt2	1.26614e-46	-2.01473	0.015	0.083	2.41579e-42		Nsmaf	1.43009e-10	0.606856	0.608	0.55	2.72861e-06		Tmcc1	9.31663e-12	0.54735	0.601	0.493	1.77761e-07
Pde1c	1.64003e-24	0.596269	0.258	0.103	3.08113e-20		Gm10389	1.31409e-46	4.20183	0.119	0.014	2.50727e-42		Ica1	1.43575e-10	1.86408	0.078	0.025	2.7394e-06		Atp13a3	9.71566e-12	-0.574593	0.198	0.307	1.85375e-07
Gpr174	1.66464e-24	-0.225109	0.063	0.193	3.12737e-20		Wdr83os	1.37201e-46	-0.696381	0.224	0.403	2.61779e-42		Srfbp1	1.46708e-10	-0.932766	0.054	0.147	2.79919e-06		Ptger4	1.20106e-11	-0.474026	0.499	0.616	2.29162e-07
Isg15	1.69909e-24	-0.412062	0.175	0.343	3.19208e-20		Mrps24	1.40729e-46	-0.578575	0.351	0.559	2.68511e-42		Akap11	1.47127e-10	-0.550106	0.233	0.381	2.80718e-06		Atp5j2	1.24566e-11	-0.322516	0.669	0.78	2.37671e-07
Exosc3	1.87985e-24	-0.268564	0.29	0.481	3.53168e-20		Arl6ip6	1.41778e-46	-1.15477	0.067	0.179	2.70512e-42		Kifc3	1.48772e-10	-1.72608	0.021	0.093	2.83857e-06		Cd164	1.2892e-11	-0.510779	0.393	0.509	2.4598e-07
Specc1	1.9655e-24	0.408178	0.175	0.046	3.69258e-20		Hspa8	1.60132e-46	-0.35447	0.912	0.958	3.05533e-42		Ccdc115	1.52599e-10	-1.02097	0.075	0.175	2.91159e-06		Mcam	1.43519e-11	1.44689	0.163	0.07	2.73835e-07
Suclg1	1.97902e-24	-0.279214	0.38	0.584	3.71798e-20		Cox6b1	1.7772e-46	-0.445825	0.631	0.804	3.39089e-42		Hcls1	1.53995e-10	0.519221	0.639	0.6	2.93823e-06		Atp5g3	1.47725e-11	-0.486913	0.425	0.54	2.81859e-07
Pdcl3	2.08688e-24	-0.255881	0.224	0.403	3.92063e-20		Trim12a	1.83683e-46	-0.525895	0.479	0.69	3.50467e-42		Ndufa12	1.59534e-10	-0.498295	0.352	0.51	3.0439e-06		Sec62	1.57004e-11	-0.381286	0.555	0.675	2.99564e-07
Zfp326	2.24813e-24	-0.218277	0.063	0.193	4.22357e-20		Sdhd	1.85152e-46	-1.00824	0.119	0.256	3.5327e-42		Pou2f2	1.68038e-10	1.00351	0.357	0.268	3.20616e-06		Sertad3	1.59423e-11	-1.01139	0.056	0.12	3.04178e-07
Arap2	2.30073e-24	0.339564	0.948	0.903	4.32238e-20		Eef1d	1.92139e-46	-0.477615	0.615	0.785	3.66602e-42		Mtss1	1.70359e-10	-1.37372	0.052	0.139	3.25045e-06		Rpl10a	1.64921e-11	-0.232943	0.924	0.98	3.14669e-07
Gm49948	2.74988e-24	0.204211	0.108	0.008	5.1662e-20		Gm13091	2.44547e-46	-2.33798	0.012	0.074	4.66595e-42		Spcs1	1.73264e-10	-0.418719	0.365	0.528	3.30589e-06		Syt11	1.72252e-11	-1.21488	0.049	0.108	3.28656e-07
Paip2	2.77409e-24	-0.308114	0.657	0.812	5.21168e-20		Chmp5	2.57182e-46	-0.781325	0.17	0.331	4.90703e-42		Plekhj1	1.74621e-10	-0.397822	0.427	0.606	3.33176e-06		Cnn2	1.83454e-11	-0.302816	0.738	0.813	3.50031e-07
Coa3	2.87889e-24	-0.261361	0.343	0.543	5.40858e-20		Ramac	2.66765e-46	-0.910593	0.148	0.297	5.08988e-42		Snrpd1	1.7561e-10	-0.474355	0.361	0.521	3.35064e-06		Sh3bp2	1.90435e-11	1.00061	0.278	0.168	3.6335e-07
Cxcr6	2.89569e-24	0.431538	0.572	0.401	5.44013e-20		Ahsa1	3.35043e-46	-0.799489	0.144	0.296	6.39262e-42		Rmi2	1.84367e-10	-1.89202	0.016	0.083	3.51772e-06		Zfp106	1.96756e-11	0.528043	0.571	0.468	3.75411e-07
Lsm4	3.29378e-24	-0.321158	0.526	0.7	6.18803e-20		Pdcd6	4.42126e-46	-0.601091	0.263	0.457	8.43576e-42		Mthfd2	1.87611e-10	-0.515837	0.253	0.401	3.57962e-06		Gm49948	1.9772e-11	2.03772	0.101	0.025	3.7725e-07
Tmem243	3.89414e-24	-0.302748	0.234	0.413	7.31592e-20		Grtp1	4.48697e-46	-3.26495	0.004	0.052	8.56114e-42		2410002F23Rik	1.88803e-10	-1.05177	0.053	0.143	3.60237e-06		Irf4	1.97899e-11	-2.47116	0.004	0.025	3.77592e-07
Prr13	3.96775e-24	-0.337489	0.594	0.777	7.45421e-20		Mdh1	5.03865e-46	-0.543249	0.428	0.636	9.61374e-42		Rexo2	1.97503e-10	-0.458605	0.374	0.536	3.76836e-06		Dym	2.03434e-11	0.534253	0.56	0.455	3.88153e-07
Itch	4.11676e-24	-0.333368	0.826	0.931	7.73416e-20		Zfp53	5.57738e-46	-0.623986	0.301	0.494	1.06416e-41		Mxd1	1.9905e-10	1.27718	0.204	0.119	3.79787e-06		Rpl8	2.18485e-11	-0.188655	0.955	0.993	4.16869e-07
Rnf167	4.70023e-24	-0.308155	0.508	0.689	8.83032e-20		ENSMUSG00000121093	5.59027e-46	-0.548947	0.533	0.727	1.06662e-41		Cmss1	1.99434e-10	0.382336	0.979	0.968	3.8052e-06		Cox4i1	2.24034e-11	-0.240695	0.858	0.921	4.27456e-07
4930503L19Rik	4.98555e-24	0.432865	0.563	0.388	9.36634e-20		Taf10	5.70002e-46	-0.507301	0.528	0.731	1.08756e-41		Sirt5	2.08701e-10	-0.969265	0.094	0.199	3.98201e-06		Lsm6	2.3713e-11	-0.493873	0.332	0.452	4.52445e-07
Auh	5.07293e-24	0.412679	0.764	0.638	9.53051e-20		Coro1a	5.95942e-46	-0.315804	0.894	0.946	1.13706e-41		Dmtn	2.237e-10	-2.19375	0.015	0.08	4.26819e-06		Psmd8	2.38546e-11	-0.606971	0.298	0.403	4.55146e-07
Brk1	5.2536e-24	-0.287104	0.536	0.724	9.86994e-20		Cox14	6.02205e-46	-0.620151	0.321	0.52	1.14901e-41		Vars	2.25497e-10	-0.585935	0.147	0.274	4.30248e-06		Lrp6	2.41563e-11	0.871903	0.318	0.206	4.60902e-07
Rpl31	5.31752e-24	-0.266711	0.921	0.987	9.99002e-20		Tmbim6	6.92922e-46	-0.470236	0.569	0.765	1.3221e-41		Ppa1	2.29664e-10	-0.973786	0.091	0.193	4.382e-06		Slc25a40	2.42222e-11	-0.787057	0.095	0.175	4.62159e-07
Tnk2	5.62012e-24	0.402902	0.491	0.321	1.05585e-19		Rwdd1	7.29591e-46	-0.625942	0.291	0.485	1.39206e-41		H2-D1	2.33652e-10	0.230216	0.979	0.976	4.45809e-06		Mrps36	2.53891e-11	-0.730374	0.156	0.25	4.84424e-07
Elmo2	6.42087e-24	0.384464	0.495	0.327	1.20629e-19		Trio	7.66761e-46	0.791775	0.626	0.532	1.46298e-41		Asxl2	2.39214e-10	0.373013	0.78	0.745	4.56421e-06		Nme1	2.81868e-11	-0.386944	0.413	0.541	5.37803e-07
Snrpd1	6.70534e-24	-0.272744	0.414	0.612	1.25973e-19		Mrpl20	8.13524e-46	-0.590362	0.292	0.489	1.5522e-41		Oxct1	2.50168e-10	0.850777	0.431	0.349	4.7732e-06		Btg2	2.84961e-11	-0.433066	0.474	0.594	5.43706e-07
Snrpc	7.1178e-24	-0.277042	0.315	0.507	1.33722e-19		Acp5	9.10261e-46	-1.04544	0.136	0.276	1.73678e-41		Pmaip1	2.72833e-10	2.19142	0.06	0.016	5.20566e-06		Adgrl1	2.92364e-11	0.958946	0.246	0.136	5.57831e-07
Slc16a6	7.79364e-24	0.435319	0.575	0.418	1.46419e-19		Fau	9.20345e-46	-0.223903	0.982	0.991	1.75602e-41		Fmn1	2.81738e-10	5.38575	0.021	0	5.37556e-06		Atg14	3.016e-11	0.998421	0.222	0.118	5.75453e-07
Eif3g	8.17358e-24	-0.282157	0.338	0.538	1.53557e-19		Cd82	9.79793e-46	-0.897262	0.139	0.284	1.86944e-41		Tecr	2.83441e-10	-0.336296	0.574	0.721	5.40806e-06		Gm15503	3.32232e-11	-3.87096	0.001	0.015	6.33898e-07
Cd2ap	8.22828e-24	-0.144295	0.009	0.09	1.54585e-19		Tmem256	1.00866e-45	-0.570583	0.357	0.563	1.92453e-41		ENSMUSG00000120992	2.89956e-10	-1.07795	0.074	0.172	5.53236e-06		Smim29	3.56258e-11	-0.806417	0.14	0.23	6.79739e-07
Hnrnpa1	8.61089e-24	-0.341778	0.518	0.695	1.61773e-19		Igbp1	1.06593e-45	-0.681419	0.214	0.386	2.0338e-41		Gapdh	2.90612e-10	-0.365393	0.811	0.87	5.54487e-06		Yipf4	3.58967e-11	-0.626064	0.196	0.299	6.84909e-07
Ppm1g	9.70566e-24	-0.304765	0.39	0.587	1.8234e-19		Rtp4	1.34936e-45	-1.22455	0.075	0.189	2.57459e-41		Stk17b	2.91909e-10	0.26543	0.948	0.933	5.56962e-06		Mef2a	3.77142e-11	0.442495	0.707	0.649	7.19587e-07
Snrpb	1.07238e-23	-0.298524	0.7	0.86	2.01468e-19		Mrps17	1.64138e-45	-0.814588	0.154	0.306	3.13175e-41		Ldha	2.99553e-10	-0.411722	0.55	0.697	5.71548e-06		Bcl2l1	3.83298e-11	0.970967	0.303	0.193	7.31333e-07
Psma3	1.07591e-23	-0.300933	0.672	0.832	2.02131e-19		Elk4	2.14532e-45	-0.544829	0.37	0.575	4.09327e-41		Dguok	3.09381e-10	-0.4481	0.311	0.471	5.90299e-06		Akap6	3.83558e-11	-1.94987	0.024	0.066	7.3183e-07
Coro1a	1.11823e-23	-0.265571	0.952	0.988	2.10081e-19		Ywhah	2.15737e-45	-0.586997	0.397	0.594	4.11627e-41		Cdca7l	3.1708e-10	-0.84772	0.094	0.2	6.04989e-06		Cct2	3.93138e-11	-0.527873	0.356	0.471	7.50106e-07
Dkc1	1.32406e-23	-0.293744	0.219	0.392	2.48751e-19		H2ax	2.32018e-45	-0.992528	0.101	0.231	4.42691e-41		Itgb1	3.27194e-10	-0.506371	0.183	0.319	6.24287e-06		Heyl	4.07442e-11	0.721308	0.331	0.216	7.774e-07
Sh3bp5	1.43063e-23	-0.16424	0.015	0.105	2.68772e-19		Esr1	2.44528e-45	-1.62888	0.03	0.112	4.6656e-41		Capg	3.28072e-10	-1.36127	0.067	0.158	6.25961e-06		Hdgf	4.12487e-11	-0.595282	0.285	0.392	7.87026e-07
Calm2	1.43693e-23	-0.298304	0.735	0.887	2.69956e-19		Ppdpf	2.57408e-45	-0.66228	0.252	0.436	4.91135e-41		Ets1	3.28523e-10	0.297101	0.915	0.912	6.26822e-06		Cnnm2	4.19882e-11	1.06697	0.29	0.183	8.01135e-07
Pkp2	1.43912e-23	0.304903	0.227	0.083	2.70368e-19		Rbm8a	3.33257e-45	-0.626575	0.261	0.448	6.35855e-41		Nfatc3	3.35703e-10	0.352238	0.802	0.772	6.40521e-06		Arpc5	4.36744e-11	-0.358052	0.589	0.701	8.33308e-07
Rexo2	1.52968e-23	-0.313121	0.429	0.608	2.87381e-19		Eif6	3.45075e-45	-0.645117	0.281	0.466	6.58403e-41		Rnf115	3.50603e-10	-0.472651	0.398	0.558	6.68951e-06		Csnk2b	4.45164e-11	-0.46319	0.302	0.422	8.49373e-07
Shisa5	1.58707e-23	-0.307793	0.929	0.985	2.98163e-19		Vps28	3.95673e-45	-0.515729	0.42	0.635	7.54943e-41		Nsmce1	3.52004e-10	-0.560333	0.184	0.32	6.71623e-06		Glo1	4.56766e-11	-0.90839	0.094	0.171	8.71509e-07
Cox6a1	1.65852e-23	-0.307528	0.644	0.81	3.11586e-19		Hikeshi	4.45194e-45	-0.716925	0.153	0.307	8.49431e-41		Sptssa	3.61442e-10	-0.574695	0.22	0.359	6.89631e-06		Dclk2	4.59271e-11	1.06783	0.256	0.152	8.76289e-07
Clns1a	1.74503e-23	-0.243178	0.274	0.462	3.27839e-19		Psma1	4.75388e-45	-0.576297	0.345	0.544	9.0704e-41		Dennd3	3.69298e-10	-0.526074	0.239	0.391	7.0462e-06		Spry2	4.65901e-11	1.33655	0.187	0.091	8.8894e-07
Pacsin1	1.91517e-23	-0.275296	0.202	0.389	3.59804e-19		Gngt2	6.77569e-45	-0.622002	0.36	0.551	1.2928e-40		Vdac1	3.69568e-10	-0.604699	0.204	0.338	7.05135e-06		Sash3	4.66171e-11	-0.455892	0.453	0.565	8.89454e-07
Ccdc136	1.98869e-23	0.309632	0.224	0.082	3.73615e-19		Mafk	7.46279e-45	-1.50984	0.032	0.115	1.4239e-40		Srsf2	3.76044e-10	-0.361358	0.483	0.637	7.17492e-06		Klhl2	4.66353e-11	0.678717	0.424	0.31	8.89802e-07
Gatad2a	2.17514e-23	0.389992	0.795	0.699	4.08643e-19		Sypl	7.46864e-45	-1.38515	0.041	0.133	1.42502e-40		Tiparp	3.77726e-10	-0.473043	0.382	0.539	7.207e-06		Ldlrap1	4.6816e-11	0.801482	0.34	0.228	8.9325e-07
Taf10	2.21746e-23	-0.308604	0.647	0.823	4.16594e-19		Rbmxl1	8.0895e-45	-0.800085	0.138	0.286	1.54348e-40		Ston2	3.78537e-10	-2.6165	0.011	0.072	7.22248e-06		S100a4	4.7291e-11	-6.84898	0	0.008	9.02311e-07
Eya2	2.23143e-23	-0.196914	0.016	0.106	4.19218e-19		Txndc17	8.58343e-45	-0.695497	0.23	0.407	1.63772e-40		Tpr	3.78819e-10	0.307898	0.87	0.86	7.22786e-06		Slc2a3	4.80629e-11	-0.5776	0.242	0.352	9.17039e-07
Gse1	2.48684e-23	0.401579	0.588	0.425	4.67202e-19		Prdx6	8.76996e-45	-0.524052	0.45	0.651	1.67331e-40		Alcam	3.79113e-10	2.91823	0.057	0.015	7.23347e-06		Il6st	4.81293e-11	0.755527	0.35	0.233	9.18307e-07
Nxt1	2.6238e-23	-0.229834	0.157	0.321	4.92933e-19		Lyar	1.03931e-44	-0.810827	0.153	0.305	1.98301e-40		Zcwpw1	3.79162e-10	-1.69159	0.025	0.097	7.23441e-06		G430095P16Rik	4.91332e-11	-2.46239	0.004	0.025	9.37461e-07
Man2a1	2.62861e-23	0.459265	0.501	0.329	4.93837e-19		Exoc2	1.04564e-44	0.571965	0.75	0.697	1.99509e-40		Nbn	3.91547e-10	-1.12457	0.05	0.137	7.47072e-06		Vdac2	5.31193e-11	-0.461375	0.382	0.492	1.01352e-06
Ptpn3	2.73823e-23	0.323076	0.187	0.056	5.14432e-19		Mctp1	1.37025e-44	-4.782	0.002	0.044	2.61445e-40		Hint1	4.21672e-10	-0.328645	0.692	0.79	8.0455e-06		Msc	5.36007e-11	-4.25224	0	0.011	1.0227e-06
Slc26a11	2.84922e-23	-0.188622	0.031	0.136	5.35284e-19		Pgm2l1	1.49209e-44	0.932642	0.531	0.41	2.8469e-40		Pdia6	4.27321e-10	-0.41349	0.394	0.553	8.15329e-06		Hvcn1	5.36134e-11	0.501541	0.605	0.513	1.02294e-06
Drap1	2.89102e-23	-0.308355	0.511	0.699	5.43136e-19		Mrpl51	1.52507e-44	-0.630141	0.253	0.434	2.90983e-40		Magi1	4.30587e-10	1.35427	0.108	0.045	8.2156e-06		Scp2	5.37977e-11	-0.484652	0.326	0.438	1.02646e-06
Sod2	2.90149e-23	-0.267935	0.328	0.523	5.45102e-19		Gm31641	1.68153e-44	-4.11498	0.003	0.046	3.20836e-40		Elovl5	4.39043e-10	-0.485897	0.423	0.585	8.37695e-06		Igsf8	5.48998e-11	-2.00753	0.01	0.038	1.04749e-06
Trim12a	3.15428e-23	-0.297711	0.593	0.77	5.92594e-19		Slc26a11	2.1966e-44	-2.07004	0.022	0.094	4.19111e-40		Memo1	4.40427e-10	-0.453982	0.284	0.441	8.40335e-06		Soat2	5.57923e-11	-0.482001	0.269	0.389	1.06452e-06
Tmem131l	3.24479e-23	0.48063	0.618	0.481	6.096e-19		Churc1	2.46622e-44	-0.694882	0.207	0.377	4.70554e-40		Grk6	4.42859e-10	-0.296534	0.679	0.826	8.44974e-06		Arf1	5.70824e-11	-0.424294	0.425	0.541	1.08913e-06
Grap2	3.31518e-23	0.379275	0.948	0.917	6.22822e-19		Tmem50b	4.06119e-44	-1.49224	0.032	0.115	7.74874e-40		Nfkbia	4.43245e-10	-0.61451	0.23	0.365	8.45711e-06		Trir	5.72178e-11	-0.370026	0.502	0.628	1.09172e-06
Lcp1	3.61073e-23	0.318147	0.96	0.958	6.78348e-19		Tbc1d4	4.15533e-44	-0.972964	0.106	0.236	7.92837e-40		S100a6	4.45126e-10	0.717396	0.061	0.017	8.49301e-06		Cops9	5.72677e-11	-0.618245	0.292	0.398	1.09267e-06
Col27a1	3.97171e-23	0.18255	0.092	0.003	7.46165e-19		Pbdc1	4.32173e-44	-0.965482	0.081	0.2	8.24586e-40		Cebpb	4.47463e-10	-0.79992	0.115	0.226	8.5376e-06		Fyn	5.82824e-11	0.201504	0.99	0.995	1.11203e-06
Map4k5	4.22482e-23	0.293277	0.213	0.074	7.93716e-19		Tasl	5.53337e-44	-3.8414	0.003	0.045	1.05577e-39		Prkcq	4.54007e-10	-0.341559	0.69	0.813	8.66245e-06		Ptprj	5.82943e-11	0.458414	0.751	0.7	1.11226e-06
Bcap31	4.30303e-23	-0.294659	0.469	0.657	8.0841e-19		Eng	6.64796e-44	-8.22748	0	0.035	1.26843e-39		Set	4.56357e-10	-0.306516	0.701	0.807	8.70729e-06		Gm2245	6.06826e-11	-1.01325	0.072	0.14	1.15782e-06
Os9	4.35413e-23	0.36829	0.734	0.629	8.1801e-19		Plcb4	7.07813e-44	-6.30919	0.001	0.039	1.35051e-39		Trpm1	4.65928e-10	-5.71968	0	0.05	8.8899e-06		Mrps21	6.38023e-11	-0.512593	0.345	0.46	1.21735e-06
Med21	4.75143e-23	-0.272177	0.227	0.399	8.92652e-19		Anapc11	8.57287e-44	-0.627911	0.233	0.412	1.6357e-39		Eif2ak3	4.67254e-10	0.883049	0.41	0.331	8.91521e-06		Col27a1	6.43706e-11	4.91986	0.059	0.003	1.22819e-06
Il27ra	5.10267e-23	-0.331698	0.442	0.626	9.58638e-19		Gm14636	8.60292e-44	-4.80193	0.001	0.039	1.64144e-39		Ipcef1	4.69225e-10	-0.349162	0.804	0.871	8.95281e-06		Hip1r	6.53957e-11	0.594197	0.547	0.444	1.24775e-06
Spint2	5.38767e-23	-0.27438	0.361	0.557	1.01218e-18		Mtfr1l	8.96084e-44	-0.857866	0.152	0.3	1.70973e-39		Gm31814	4.82118e-10	-1.15926	0.049	0.134	9.19881e-06		Nr3c1	6.78405e-11	0.42754	0.709	0.651	1.2944e-06
Disc1	5.52508e-23	-0.141374	0.009	0.089	1.038e-18		Spink13	9.15976e-44	-1.41391	0.041	0.13	1.74768e-39		Stx6	5.12883e-10	-0.497476	0.226	0.372	9.78581e-06		Grap	6.94154e-11	-0.522632	0.311	0.421	1.32445e-06
Mrpl42	5.75828e-23	-0.310957	0.288	0.467	1.08181e-18		Lyrm2	9.46681e-44	-2.10216	0.015	0.079	1.80627e-39		Eif3h	5.22181e-10	-0.293072	0.766	0.846	9.96321e-06		Dnaja2	6.99371e-11	-0.388791	0.453	0.583	1.3344e-06
Zbtb18	5.83286e-23	-0.131845	0.009	0.087	1.09582e-18		Zbtb8os	9.57977e-44	-0.697611	0.201	0.366	1.82782e-39		Ar	5.38176e-10	-1.31975	0.049	0.132	1.02684e-05		Snrnp27	7.13962e-11	-0.59022	0.222	0.325	1.36224e-06
Cops9	5.83549e-23	-0.304817	0.47	0.665	1.09631e-18		Gtf2a2	9.71846e-44	-0.779441	0.123	0.262	1.85428e-39		Dtymk	5.46903e-10	-0.638166	0.159	0.285	1.04349e-05		Commd2	7.30629e-11	-0.879515	0.114	0.194	1.39404e-06
Lax1	6.14622e-23	-0.288854	0.252	0.434	1.15469e-18		Pik3r6	1.02222e-43	1.71212	0.268	0.131	1.9504e-39		Inpp5b	5.49698e-10	-0.385717	0.417	0.585	1.04882e-05		Gm19557	7.38974e-11	1.1408	0.185	0.09	1.40996e-06
Kctd12	6.18321e-23	0.284129	0.223	0.083	1.16164e-18		Txnl4a	1.08087e-43	-0.733179	0.186	0.348	2.0623e-39		Med8	5.4989e-10	-0.547012	0.192	0.326	1.04919e-05		Ostc	7.99326e-11	-0.556821	0.256	0.362	1.52511e-06
Psmd8	6.43447e-23	-0.269227	0.415	0.614	1.20884e-18		Dynlrb1	1.18153e-43	-0.596341	0.318	0.509	2.25437e-39		Cct4	5.66459e-10	-0.342041	0.471	0.63	1.0808e-05		Hnrnpk	8.14099e-11	-0.350799	0.571	0.673	1.5533e-06
Rsl1d1	6.87732e-23	-0.285863	0.392	0.582	1.29204e-18		Sardh	1.32321e-43	-3.62921	0.004	0.049	2.52468e-39		Rdh10	6.02409e-10	1.45142	0.152	0.079	1.1494e-05		Stn1	8.40131e-11	0.711394	0.403	0.292	1.60297e-06
Ppm1b	7.75867e-23	0.332143	0.915	0.883	1.45762e-18		Dgkd	1.55201e-43	0.490593	0.833	0.775	2.96123e-39		Deptor	6.04447e-10	-3.69212	0.005	0.06	1.15328e-05		Mettl23	8.72189e-11	-0.559653	0.279	0.385	1.66414e-06
Septin9	9.2725e-23	0.393186	0.686	0.566	1.74202e-18		Anks1	1.60082e-43	0.949855	0.491	0.362	3.05436e-39		Farsa	6.36688e-10	-0.527076	0.188	0.323	1.2148e-05		Tdrd7	8.78529e-11	1.75969	0.108	0.033	1.67623e-06
Mrps17	9.60015e-23	-0.260491	0.212	0.381	1.80358e-18		Prdx3	1.621e-43	-0.996752	0.099	0.224	3.09287e-39		Mki67	6.38313e-10	1.78492	0.099	0.04	1.2179e-05		Trmt112	8.8826e-11	-0.562724	0.321	0.427	1.6948e-06
Nck2	1.01752e-22	-0.180726	0.028	0.128	1.91162e-18		Slc22a15	1.84109e-43	1.25905	0.389	0.25	3.51281e-39		Asap1	6.44261e-10	-0.375947	0.471	0.638	1.22925e-05		Foxn3	9.14835e-11	0.203853	0.996	0.997	1.7455e-06
Polr2c	1.02113e-22	-0.268716	0.293	0.474	1.9184e-18		Haus1	2.31088e-43	-2.06198	0.015	0.079	4.40916e-39		Usp48	6.48594e-10	0.469119	0.577	0.513	1.23752e-05		Atp5pb	9.21491e-11	-0.32602	0.608	0.725	1.75821e-06
Pa2g4	1.04406e-22	-0.289985	0.338	0.524	1.96147e-18		Park7	2.4001e-43	-0.517143	0.394	0.598	4.57939e-39		Bsg	6.79602e-10	-0.452379	0.462	0.609	1.29668e-05		H2-M3	9.33324e-11	-0.863512	0.124	0.206	1.78078e-06
Izumo1r	1.07147e-22	-0.141611	0.013	0.097	2.01297e-18		Ssbp3	2.56805e-43	0.527841	0.803	0.789	4.89983e-39		Tbl1xr1	6.79936e-10	0.455591	0.687	0.638	1.29732e-05		Atp6v1d	9.46771e-11	-0.63151	0.241	0.344	1.80644e-06
Mxi1	1.09763e-22	0.335464	0.232	0.087	2.06211e-18		Klrb1f	2.70272e-43	-2.71676	0.009	0.064	5.15679e-39		BE692007	6.84488e-10	1.41589	0.122	0.055	1.306e-05		Ctla4	9.54431e-11	-1.79099	0.021	0.061	1.82106e-06
Rwdd1	1.11265e-22	-0.282023	0.419	0.611	2.09034e-18		Spats2	2.88832e-43	1.79801	0.255	0.12	5.51091e-39		Tmem160	7.55122e-10	0.368564	0.725	0.669	1.44077e-05		Ccndbp1	9.87477e-11	-0.660549	0.171	0.266	1.88411e-06
Tacc1	1.17445e-22	0.364162	0.853	0.788	2.20644e-18		Prex1	3.73579e-43	0.551724	0.797	0.781	7.12788e-39		Sgf29	7.56285e-10	-0.717756	0.107	0.217	1.44299e-05		Lamtor2	9.88003e-11	-0.421385	0.422	0.53	1.88511e-06
Slc14a1	1.17698e-22	-0.293323	0.184	0.355	2.2112e-18		Zfas1	4.27654e-43	-0.988854	0.119	0.25	8.15964e-39		Eny2	7.69959e-10	-0.496724	0.275	0.419	1.46908e-05		Gm10389	1.01386e-10	1.35153	0.119	0.04	1.93444e-06
Pum2	1.2146e-22	0.36472	0.877	0.845	2.28187e-18		Mcm7	4.29043e-43	-0.891041	0.094	0.217	8.18613e-39		Snrpd2	7.88765e-10	-0.322438	0.557	0.719	1.50496e-05		Trgc4	1.07544e-10	-0.33985	0.754	0.829	2.05193e-06
Pacs1	1.23228e-22	0.458041	0.814	0.73	2.31509e-18		Tsc22d1	4.31734e-43	-0.804044	0.137	0.279	8.23749e-39		Cd53	7.92416e-10	-0.370302	0.522	0.676	1.51193e-05		Tbca	1.10221e-10	-0.375584	0.42	0.538	2.10301e-06
Actr3	1.24345e-22	-0.239131	0.941	0.977	2.33607e-18		Gimap6	4.33667e-43	-0.374054	0.819	0.933	8.27437e-39		Snu13	7.9609e-10	-0.404425	0.389	0.551	1.51894e-05		Polr2k	1.11595e-10	-0.680158	0.167	0.259	2.12924e-06
Ahsa1	1.29881e-22	-0.275781	0.295	0.481	2.44008e-18		Trib2	4.38575e-43	-3.14746	0.006	0.055	8.36802e-39		Ssr4	8.08512e-10	-0.346669	0.529	0.675	1.54264e-05		Ttc39c	1.12801e-10	-1.55383	0.023	0.063	2.15224e-06
Prkacb	1.31781e-22	0.323794	0.93	0.904	2.47578e-18		Cebpb	4.45638e-43	-1.00678	0.101	0.226	8.50277e-39		Hikeshi	8.13002e-10	-0.521972	0.176	0.307	1.55121e-05		Pdgfb	1.22737e-10	3.13383	0.065	0.007	2.34183e-06
Rnf19b	1.51504e-22	0.414745	0.609	0.461	2.8463e-18		Trappc2l	6.44592e-43	-0.6561	0.21	0.38	1.22988e-38		Acp1	8.13606e-10	-0.557877	0.188	0.324	1.55236e-05		Gm43434	1.22958e-10	-0.499565	0.313	0.418	2.34603e-06
Afg3l2	1.77381e-22	0.392303	0.494	0.333	3.33245e-18		H2-T22	6.59645e-43	-0.608605	0.278	0.466	1.2586e-38		Srm	8.1504e-10	-1.27997	0.048	0.13	1.5551e-05		Mrps18c	1.23942e-10	-0.593376	0.227	0.332	2.36481e-06
Abhd8	1.84109e-22	-0.261985	0.178	0.34	3.45886e-18		Siva1	7.90536e-43	-0.841002	0.166	0.315	1.50834e-38		Psme1	8.33253e-10	-0.279712	0.786	0.867	1.58985e-05		Rnf19b	1.25274e-10	0.65286	0.498	0.399	2.39023e-06
Svbp	1.98901e-22	-0.26889	0.298	0.475	3.73675e-18		Arhgap18	9.05084e-43	0.57315	0.742	0.678	1.7269e-38		4933440M02Rik	8.49012e-10	-6.27745	0	0.048	1.61991e-05		Acvr2a	1.30137e-10	0.610421	0.38	0.263	2.48301e-06
Fbxw7	2.06225e-22	0.442691	0.701	0.576	3.87435e-18		Sdhaf1	9.24318e-43	-1.13592	0.082	0.196	1.7636e-38		Gbe1	8.69848e-10	-0.420534	0.225	0.362	1.65967e-05		Ciao2b	1.34622e-10	-0.689171	0.141	0.23	2.5686e-06
Gpx8	2.30859e-22	0.144951	0.091	0.004	4.33715e-18		Med13l	1.17079e-42	0.735438	0.624	0.529	2.23386e-38		Tmtc4	8.90935e-10	-0.624832	0.234	0.371	1.6999e-05		Selenof	1.42769e-10	-0.541073	0.276	0.386	2.72404e-06
Nudc	2.42181e-22	-0.285874	0.425	0.619	4.54986e-18		Eml5	1.39908e-42	-0.866999	0.138	0.279	2.66944e-38		Prdx6	9.11077e-10	-0.361329	0.499	0.651	1.73834e-05		Esd	1.47631e-10	-0.542573	0.3	0.407	2.81681e-06
Lzts1	2.4953e-22	0.270031	0.17	0.047	4.68792e-18		Mgll	1.42256e-42	-3.34632	0.004	0.05	2.71425e-38		Eif3b	9.16283e-10	-0.49755	0.27	0.423	1.74827e-05		Cmc2	1.50809e-10	-0.520999	0.244	0.352	2.87744e-06
Nlrc3	2.60352e-22	0.39825	0.672	0.54	4.89124e-18		Ccnq	1.45631e-42	-0.993053	0.079	0.193	2.77865e-38		Son	9.34194e-10	0.29269	0.919	0.908	1.78244e-05		Pde4a	1.52181e-10	0.725266	0.379	0.269	2.90362e-06
Gcnt1	2.6173e-22	0.403027	0.636	0.462	4.91712e-18		Purg	1.83422e-42	-1.3433	0.046	0.138	3.49968e-38		Nt5c3	9.59881e-10	-0.507731	0.18	0.312	1.83145e-05		9530052E02Rik	1.56118e-10	3.46434	0.071	0.011	2.97873e-06
Sh2d1a	2.70019e-22	-0.211082	0.059	0.179	5.07286e-18		Mrpl14	1.88688e-42	-0.664271	0.197	0.362	3.60018e-38		Slc26a11	9.75001e-10	-2.05683	0.025	0.094	1.8603e-05		Fmn1	1.57641e-10	-3.2499	0.003	0.021	3.00779e-06
Eif3i	3.02383e-22	-0.29859	0.553	0.723	5.68088e-18		Nsmce3	1.91853e-42	-1.0652	0.073	0.184	3.66055e-38		Pomp	9.95885e-10	-0.365706	0.56	0.697	1.90015e-05		Kdm5b	1.59722e-10	0.585956	0.49	0.378	3.0475e-06
Ndufv2	3.04076e-22	-0.277231	0.423	0.617	5.71268e-18		Eno1	1.94797e-42	-0.689746	0.214	0.38	3.71673e-38		Scamp1	1.01544e-09	-2.22843	0.012	0.072	1.93747e-05		Hnrnpa2b1	1.60627e-10	-0.272703	0.805	0.885	3.06477e-06
Rap1gds1	3.10527e-22	0.44906	0.782	0.684	5.83387e-18		Cd38	2.50271e-42	0.617771	0.712	0.639	4.77517e-38		Runx2os1	1.07428e-09	1.70655	0.099	0.041	2.04972e-05		Irf1	1.64699e-10	-0.378754	0.559	0.664	3.14245e-06
Rpl36	3.19976e-22	-0.204975	0.974	1	6.01138e-18		1810058I24Rik	3.78793e-42	-0.553157	0.302	0.495	7.22738e-38		Dctpp1	1.08888e-09	-0.685027	0.116	0.225	2.07758e-05		Npc2	1.71012e-10	-0.414706	0.543	0.639	3.2629e-06
Usp3	3.47981e-22	0.367971	0.848	0.778	6.53753e-18		Rps27rt	4.44329e-42	-0.700634	0.196	0.359	8.4778e-38		Polr2g	1.11428e-09	-0.427143	0.272	0.424	2.12605e-05		Mif	1.74818e-10	-0.524076	0.347	0.458	3.33552e-06
1110038B12Rik	3.50084e-22	-0.196343	0.071	0.198	6.57704e-18		Mthfd2	4.80456e-42	-0.589467	0.227	0.401	9.1671e-38		Crebbp	1.16343e-09	0.34664	0.779	0.735	2.21982e-05		Srp9	1.81566e-10	-0.449484	0.38	0.497	3.46429e-06
Arf4	3.60474e-22	-0.31395	0.538	0.712	6.77223e-18		Tmem167	4.81899e-42	-0.486721	0.424	0.623	9.19464e-38		Lztfl1	1.17206e-09	-0.669519	0.21	0.339	2.23629e-05		Tjp2	1.86048e-10	0.960265	0.259	0.155	3.54979e-06
Chchd10	3.61891e-22	-0.269247	0.155	0.311	6.79884e-18		Eif3g	4.9157e-42	-0.654339	0.263	0.437	9.37916e-38		Acyp1	1.17693e-09	-0.844032	0.09	0.191	2.24558e-05		Pik3ip1	1.87902e-10	-1.0732	0.082	0.151	3.58517e-06
Stat3	3.68948e-22	0.417549	0.857	0.811	6.93143e-18		Sumo1	5.45741e-42	-0.415581	0.562	0.767	1.04127e-37		Phactr2	1.22496e-09	-0.424622	0.567	0.709	2.33722e-05		Sys1	1.89524e-10	-0.410091	0.401	0.525	3.61612e-06
Dynlrb1	3.92984e-22	-0.301288	0.445	0.618	7.38299e-18		Apobec3	5.5266e-42	-0.43055	0.638	0.823	1.05448e-37		Clspn	1.23584e-09	1.54308	0.157	0.085	2.35799e-05		Manf	1.9704e-10	-0.546863	0.274	0.38	3.75952e-06
Mtfr1l	4.21431e-22	-0.27121	0.244	0.415	7.91743e-18		Ethe1	5.94954e-42	-0.947863	0.118	0.249	1.13517e-37		Tgfbr3	1.30256e-09	-0.674012	0.098	0.201	2.48529e-05		Pgk1	2.04625e-10	-0.610987	0.222	0.324	3.90424e-06
Sec11a	4.9704e-22	-0.26765	0.518	0.723	9.33789e-18		Cdc26	6.1204e-42	-0.566806	0.248	0.426	1.16777e-37		Rpl9-ps6	1.32048e-09	-0.67957	0.136	0.251	2.51949e-05		Nlgn2	2.0657e-10	-3.32345	0.003	0.02	3.94135e-06
AA467197	5.31527e-22	0.24732	0.205	0.069	9.9858e-18		Tnfsf14	7.16124e-42	-1.84637	0.015	0.078	1.36636e-37		Epb41l4aos	1.3303e-09	-0.682804	0.114	0.224	2.53821e-05		Shb	2.06587e-10	1.80928	0.106	0.033	3.94169e-06
Ankrd17	5.38123e-22	0.362293	0.888	0.832	1.01097e-17		Edf1	7.36708e-42	-0.4605	0.523	0.718	1.40564e-37		Syngr2	1.33075e-09	-0.501239	0.276	0.426	2.53907e-05		Zeb1	2.14667e-10	0.363079	0.763	0.702	4.09585e-06
Timm9	5.42409e-22	-0.248715	0.176	0.343	1.01902e-17		Gm38414	7.80012e-42	-2.12241	0.016	0.079	1.48826e-37		Mettl2	1.33212e-09	-0.972426	0.069	0.161	2.54169e-05		Tent5a	2.25711e-10	-0.673645	0.294	0.393	4.30656e-06
Diaph1	5.6679e-22	0.392616	0.788	0.715	1.06483e-17		Cdc14a	7.99778e-42	0.74182	0.682	0.613	1.52598e-37		Inpp5f	1.34822e-09	-0.634628	0.118	0.226	2.5724e-05		Zfp706	2.31017e-10	-0.510556	0.313	0.423	4.40781e-06
Mgll	5.7375e-22	-0.170244	0.008	0.083	1.0779e-17		Timm8b	8.31858e-42	-0.740837	0.167	0.317	1.58719e-37		Mgll	1.3543e-09	-3.69775	0.001	0.05	2.584e-05		Map4k3	2.32443e-10	1.66432	0.126	0.048	4.43501e-06
Ethe1	6.14507e-22	-0.251482	0.168	0.326	1.15447e-17		Klrd1	1.04006e-41	0.526538	0.765	0.671	1.98443e-37		Srgap2	1.36315e-09	0.610622	0.577	0.516	2.60089e-05		Unc5cl	2.33554e-10	-1.21525	0.031	0.077	4.4562e-06
Eif5	6.19637e-22	-0.294412	0.716	0.861	1.16411e-17		Rabac1	1.09726e-41	-0.493318	0.549	0.741	2.09357e-37		Cd80	1.36765e-09	2.58138	0.054	0.014	2.60948e-05		Gm47283	2.39613e-10	0.62444	0.409	0.3	4.57181e-06
Ndufb6	6.26274e-22	-0.261192	0.277	0.455	1.17658e-17		Ssh2	1.10529e-41	-0.444246	0.613	0.814	2.10889e-37		Ppan	1.38805e-09	-0.973735	0.078	0.172	2.64841e-05		Ybx3	2.39813e-10	-0.649249	0.214	0.311	4.57563e-06
Itgad	7.53404e-22	0.637413	0.343	0.179	1.41542e-17		H2-D1	1.11771e-41	-0.308442	0.913	0.976	2.1326e-37		Tmprss6	1.42267e-09	-1.62601	0.02	0.085	2.71446e-05		Smad7	2.44101e-10	-0.40067	0.381	0.503	4.65745e-06
Myo9b	8.05305e-22	0.409558	0.627	0.485	1.51293e-17		Nifk	1.34361e-41	-0.822794	0.142	0.284	2.56361e-37		Fundc2	1.44318e-09	-0.532982	0.271	0.407	2.75358e-05		Antxr2	2.54175e-10	-0.628122	0.207	0.31	4.84965e-06
Morc1	8.12023e-22	-0.223144	0.079	0.208	1.52555e-17		Ppm1g	1.65304e-41	-0.550421	0.286	0.471	3.15401e-37		Actn1	1.44619e-09	-0.799559	0.134	0.244	2.75932e-05		Prickle1	2.58003e-10	3.91797	0.063	0.007	4.9227e-06
Kcnk1	8.20115e-22	-0.137926	0.002	0.066	1.54075e-17		Tapbpl	1.96523e-41	-0.633513	0.276	0.459	3.74966e-37		Ptgs1	1.46218e-09	3.5736	0.033	0.005	2.78984e-05		Gm2a	2.60169e-10	-0.700763	0.16	0.25	4.96402e-06
Ifit1bl1	8.48794e-22	-0.194393	0.055	0.17	1.59463e-17		Vasp	1.98719e-41	-0.441623	0.586	0.767	3.79155e-37		Srsf3	1.51939e-09	-0.294606	0.718	0.826	2.89899e-05		Bax	2.85953e-10	-0.500496	0.313	0.418	5.45599e-06
Sptssa	9.20676e-22	-0.287985	0.319	0.5	1.72967e-17		Sdhaf4	2.28739e-41	-0.799704	0.142	0.282	4.36433e-37		Xdh	1.53442e-09	1.19969	0.269	0.186	2.92768e-05		Ptprc	2.89325e-10	-0.141459	1	1	5.52033e-06
Pebp1	9.20988e-22	-0.281961	0.619	0.776	1.73026e-17		1190007I07Rik	2.54515e-41	-1.26759	0.047	0.138	4.85614e-37		Gpr160	1.55516e-09	1.77117	0.114	0.052	2.96724e-05		C9orf72	2.91454e-10	-3.37024	0.002	0.017	5.56095e-06
Psmb1	9.21167e-22	-0.27139	0.702	0.872	1.7306e-17		Mrpl55	2.57336e-41	-0.921142	0.094	0.215	4.90998e-37		Tmem251	1.66323e-09	-1.11937	0.052	0.134	3.17344e-05		Relb	2.96183e-10	0.878177	0.232	0.132	5.65118e-06
Gm33104	9.83825e-22	0.320226	0.297	0.139	1.84831e-17		Nop16	3.14402e-41	-1.52391	0.036	0.119	5.99878e-37		Hectd2os	1.75534e-09	-1.41909	0.032	0.104	3.34919e-05		Agap1	2.97206e-10	2.18777	0.079	0.016	5.67069e-06
Rmi2	1.02779e-21	-0.138123	0.016	0.101	1.93092e-17		Tmem223	3.18118e-41	-0.719757	0.167	0.319	6.06969e-37		Mybbp1a	1.76724e-09	-0.638842	0.135	0.25	3.3719e-05		Dmtn	2.97217e-10	2.58938	0.076	0.015	5.67091e-06
Tmem179b	1.10799e-21	-0.28057	0.392	0.577	2.08157e-17		Pop7	3.34736e-41	-0.888994	0.111	0.239	6.38676e-37		Dnmbp	1.8552e-09	-0.759586	0.127	0.237	3.53972e-05		Peli1	2.98469e-10	0.271926	0.929	0.91	5.69478e-06
Ccdc88c	1.1695e-21	0.410143	0.803	0.721	2.19715e-17		Ssb	3.80962e-41	-0.450083	0.553	0.738	7.26876e-37		Calcb	1.88719e-09	-5.47017	0	0.046	3.60076e-05		M1ap	2.99199e-10	1.49738	0.115	0.04	5.70871e-06
Fam104a	1.17367e-21	-0.289087	0.217	0.381	2.20498e-17		Leprotl1	3.82406e-41	-0.432997	0.521	0.734	7.2963e-37		Rilpl2	1.89476e-09	-0.614326	0.132	0.247	3.6152e-05		Psip1	3.12606e-10	-0.452903	0.487	0.589	5.96452e-06
1700123O20Rik	1.22706e-21	-0.242803	0.213	0.38	2.30528e-17		Lage3	4.09801e-41	-0.736278	0.156	0.302	7.819e-37		Mecr	1.95081e-09	-0.647319	0.13	0.241	3.72215e-05		Ntng2	3.33318e-10	-0.661315	0.078	0.148	6.35971e-06
Prkce	1.33056e-21	0.458986	0.223	0.085	2.49973e-17		Pigbos1	5.01553e-41	-0.931696	0.105	0.23	9.56963e-37		Cd47	1.95888e-09	0.453908	0.692	0.667	3.73755e-05		H2-DMa	3.42695e-10	-0.766934	0.151	0.238	6.53862e-06
Stat4	1.39456e-21	0.396106	0.915	0.886	2.61995e-17		Ifi213	5.26986e-41	-1.12124	0.091	0.206	1.00549e-36		Cish	1.97695e-09	0.543839	0.463	0.359	3.77202e-05		Glipr2	3.559e-10	-2.44731	0.005	0.026	6.79057e-06
Fbxw8	1.50203e-21	0.368218	0.445	0.279	2.82186e-17		4930453N24Rik	5.33185e-41	-0.558106	0.31	0.497	1.01732e-36		Hexb	2.00236e-09	-0.667083	0.372	0.518	3.82049e-05		Zfp292	3.78872e-10	0.349786	0.78	0.724	7.22887e-06
Psma1	1.51892e-21	-0.283431	0.445	0.639	2.85359e-17		Smim4	6.0869e-41	-0.681787	0.174	0.326	1.16138e-36		Magoh	2.04757e-09	-0.524644	0.267	0.407	3.90675e-05		Plce1	3.89096e-10	1.84435	0.112	0.038	7.42396e-06
Alyref	1.5439e-21	-0.270029	0.306	0.483	2.90053e-17		Hdac9	6.49601e-41	-1.28159	0.058	0.156	1.23944e-36		Polr1h	2.09565e-09	-0.51866	0.233	0.367	3.99849e-05		Auh	4.06813e-10	0.402194	0.681	0.614	7.76199e-06
Arf1	1.64171e-21	-0.285402	0.601	0.773	3.08429e-17		Trappc4	6.83642e-41	-0.608244	0.224	0.397	1.30439e-36		Fam241a	2.10685e-09	-0.427636	0.266	0.416	4.01987e-05		Eef1akmt2	4.10285e-10	-1.58863	0.015	0.049	7.82823e-06
Eif6	1.79876e-21	-0.265717	0.367	0.552	3.37932e-17		Trappc1	9.2212e-41	-0.933295	0.109	0.234	1.7594e-36		Bckdhb	2.14893e-09	-0.861228	0.11	0.215	4.10016e-05		Ablim1	4.18744e-10	0.22349	0.959	0.948	7.98964e-06
Cct8	1.84068e-21	-0.274593	0.455	0.631	3.45808e-17		2210408F21Rik	9.2634e-41	1.96628	0.195	0.073	1.76746e-36		Gm16124	2.15415e-09	-0.699756	0.094	0.195	4.11012e-05		Adamtsl2	4.21662e-10	3.16652	0.066	0.009	8.04531e-06
Ttc7b	1.86656e-21	0.453386	0.56	0.422	3.5067e-17		Gm11707	9.2801e-41	-0.768142	0.188	0.34	1.77064e-36		Rpl35	2.17422e-09	-0.443345	0.735	0.806	4.14842e-05		Eef2	4.28225e-10	-0.217299	0.917	0.964	8.17053e-06
Rad54l2	1.87874e-21	0.401	0.535	0.384	3.52959e-17		Ier3ip1	1.25684e-40	-0.545114	0.333	0.525	2.39805e-36		As3mt	2.18023e-09	-0.952948	0.085	0.181	4.15988e-05		Aff1	4.2912e-10	0.475344	0.583	0.474	8.1876e-06
Vgll4	1.92579e-21	0.385176	0.855	0.781	3.61799e-17		Cetn2	1.26227e-40	-0.579553	0.29	0.474	2.40841e-36		Rae1	2.21653e-09	-0.464826	0.283	0.428	4.22914e-05		Selenos	4.30144e-10	-0.527715	0.254	0.36	8.20715e-06
Hmgb1	2.00073e-21	-0.262489	0.9	0.984	3.75878e-17		E230032D23Rik	1.37774e-40	-1.67422	0.029	0.104	2.62873e-36		Mcm7	2.21934e-09	-0.593775	0.11	0.217	4.23451e-05		Fermt3	4.44357e-10	-0.39633	0.464	0.581	8.47833e-06
Mrps24	2.01806e-21	-0.292971	0.462	0.641	3.79133e-17		Tsga10	1.48537e-40	0.60105	0.668	0.553	2.83409e-36		Ralb	2.25952e-09	-1.81945	0.022	0.088	4.31116e-05		Sdhb	4.54396e-10	-0.389147	0.343	0.464	8.66988e-06
Nt5c	2.04097e-21	-0.269912	0.41	0.596	3.83437e-17		Myl6	1.61462e-40	-0.300846	0.876	0.948	3.08069e-36		Pisd	2.27785e-09	-0.885549	0.081	0.175	4.34614e-05		Sfr1	4.56117e-10	-0.530249	0.277	0.382	8.7027e-06
Psmb10	2.0979e-21	-0.328406	0.705	0.852	3.94133e-17		1110038F14Rik	1.73853e-40	-0.659278	0.179	0.335	3.31711e-36		Erg	2.29144e-09	-5.13954	0.001	0.049	4.37207e-05		Tmsb15b1	4.63209e-10	-1.33317	0.034	0.081	8.83802e-06
Prdx3	2.19795e-21	-0.257052	0.189	0.351	4.12928e-17		Tmem126a	1.82576e-40	-0.519885	0.325	0.519	3.48355e-36		Gm31641	2.3038e-09	-5.70558	0	0.046	4.39565e-05		Eif3h	4.68065e-10	-0.316378	0.671	0.766	8.93068e-06
Vapa	2.27969e-21	-0.264626	0.495	0.692	4.28286e-17		Nipsnap3b	1.87991e-40	-0.883994	0.086	0.201	3.58687e-36		Anapc16	2.32861e-09	-0.408715	0.377	0.527	4.44298e-05		Nyap1	4.70351e-10	-2.36349	0.004	0.024	8.9743e-06
Bola2	2.90566e-21	-0.26985	0.469	0.648	5.45887e-17		Fchsd2	1.93781e-40	-0.555725	0.452	0.641	3.69734e-36		Ostf1	2.39876e-09	-0.243841	0.783	0.866	4.57684e-05		Mrpl58	4.88443e-10	-0.556949	0.257	0.36	9.31949e-06
Skp1	2.91807e-21	-0.264194	0.363	0.546	5.48218e-17		Mrpl58	2.01441e-40	-0.550443	0.257	0.439	3.84349e-36		Dlst	2.64229e-09	-0.431105	0.272	0.419	5.04149e-05		Ccdc92	5.18789e-10	-0.939018	0.049	0.104	9.89849e-06
Eloc	2.97304e-21	-0.264888	0.445	0.63	5.58545e-17		Csnk2b	2.10787e-40	-0.591464	0.302	0.485	4.02182e-36		Npm3	2.67379e-09	-0.40148	0.295	0.447	5.10158e-05		Ckm	5.21663e-10	1.22905	0.171	0.085	9.95333e-06
BC031181	3.10514e-21	-0.270923	0.476	0.672	5.83363e-17		Usp18	2.41254e-40	-3.13588	0.006	0.053	4.60313e-36		Stk39	2.69897e-09	-0.460473	0.714	0.767	5.14963e-05		Tmem258	5.34436e-10	-0.571752	0.319	0.418	1.0197e-05
Cmtm7	3.94046e-21	0.395803	0.615	0.479	7.40293e-17		Metrnl	2.43025e-40	3.70241	0.114	0.019	4.63691e-36		Ppp1r13b	2.69939e-09	-0.446393	0.34	0.493	5.15043e-05		Slc9a3r1	5.36197e-10	-0.302249	0.59	0.71	1.02306e-05
H2-Q7	3.97047e-21	-0.328578	0.826	0.929	7.45931e-17		Gpm6b	2.53322e-40	-3.037	0.005	0.049	4.83338e-36		Lfng	2.8036e-09	0.831585	0.28	0.19	5.34926e-05		Dusp5	5.48713e-10	0.985272	0.242	0.144	1.04694e-05
Tuba4a	4.12935e-21	-0.268893	0.178	0.33	7.75782e-17		Anp32e	2.59649e-40	-0.635597	0.203	0.364	4.9541e-36		Trim30c	2.81213e-09	-6.1957	0	0.045	5.36555e-05		Raet1e	5.49003e-10	-1.22745	0.043	0.095	1.0475e-05
Polr2e	4.25632e-21	-0.302036	0.424	0.597	7.99634e-17		Gltp	2.90928e-40	-0.7495	0.161	0.306	5.5509e-36		Nedd8	2.83679e-09	-0.310301	0.619	0.761	5.41259e-05		Ndufa1	5.55827e-10	-0.443384	0.37	0.484	1.06052e-05
Romo1	4.43911e-21	-0.289219	0.557	0.736	8.33976e-17		Shisa5	3.00802e-40	-0.325	0.882	0.963	5.7393e-36		Ppm1l	2.86111e-09	-0.971415	0.061	0.145	5.459e-05		Tmem123	5.59016e-10	0.514753	0.549	0.466	1.0666e-05
Mat2a	4.72765e-21	-0.313193	0.48	0.663	8.88184e-17		Srgn	4.00705e-40	-0.27198	0.865	0.951	7.64546e-36		Ndufaf4	2.8631e-09	-0.684374	0.131	0.24	5.4628e-05		Gpr34	5.60551e-10	-0.479172	0.34	0.444	1.06953e-05
Lamb3	5.17729e-21	0.401731	0.489	0.332	9.72657e-17		Rrp15	4.51516e-40	-1.08316	0.065	0.166	8.61492e-36		Zfp593	2.87019e-09	-0.833459	0.06	0.146	5.47632e-05		Fosl2	5.8285e-10	2.50064	0.085	0.021	1.11208e-05
Nsa2	5.23909e-21	-0.322172	0.766	0.882	9.84268e-17		Eif5	4.5396e-40	-0.421486	0.61	0.794	8.66156e-36		Slfn2	2.91651e-09	0.396518	0.687	0.646	5.5647e-05		Ndufa3	5.8497e-10	-0.400445	0.436	0.548	1.11612e-05
Dennd2d	5.28628e-21	-0.251412	0.145	0.296	9.93134e-17		Psma7	5.45215e-40	-0.420426	0.613	0.786	1.04027e-35		Map4k4	2.96273e-09	-0.365129	0.642	0.765	5.6529e-05		Rad54l2	6.35438e-10	0.613456	0.431	0.321	1.21242e-05
Pld1	5.42128e-21	0.316739	0.172	0.052	1.0185e-16		Snrpb	6.06298e-40	-0.449295	0.525	0.719	1.15682e-35		Rpl18a	2.99061e-09	-0.153023	0.997	0.984	5.70608e-05		Tbc1d24	6.59566e-10	1.60983	0.12	0.045	1.25845e-05
Atic	5.45531e-21	-0.222907	0.084	0.212	1.02489e-16		Dbi	6.34418e-40	-0.509068	0.446	0.634	1.21047e-35		Cd244a	3.07535e-09	0.214058	0.948	0.928	5.86776e-05		Aurkaip1	6.64537e-10	-0.52214	0.299	0.407	1.26794e-05
Cirbp	5.74513e-21	-0.255984	0.293	0.472	1.07934e-16		Exosc8	6.50293e-40	-0.74087	0.152	0.294	1.24076e-35		Snhg12	3.0783e-09	-0.570048	0.189	0.317	5.8734e-05		Ldb1	6.75248e-10	-0.61199	0.189	0.284	1.28837e-05
Ptpn7	5.82531e-21	0.332409	0.311	0.156	1.0944e-16		Ndufb9	6.51835e-40	-0.436162	0.494	0.687	1.2437e-35		Psmc4	3.12539e-09	-0.45041	0.257	0.4	5.96324e-05		Zfas1	6.83444e-10	-0.849284	0.119	0.196	1.30401e-05
Grcc10	6.02532e-21	-0.26872	0.301	0.481	1.13198e-16		Med8	6.86423e-40	-0.698583	0.175	0.326	1.3097e-35		Gm11508	3.15317e-09	-1.0941	0.054	0.136	6.01625e-05		Selenok	6.9363e-10	-0.443603	0.372	0.484	1.32345e-05
Cmss1	6.03104e-21	0.528574	0.99	0.987	1.13305e-16		Zc3h12b	7.98615e-40	-3.48586	0.005	0.048	1.52376e-35		Mfsd6	3.23081e-09	-0.454685	0.295	0.436	6.16438e-05		Pitpnm2	6.96712e-10	1.0579	0.212	0.118	1.32933e-05
Haus1	6.44573e-21	-0.136598	0.02	0.107	1.21096e-16		Iscu	8.50017e-40	-0.653298	0.182	0.337	1.62183e-35		Snrpa	3.28376e-09	-0.599303	0.172	0.294	6.26542e-05		Exoc4	7.42731e-10	0.311996	0.876	0.865	1.41713e-05
Serbp1	6.69742e-21	-0.251068	0.913	0.98	1.25824e-16		Thoc7	9.02138e-40	-0.542066	0.286	0.469	1.72128e-35		Wdr89	3.31887e-09	-0.770279	0.127	0.235	6.3324e-05		Spsb1	7.90041e-10	-0.697416	0.107	0.185	1.5074e-05
Sugt1	6.93632e-21	-0.281739	0.563	0.744	1.30313e-16		Dctpp1	9.03065e-40	-0.879501	0.103	0.225	1.72305e-35		Emilin1	3.36345e-09	-1.51878	0.032	0.101	6.41746e-05		Vps28	9.17485e-10	-0.416024	0.42	0.526	1.75056e-05
Pik3c2a	7.0277e-21	0.416847	0.548	0.4	1.32029e-16		Actb	9.87318e-40	-0.225077	0.995	0.998	1.8838e-35		Gm26782	3.55755e-09	-0.711146	0.118	0.223	6.78781e-05		Ikzf4	9.32639e-10	1.47492	0.151	0.07	1.77948e-05
Sgk3	7.04527e-21	-0.136806	0.006	0.075	1.3236e-16		Smim26	1.20421e-39	-1.17808	0.062	0.161	2.29764e-35		Sypl	3.59801e-09	-1.0958	0.052	0.133	6.86499e-05		Luzp1	9.41562e-10	0.586021	0.494	0.392	1.7965e-05
5330438D12Rik	7.16048e-21	-0.291372	0.297	0.474	1.34524e-16		Rpl9-ps6	1.54233e-39	-0.885584	0.123	0.251	2.94277e-35		Chchd1	3.66485e-09	-0.511339	0.279	0.415	6.99254e-05		Ramac	9.81979e-10	-0.752425	0.148	0.229	1.87362e-05
Mycbp2	7.66541e-21	0.307552	0.945	0.929	1.4401e-16		Cox7a2l	1.54553e-39	-0.361187	0.698	0.854	2.94887e-35		mt-Co3	3.80973e-09	-0.0835668	1	1	7.26897e-05		Gm16341	1.02263e-09	0.966429	0.271	0.173	1.95117e-05
Capns1	7.78001e-21	0.355909	0.791	0.731	1.46163e-16		Crim1	1.63423e-39	1.00024	0.458	0.332	3.11812e-35		Nlk	3.82044e-09	-0.329513	0.731	0.844	7.28941e-05		Dse	1.04607e-09	-3.76585	0.001	0.015	1.9959e-05
Rnf7	7.80743e-21	-0.23427	0.262	0.434	1.46678e-16		Vma21	1.68445e-39	-0.914463	0.107	0.229	3.21394e-35		Garin3	3.82145e-09	2.40235	0.046	0.011	7.29132e-05		Was	1.08704e-09	-0.540445	0.276	0.376	2.07408e-05
Mtln	8.06126e-21	-0.248087	0.155	0.301	1.51447e-16		Ciao2b	1.71626e-39	-0.756138	0.141	0.28	3.27462e-35		Rreb1	3.87574e-09	-0.400329	0.46	0.616	7.39492e-05		Pard6g	1.10504e-09	2.28119	0.08	0.019	2.10842e-05
Emg1	8.12659e-21	-0.26035	0.466	0.646	1.52674e-16		Zmynd8	1.91283e-39	0.846539	0.539	0.435	3.64968e-35		Tent5a	3.95367e-09	0.932621	0.393	0.322	7.54361e-05		Otulinl	1.11206e-09	-0.352156	0.515	0.619	2.12181e-05
Sdccag8	8.15298e-21	0.429437	0.591	0.45	1.5317e-16		BC031181	2.18369e-39	-0.484874	0.37	0.568	4.16649e-35		Ptpn13	3.98224e-09	1.33436	0.122	0.058	7.59812e-05		Rps27l	1.12354e-09	-0.513622	0.301	0.403	2.14371e-05
Tab2	8.2536e-21	0.341382	0.814	0.734	1.5506e-16		Sh3bp2	2.47737e-39	1.56607	0.278	0.149	4.72681e-35		Wnk1	4.00999e-09	0.286638	0.939	0.915	7.65106e-05		Mbp	1.16584e-09	-0.44065	0.343	0.459	2.22442e-05
Trpm1	8.40591e-21	-0.103246	0.003	0.067	1.57922e-16		Dennd5a	2.78253e-39	3.63453	0.119	0.023	5.30908e-35		Rsl1d1	4.05244e-09	-0.39801	0.323	0.475	7.73205e-05		Fdft1	1.17492e-09	0.778971	0.369	0.271	2.24175e-05
Tmcc3	8.52499e-21	0.439387	0.388	0.231	1.60159e-16		Mtln	3.89563e-39	-1.12861	0.066	0.166	7.43286e-35		Gk	4.28126e-09	-1.22632	0.037	0.11	8.16865e-05		N4bp1	1.19809e-09	0.681692	0.397	0.294	2.28596e-05
Saraf	8.60668e-21	-0.301286	0.723	0.853	1.61694e-16		Rilpl2	3.96074e-39	-0.928903	0.12	0.247	7.55709e-35		Hirip3	4.31756e-09	-1.47059	0.026	0.093	8.2379e-05		4930571N24Rik	1.21462e-09	1.74328	0.096	0.029	2.3175e-05
Nbeal2	9.03018e-21	0.341372	0.34	0.186	1.6965e-16		Bola2	4.01054e-39	-0.592881	0.252	0.421	7.65211e-35		Hacd1	4.48649e-09	-3.57534	0.001	0.047	8.56023e-05		Kifc3	1.22134e-09	1.99723	0.084	0.021	2.33033e-05
Rps15	9.45913e-21	-0.196529	0.98	0.999	1.77709e-16		Tmcc3	4.05414e-39	1.4165	0.292	0.157	7.7353e-35		Exosc8	4.64834e-09	-0.500684	0.171	0.294	8.86903e-05		Mrpl18	1.22732e-09	-0.437696	0.354	0.463	2.34172e-05
Fam32a	9.76772e-21	-0.278557	0.4	0.589	1.83506e-16		Prdx2	4.25979e-39	-0.475735	0.442	0.636	8.12768e-35		Atp6v1g1	4.67776e-09	-0.379917	0.48	0.641	8.92517e-05		Arpc1b	1.31142e-09	-0.232245	0.872	0.914	2.50219e-05
Cd48	9.87586e-21	-0.29769	0.787	0.907	1.85538e-16		Zbtb18	4.48978e-39	-2.45869	0.007	0.055	8.5665e-35		Thoc1	4.68623e-09	-0.378617	0.212	0.351	8.94132e-05		Slc16a11	1.31985e-09	1.61247	0.098	0.03	2.51827e-05
Trappc4	1.10616e-20	-0.240091	0.297	0.478	2.07814e-16		Cd53	5.64521e-39	-0.47796	0.478	0.676	1.07711e-34		Ubxn1	4.77485e-09	-0.34699	0.508	0.66	9.11042e-05		Fasn	1.32175e-09	0.998912	0.222	0.13	2.52189e-05
Klri1	1.11144e-20	-0.530068	0.115	0.252	2.08806e-16		H2az1	5.8524e-39	-0.467654	0.606	0.782	1.11664e-34		Ino80	4.81413e-09	-0.399715	0.275	0.42	9.18535e-05		Cmpk1	1.36371e-09	-0.575913	0.206	0.298	2.60195e-05
1110038F14Rik	1.11798e-20	-0.290289	0.302	0.475	2.10036e-16		Jaml	6.08281e-39	-0.419128	0.729	0.855	1.1606e-34		Socs5	5.05939e-09	-0.55208	0.14	0.252	9.65331e-05		Irgm1	1.41106e-09	-0.982347	0.075	0.139	2.69231e-05
Ifi213	1.28553e-20	-0.246167	0.102	0.236	2.41512e-16		Ppp1r12a	6.62345e-39	0.356263	0.91	0.908	1.26375e-34		Zmynd8	5.06883e-09	0.609328	0.512	0.435	9.67133e-05		Tcn2	1.42598e-09	1.18756	0.168	0.083	2.72077e-05
Golim4	1.31626e-20	0.409337	0.579	0.441	2.47286e-16		Clta	7.58754e-39	-0.364081	0.671	0.836	1.4477e-34		Apbb1	5.07738e-09	3.39075	0.032	0.005	9.68764e-05		Fundc2	1.43619e-09	-0.641771	0.181	0.271	2.74025e-05
Unkl	1.39243e-20	0.378707	0.528	0.37	2.61597e-16		Actr10	8.11559e-39	-0.484829	0.281	0.462	1.54845e-34		Thyn1	5.16124e-09	-0.693397	0.115	0.219	9.84764e-05		Higd2a	1.48993e-09	-0.56484	0.251	0.348	2.84278e-05
Cd84	1.56215e-20	-0.291363	0.302	0.484	2.93481e-16		Exosc7	8.81953e-39	-0.59187	0.177	0.33	1.68277e-34		Psmg1	5.25431e-09	-1.03658	0.042	0.118	0.000100252		Man2a1	1.49084e-09	-0.407296	0.406	0.516	2.84453e-05
Banp	1.58462e-20	0.353427	0.574	0.423	2.97703e-16		1700025G04Rik	8.87086e-39	0.826621	0.527	0.406	1.69256e-34		Mcoln3	5.27793e-09	-1.06887	0.029	0.098	0.000100703		Eif2s2	1.51519e-09	-0.345011	0.504	0.61	2.89099e-05
Mrpl15	1.67182e-20	-0.238473	0.258	0.431	3.14085e-16		Arl2bp	9.00274e-39	-0.635709	0.226	0.39	1.71772e-34		Cblb	5.39088e-09	-0.342637	0.786	0.871	0.000102858		Ubc	1.5454e-09	-0.286213	0.75	0.836	2.94862e-05
Pbx3	1.69686e-20	0.543493	0.292	0.144	3.18789e-16		Uqcr11	9.08854e-39	-0.49697	0.402	0.593	1.73409e-34		Smyd3	5.39219e-09	-0.446137	0.854	0.911	0.000102883		Kcng3	1.57042e-09	1.0629	0.219	0.127	2.99636e-05
Tle5	1.7073e-20	0.265514	0.958	0.958	3.2075e-16		Nip7	9.45343e-39	-0.821603	0.117	0.243	1.80371e-34		Septin4	5.48181e-09	-0.631929	0.209	0.329	0.000104593		Fgf13	1.58878e-09	1.66824	0.107	0.037	3.03139e-05
Nol4l	1.83846e-20	0.497956	0.443	0.288	3.45392e-16		Cenpx	9.88329e-39	-0.61117	0.282	0.457	1.88573e-34		Pdcd1	5.51944e-09	-2.10264	0.012	0.067	0.000105311		Setd5	1.64255e-09	0.270482	0.884	0.849	3.13398e-05
Mthfsl	1.85032e-20	-0.202515	0.159	0.314	3.47619e-16		Ano10	1.06287e-38	-1.86808	0.017	0.079	2.02795e-34		Wdfy1	5.59077e-09	-0.488128	0.13	0.24	0.000106672		Elmo2	1.68262e-09	0.582425	0.381	0.269	3.21043e-05
Abcf1	1.85302e-20	0.346336	0.829	0.745	3.48128e-16		Slco3a1	1.14036e-38	-3.05201	0.005	0.047	2.17581e-34		Nf1	5.71534e-09	-0.47778	0.272	0.406	0.000109049		H2-Q10	1.69963e-09	-1.9568	0.007	0.03	3.24289e-05
Ern1	1.91806e-20	0.393819	0.358	0.204	3.60347e-16		Snhg4	1.166e-38	-1.47914	0.033	0.109	2.22473e-34		Bri3bp	5.80339e-09	-0.725518	0.107	0.208	0.000110729		Atp10a	1.71413e-09	-0.96198	0.053	0.108	3.27056e-05
Cuedc1	1.94624e-20	-0.22519	0.126	0.271	3.65641e-16		Psmd3	1.36503e-38	-0.659651	0.153	0.294	2.60447e-34		Glrx3	5.8107e-09	-0.399241	0.365	0.51	0.000110868		Psmb2	1.72822e-09	-0.46533	0.407	0.516	3.29744e-05
Hspd1	2.08392e-20	-0.322177	0.469	0.631	3.91505e-16		Cbl	1.38987e-38	0.394574	0.855	0.835	2.65187e-34		Osgep	5.91132e-09	-0.492944	0.172	0.296	0.000112788		Insl6	1.79036e-09	-1.13451	0.045	0.095	3.416e-05
H2ax	2.13271e-20	-0.231711	0.172	0.325	4.00671e-16		Lax1	1.62222e-38	-0.661838	0.195	0.348	3.09519e-34		Igsf3	5.92023e-09	-1.86134	0.016	0.075	0.000112958		Snx10	1.82373e-09	-0.831032	0.082	0.148	3.47968e-05
Vps13b	2.14584e-20	0.36685	0.852	0.788	4.03139e-16		Pla2g12a	1.6433e-38	-1.77396	0.018	0.08	3.13542e-34		Imp3	5.98359e-09	-0.4011	0.327	0.483	0.000114167		Tpp2	1.86077e-09	0.378007	0.702	0.636	3.55034e-05
Tmem128	2.39874e-20	-0.234937	0.33	0.511	4.50651e-16		Ifi206	2.03467e-38	-0.672318	0.186	0.338	3.88216e-34		Fam168a	6.00293e-09	-0.377867	0.431	0.587	0.000114536		Ybx1	1.86263e-09	-0.293816	0.741	0.831	3.5539e-05
Ctnnb1	2.6036e-20	-0.269381	0.471	0.637	4.89138e-16		Sar1b	2.03523e-38	-0.518293	0.231	0.4	3.88322e-34		Psmd3	6.01846e-09	-0.533165	0.171	0.294	0.000114832		Atox1	1.90383e-09	-0.300085	0.608	0.71	3.6325e-05
ENSMUSG00000120233	2.64597e-20	0.263092	0.196	0.07	4.97099e-16		Commd6	2.11582e-38	-0.654412	0.201	0.358	4.03698e-34		Sting1	6.03959e-09	-0.664837	0.194	0.311	0.000115235		Mppe1	1.92009e-09	-0.617307	0.141	0.224	3.66353e-05
Btbd11	2.75886e-20	0.477615	0.557	0.423	5.18307e-16		Kxd1	2.23892e-38	-0.556193	0.255	0.432	4.27185e-34		Taf12	6.15202e-09	-0.459989	0.214	0.344	0.000117381		Ccdc85c	1.92301e-09	2.12189	0.094	0.029	3.66911e-05
Arhgap39	2.90078e-20	0.398883	0.823	0.731	5.4497e-16		Glrx2	2.27758e-38	-0.637948	0.215	0.375	4.34563e-34		Tmem71	6.32156e-09	0.774331	0.378	0.297	0.000120615		Itgae	1.97905e-09	0.164864	0.996	0.993	3.77603e-05
Pdcd5	2.91948e-20	-0.265869	0.505	0.686	5.48483e-16		Arl6ip1	2.45295e-38	-0.360118	0.707	0.865	4.68022e-34		Mllt3	6.3784e-09	0.312024	0.897	0.873	0.0001217		Klrd1	2.022e-09	-0.387909	0.765	0.832	3.85797e-05
Ano10	2.96964e-20	-0.107641	0.012	0.087	5.57907e-16		Ube2n	2.4641e-38	-0.474482	0.304	0.489	4.70151e-34		Ube2h	6.66781e-09	0.386702	0.782	0.762	0.000127222		Hmgcr	2.16151e-09	0.523074	0.557	0.462	4.12417e-05
Gng10	3.01445e-20	-0.217979	0.168	0.319	5.66325e-16		Taf1d	2.4899e-38	-0.684519	0.161	0.305	4.75073e-34		Zmat4	6.73193e-09	0.556931	0.377	0.271	0.000128445		Cdk4	2.20028e-09	-0.812508	0.116	0.19	4.19814e-05
Gm13091	3.04758e-20	-0.124546	0.015	0.095	5.72548e-16		Hip1r	2.78625e-38	0.848935	0.547	0.454	5.31617e-34		Cisd2	6.82012e-09	-0.456295	0.365	0.506	0.000130128		Ggta1	2.23161e-09	0.523956	0.584	0.509	4.25791e-05
Krtcap2	3.15358e-20	-0.271335	0.608	0.797	5.92462e-16		Smad7	2.93388e-38	-0.495769	0.381	0.576	5.59784e-34		Gm15232	6.83578e-09	1.06189	0.156	0.084	0.000130427		Dnaja1	2.40532e-09	-0.316243	0.687	0.791	4.58935e-05
Capn2	3.19829e-20	0.328041	0.347	0.193	6.00863e-16		Bicral	3.06948e-38	1.02087	0.421	0.29	5.85658e-34		Usp20	6.85726e-09	0.772697	0.335	0.247	0.000130837		Ptafr	2.41933e-09	-3.85682	0.001	0.012	4.61609e-05
Utp11	3.222e-20	-0.279198	0.437	0.61	6.05318e-16		Gabarap	3.23258e-38	-0.386481	0.623	0.804	6.16776e-34		Cct6a	6.87312e-09	-0.435427	0.319	0.466	0.000131139		Thoc7	2.46898e-09	-0.450125	0.286	0.388	4.71081e-05
Rgs9	3.40822e-20	0.21	0.112	0.018	6.40301e-16		Tuba1b	3.41866e-38	-0.666794	0.227	0.386	6.52279e-34		Pkn2	6.91307e-09	0.460207	0.655	0.625	0.000131901		Kif5c	2.55379e-09	-0.844056	0.058	0.115	4.87263e-05
Atp5pb	3.58181e-20	-0.258793	0.782	0.909	6.72915e-16		Emid1	3.58349e-38	-0.433318	0.446	0.645	6.83729e-34		Ctdnep1	7.17621e-09	-0.510322	0.168	0.289	0.000136922		4930523C07Rik	2.62283e-09	-0.425479	0.345	0.452	5.00436e-05
B3galt5	3.6032e-20	0.337572	0.358	0.205	6.76934e-16		Polr2d	4.11148e-38	-1.17942	0.053	0.144	7.84471e-34		Tnfrsf1b	7.36873e-09	-0.466596	0.348	0.488	0.000140595		Mrps14	2.64013e-09	-0.515548	0.247	0.345	5.03737e-05
Siva1	3.69036e-20	-0.249109	0.224	0.385	6.93309e-16		Psmb10	4.14884e-38	-0.44694	0.588	0.764	7.91598e-34		Maco1	7.41962e-09	-0.365602	0.263	0.411	0.000141566		Creb3l1	2.64823e-09	1.10993	0.184	0.098	5.05282e-05
Cct4	3.73241e-20	-0.282189	0.583	0.75	7.01208e-16		Socs2	4.41413e-38	3.32315	0.11	0.018	8.42215e-34		Slc25a27	7.42555e-09	-1.73408	0.02	0.081	0.00014168		Hmgcll1	2.65575e-09	-6.15701	0	0.008	5.06716e-05
Zmiz1	3.75292e-20	0.375393	0.671	0.544	7.05061e-16		Anp32b	4.532e-38	-0.434175	0.572	0.741	8.64705e-34		Eef1d	7.50956e-09	-0.298638	0.69	0.785	0.000143282		Slmap	2.6837e-09	0.404251	0.682	0.628	5.1205e-05
Ppp1r3b	4.10395e-20	0.303763	0.23	0.096	7.71009e-16		A330023F24Rik	5.62884e-38	1.07292	0.417	0.293	1.07398e-33		Sardh	7.54001e-09	-3.97876	0.003	0.049	0.000143863		Gm20696	2.77738e-09	0.766066	0.336	0.234	5.29924e-05
Hectd1	4.15448e-20	0.311906	0.923	0.898	7.80501e-16		Rcc2	6.06436e-38	-0.512175	0.226	0.394	1.15708e-33		Spata6	7.54921e-09	-0.419997	0.194	0.321	0.000144039		Scand1	2.79664e-09	-0.312	0.576	0.7	5.33599e-05
Nap1l1	4.22121e-20	-0.284471	0.571	0.738	7.93039e-16		Ube2d3	6.16629e-38	-0.351678	0.726	0.877	1.17653e-33		Gpm6b	7.56874e-09	-4.2713	0.003	0.049	0.000144412		Taf10	2.88266e-09	-0.348486	0.528	0.638	5.50011e-05
Exoc4	4.31348e-20	0.373379	0.923	0.889	8.10373e-16		Bcl11b	6.19252e-38	-0.50512	0.534	0.712	1.18153e-33		Zfp560	7.75992e-09	-0.639585	0.135	0.244	0.000148059		Gm24474	2.9766e-09	-2.04112	0.005	0.025	5.67935e-05
Txndc17	4.34506e-20	-0.266689	0.341	0.515	8.16307e-16		Cxxc5	6.63992e-38	-0.704422	0.158	0.299	1.2669e-33		Snhg8	7.79347e-09	-0.617764	0.18	0.299	0.000148699		Peak1	2.99273e-09	0.369608	0.742	0.701	5.71012e-05
Ngrn	4.38043e-20	-0.223651	0.129	0.268	8.22952e-16		Hprt	6.92512e-38	-0.567692	0.215	0.377	1.32131e-33		Metap1d	7.79465e-09	-0.837206	0.09	0.183	0.000148722		Znrf3	3.03313e-09	0.578277	0.512	0.426	5.78721e-05
Ap3b1	4.49584e-20	0.351427	0.847	0.791	8.44633e-16		Zap70	7.63162e-38	0.443026	0.808	0.788	1.45611e-33		Cuedc2	7.86158e-09	-0.399097	0.272	0.416	0.000149999		Ppat	3.03549e-09	0.833636	0.259	0.163	5.79172e-05
Abhd15	4.55053e-20	0.231851	0.197	0.068	8.54908e-16		Bri3bp	8.49114e-38	-0.920161	0.094	0.208	1.62011e-33		ENSMUSG00000119959	7.87375e-09	-0.611866	0.188	0.306	0.000150231		Srebf2	3.11452e-09	0.366855	0.753	0.698	5.9425e-05
Abi3	4.65523e-20	0.316886	0.919	0.902	8.74578e-16		Myc	8.49131e-38	-1.53529	0.026	0.095	1.62014e-33		2210408F21Rik	7.91058e-09	1.17711	0.14	0.073	0.000150934		St6galnac2	3.16478e-09	0.681105	0.28	0.177	6.03841e-05
Sorl1	4.86309e-20	0.400524	0.77	0.673	9.1363e-16		Mplkip	9.08875e-38	-0.561125	0.215	0.378	1.73413e-33		Kras	7.97248e-09	-0.384506	0.421	0.57	0.000152115		AI467606	3.19085e-09	-0.616275	0.166	0.254	6.08814e-05
Dclk2	4.90045e-20	0.383558	0.264	0.122	9.20647e-16		Lsm4	1.01625e-37	-0.507018	0.409	0.597	1.939e-33		Chchd10	7.98838e-09	-0.686469	0.138	0.246	0.000152418		Ccng2	3.19597e-09	-0.798091	0.114	0.188	6.09791e-05
Mrps16	5.33446e-20	-0.250672	0.361	0.538	1.00219e-15		Mpc1	1.06952e-37	-0.511044	0.282	0.461	2.04064e-33		Ndufc2	8.29887e-09	-0.408224	0.337	0.486	0.000158342		Atcay	3.24458e-09	-1.78682	0.018	0.052	6.19066e-05
Sec24d	5.73967e-20	0.381187	0.336	0.187	1.07831e-15		Nrros	1.14902e-37	-0.638762	0.175	0.323	2.19234e-33		Serpina3g	8.4368e-09	-0.508189	0.353	0.485	0.000160974		Acsbg1	3.31834e-09	-0.486357	0.297	0.402	6.3314e-05
Stxbp5	6.08268e-20	0.366964	0.783	0.683	1.14275e-15		Sting1	1.19241e-37	-0.734279	0.169	0.311	2.27512e-33		Pgap2	8.43914e-09	-0.290519	0.307	0.453	0.000161019		Slc25a3	3.38302e-09	-0.385091	0.488	0.603	6.45479e-05
Emc7	6.18607e-20	-0.22948	0.306	0.485	1.16218e-15		C1d	1.278e-37	-0.678417	0.173	0.32	2.43842e-33		Gm50252	8.5394e-09	2.3104	0.062	0.02	0.000162932		Rchy1	3.44301e-09	-0.358208	0.389	0.511	6.56927e-05
Pltp	6.4118e-20	0.36034	0.518	0.371	1.20458e-15		Psph	1.28875e-37	-0.65492	0.163	0.307	2.45894e-33		Pabpc1	8.54822e-09	0.232012	0.927	0.929	0.0001631		Chmp5	3.45079e-09	-0.64993	0.17	0.257	6.58411e-05
4933405E24Rik	6.42807e-20	-0.111156	0.003	0.063	1.20764e-15		Hmgn2	1.34355e-37	-1.01286	0.09	0.2	2.56349e-33		Rpain	8.55588e-09	-0.717597	0.102	0.2	0.000163246		Ifi27l2a	3.46241e-09	-0.719476	0.209	0.296	6.60627e-05
Cog5	6.48374e-20	0.371934	0.842	0.756	1.2181e-15		Arf6	1.57433e-37	-0.568969	0.231	0.393	3.00382e-33		Inpp5d	8.66528e-09	0.25447	0.902	0.909	0.000165334		Gapdh	3.51214e-09	-0.295582	0.723	0.811	6.70116e-05
Rps6ka1	6.84041e-20	0.391933	0.592	0.469	1.28511e-15		Rcl1	1.59392e-37	-1.01684	0.058	0.152	3.04119e-33		Polr3e	9.01813e-09	-0.691992	0.083	0.176	0.000172066		Creg1	3.60695e-09	-0.615485	0.166	0.251	6.88205e-05
Mxd4	7.00309e-20	0.361329	0.851	0.794	1.31567e-15		Arf1	1.72222e-37	-0.467625	0.425	0.615	3.28599e-33		Fyttd1	9.19096e-09	-0.516159	0.237	0.366	0.000175364		Lsm8	3.7975e-09	-0.694651	0.139	0.218	7.24564e-05
Sh3gl3	7.09644e-20	-0.125133	0.005	0.07	1.33321e-15		Ssu72	1.73016e-37	-0.446434	0.445	0.646	3.30114e-33		Zc3h12b	9.33952e-09	-4.18475	0.003	0.048	0.000178198		Cnih3	3.833e-09	2.56427	0.064	0.011	7.31337e-05
Prex1	7.13573e-20	0.379645	0.864	0.818	1.34059e-15		Gm10076	1.93786e-37	-0.631372	0.182	0.33	3.69744e-33		Frmd6	9.41329e-09	1.21828	0.209	0.132	0.000179606		Hcls1	3.84758e-09	-0.357987	0.54	0.639	7.34118e-05
Gm31814	8.16026e-20	-0.196506	0.035	0.13	1.53307e-15		Gm2682	2.15365e-37	-4.30876	0.003	0.041	4.10916e-33		Il2rb	9.43129e-09	-0.45886	0.556	0.654	0.000179949		Ank2	3.89569e-09	-2.94179	0.001	0.013	7.43298e-05
Taco1	8.35472e-20	0.324355	0.28	0.138	1.5696e-15		Phf5a	2.16748e-37	-0.551798	0.256	0.424	4.13555e-33		Kif13b	9.56023e-09	0.320203	0.766	0.73	0.000182409		Naa38	4.04759e-09	-0.692972	0.153	0.235	7.72279e-05
Gnb2	8.66185e-20	-0.273335	0.635	0.792	1.6273e-15		Ppm1b	2.22224e-37	0.360624	0.875	0.851	4.24004e-33		Smad1	9.94088e-09	-0.714328	0.087	0.179	0.000189672		Mrpl33	4.06513e-09	-0.505741	0.343	0.437	7.75627e-05
Yipf4	9.01432e-20	-0.237953	0.307	0.487	1.69352e-15		Epb41l4aos	2.29333e-37	-0.848546	0.106	0.224	4.37568e-33		6330403K07Rik	1.01046e-08	-1.40238	0.033	0.1	0.000192796		Fbxl14	4.07308e-09	-0.800351	0.092	0.16	7.77143e-05
Pigyl	9.14886e-20	-0.216288	0.131	0.269	1.7188e-15		Kdelr2	2.35816e-37	-0.691256	0.168	0.309	4.49936e-33		Isyna1	1.03965e-08	-0.620257	0.146	0.254	0.000198366		Fgd6	4.1804e-09	1.82347	0.089	0.026	7.97621e-05
Tmem256	9.88677e-20	-0.271212	0.513	0.682	1.85743e-15		Lsm10	2.40167e-37	-0.974667	0.074	0.177	4.58239e-33		Cryzl2	1.06944e-08	-1.62103	0.022	0.084	0.000204049		Slc6a6	4.23335e-09	-0.518793	0.273	0.369	8.07723e-05
Phf5a	1.07074e-19	-0.250727	0.321	0.5	2.0116e-15		Nit2	2.46976e-37	-1.54283	0.029	0.1	4.7123e-33		Sec22a	1.07689e-08	-0.559673	0.175	0.291	0.00020547		Trbc1	4.26322e-09	0.345849	0.653	0.542	8.13422e-05
1700084D21Rik	1.1145e-19	0.129808	0.072	0	2.09382e-15		Rnf7	2.65224e-37	-0.746185	0.15	0.287	5.06048e-33		Lsm7	1.0924e-08	-0.387962	0.333	0.478	0.00020843		Ebp	4.38471e-09	-0.628419	0.22	0.31	8.36603e-05
Ube2a	1.12904e-19	-0.232532	0.275	0.445	2.12112e-15		Igtp	2.68191e-37	-0.714408	0.179	0.325	5.11708e-33		Nsun2	1.12002e-08	-0.536324	0.204	0.328	0.0002137		Psd4	4.52294e-09	0.364721	0.745	0.696	8.62977e-05
Commd2	1.15889e-19	-0.219703	0.165	0.311	2.17721e-15		Mcm3	2.77903e-37	-1.06167	0.075	0.178	5.30239e-33		Carnmt1	1.12124e-08	-0.515611	0.2	0.325	0.000213932		Smim26	4.5668e-09	-1.0108	0.062	0.119	8.71345e-05
Ccni	1.21411e-19	0.345735	0.721	0.631	2.28095e-15		Large1	2.79484e-37	-0.964934	0.066	0.163	5.33256e-33		Larp1b	1.12254e-08	-0.916708	0.075	0.162	0.00021418		Rap1b	4.72946e-09	-0.324894	0.599	0.689	9.02381e-05
Ifnar2	1.25309e-19	-0.252325	0.22	0.383	2.35419e-15		Vps29	3.46084e-37	-0.529498	0.29	0.466	6.60328e-33		Rpn1	1.1266e-08	-0.438366	0.358	0.496	0.000214956		Fli1	4.79099e-09	0.257938	0.923	0.911	9.14121e-05
Lpxn	1.25723e-19	-0.296376	0.71	0.832	2.36196e-15		Tdrp	3.62607e-37	-4.19606	0.002	0.038	6.91853e-33		Cdh1	1.14781e-08	0.414324	0.573	0.488	0.000219002		Wnt5b	4.85267e-09	2.77717	0.073	0.017	9.2589e-05
Pik3ip1	1.26424e-19	-0.222064	0.108	0.24	2.37513e-15		Jazf1	4.13518e-37	1.1346	0.383	0.25	7.88993e-33		Ctnna1	1.17641e-08	-0.378546	0.246	0.386	0.000224459		Stk17b	4.91227e-09	0.2089	0.938	0.948	9.37261e-05
Optn	1.39453e-19	0.239277	0.219	0.087	2.6199e-15		Nol7	4.17829e-37	-0.471084	0.428	0.618	7.97217e-33		Ube2i	1.18056e-08	-0.268933	0.646	0.771	0.000225251		Pou6f1	5.10593e-09	-0.882443	0.093	0.161	9.74211e-05
Dmac1	1.44707e-19	-0.241617	0.196	0.348	2.71861e-15		Art2b	4.37031e-37	1.02475	0.367	0.233	8.33856e-33		U2af1	1.18205e-08	-0.391203	0.411	0.562	0.000225534		Wwc2	5.18597e-09	1.90561	0.092	0.029	9.89482e-05
Icam2	1.4717e-19	-0.161051	0.046	0.149	2.76489e-15		Dusp5	4.42861e-37	1.70013	0.242	0.121	8.44978e-33		Fam234b	1.19942e-08	1.17803	0.188	0.113	0.000228848		Exoc2	5.1963e-09	0.347697	0.75	0.701	9.91454e-05
Ndufc1	1.88469e-19	-0.290825	0.491	0.657	3.54077e-15		Sf3b4	5.07606e-37	-0.92688	0.095	0.208	9.68512e-33		Fhl3	1.20686e-08	-1.12237	0.044	0.117	0.000230269		Slc39a14	5.58355e-09	1.16673	0.178	0.095	0.000106534
Trpv2	1.91346e-19	-0.162219	0.028	0.117	3.59482e-15		Abca3	5.26784e-37	-1.167	0.052	0.14	1.0051e-32		Abcd3	1.20787e-08	-0.737178	0.106	0.204	0.000230461		Rer1	5.9619e-09	-0.455434	0.263	0.362	0.000113753
Bsg	1.98132e-19	-0.26502	0.544	0.719	3.72231e-15		Emc7	5.83615e-37	-0.553663	0.203	0.36	1.11354e-32		B230307C23Rik	1.23409e-08	-0.481905	0.311	0.448	0.000235464		Clspn	5.96774e-09	-0.8001	0.09	0.157	0.000113864
Cebpzos	1.987e-19	-0.234148	0.167	0.311	3.73298e-15		Snhg3	6.09747e-37	-1.11163	0.065	0.161	1.1634e-32		Bhlhe40	1.27368e-08	1.25734	0.149	0.081	0.000243018		Epm2a	6.03015e-09	1.92782	0.097	0.033	0.000115055
Nktr	2.01999e-19	0.349789	0.852	0.81	3.79496e-15		Raly	6.61035e-37	-0.513353	0.363	0.547	1.26126e-32		Rpa3	1.29938e-08	-0.706004	0.083	0.175	0.000247922		Tpd52	6.05167e-09	1.14958	0.16	0.081	0.000115466
Dzip1	2.05134e-19	-0.151526	0.022	0.104	3.85385e-15		Chd9	7.25809e-37	0.646009	0.689	0.641	1.38484e-32		Haus1	1.30625e-08	-1.48197	0.02	0.079	0.000249232		Utrn	6.1486e-09	0.276795	0.882	0.849	0.000117315
Cyth4	2.06553e-19	0.336122	0.762	0.668	3.88051e-15		Dnajc3	7.42746e-37	-0.408335	0.698	0.856	1.41716e-32		Cdkn2d	1.35468e-08	-0.56478	0.202	0.321	0.000258473		Ppp1ca	6.22908e-09	-0.258695	0.696	0.79	0.000118851
Ppm1j	2.07421e-19	0.214062	0.173	0.056	3.89683e-15		Polr2c	7.49682e-37	-0.593827	0.219	0.38	1.43039e-32		Apbb2	1.39183e-08	-1.54595	0.022	0.083	0.000265562		Gm44662	6.60624e-09	4.02135	0.05	0.004	0.000126047
Rsrp1	2.17392e-19	-0.245426	0.939	0.987	4.08414e-15		Slc14a1	7.94465e-37	-0.693403	0.153	0.289	1.51584e-32		Strada	1.39663e-08	-0.394177	0.218	0.348	0.000266476		Ywhab	6.68569e-09	-0.363943	0.49	0.594	0.000127563
Mrpl58	2.21543e-19	-0.257489	0.33	0.496	4.16213e-15		Yipf4	8.12406e-37	-0.622517	0.196	0.347	1.55007e-32		Fkbp4	1.40217e-08	-0.374148	0.329	0.488	0.000267534		Tbl1x	6.72341e-09	0.532334	0.537	0.451	0.000128283
Ddx3x	2.24805e-19	0.369408	0.666	0.567	4.22341e-15		Kti12	1.12979e-36	-1.36277	0.046	0.129	2.15564e-32		Prmt1	1.41077e-08	-0.412607	0.304	0.449	0.000269174		Trdv2-2	6.8033e-09	-1.18731	0.039	0.085	0.000129807
Mrpl11	2.30436e-19	-0.226886	0.162	0.303	4.32921e-15		St3gal3	1.19117e-36	0.910087	0.537	0.444	2.27275e-32		Sco2	1.42982e-08	-1.28786	0.048	0.121	0.000272809		Zfand3	7.13462e-09	0.334353	0.777	0.751	0.000136128
Atp6v0d2	2.38284e-19	-0.158288	0.001	0.057	4.47663e-15		Irf8	1.22707e-36	0.853078	0.442	0.325	2.34125e-32		Ifngr1	1.44076e-08	0.4302	0.73	0.694	0.000274897		Ncf2	7.46452e-09	2.603	0.068	0.015	0.000142423
Raly	2.54432e-19	-0.253773	0.477	0.654	4.78002e-15		Tmed2	1.24725e-36	-0.457395	0.38	0.569	2.37976e-32		Fam104a	1.45034e-08	-0.477893	0.213	0.347	0.000276724		S1pr3	7.53451e-09	1.11001	0.173	0.091	0.000143758
Creb3l1	2.54729e-19	0.298489	0.25	0.113	4.7856e-15		Pomgnt2	1.28556e-36	-3.27127	0.004	0.045	2.45286e-32		Plekhg3	1.47729e-08	1.16776	0.171	0.098	0.000281866		Ms4a6d	7.63114e-09	-3.93709	0.001	0.011	0.000145602
BC005537	2.57619e-19	0.354763	0.655	0.519	4.83989e-15		Pigx	1.30675e-36	-0.454539	0.28	0.462	2.49328e-32		Hsd17b10	1.49883e-08	-0.464269	0.237	0.372	0.000285976		Rhog	7.74109e-09	-0.478953	0.292	0.392	0.0001477
Lsm8	2.6526e-19	-0.234991	0.252	0.416	4.98344e-15		Kifap3	1.51871e-36	-2.03535	0.011	0.063	2.89771e-32		Gm48226	1.50551e-08	-1.21227	0.03	0.097	0.000287251		Med28	7.96048e-09	-0.478292	0.243	0.337	0.000151886
Myo1f	2.87797e-19	0.342563	0.902	0.84	5.40684e-15		Mppe1	1.7326e-36	-0.675375	0.141	0.275	3.3058e-32		Lage3	1.58993e-08	-0.455288	0.177	0.302	0.000303358		Rabep1	7.97766e-09	0.391211	0.664	0.579	0.000152214
Wls	2.95246e-19	0.397369	0.764	0.679	5.5468e-15		Paip2	2.00685e-36	-0.443974	0.455	0.645	3.82908e-32		Susd6	1.60938e-08	0.327089	0.807	0.772	0.000307069		Gpr146	7.98986e-09	0.987687	0.176	0.093	0.000152447
Khdrbs1	3.12143e-19	-0.338258	0.684	0.809	5.86424e-15		Ndufs3	2.12177e-36	-0.551562	0.267	0.438	4.04833e-32		Hspd1	1.62338e-08	-0.441682	0.392	0.539	0.000309742		Lpp	8.06163e-09	0.325017	0.76	0.701	0.000153816
Hacd3	3.17762e-19	0.415656	0.495	0.353	5.96979e-15		Tmem254	2.1452e-36	-0.510852	0.378	0.56	4.09304e-32		Cops6	1.64823e-08	-0.425931	0.262	0.399	0.000314482		Cdk2ap1	8.13843e-09	-0.817666	0.104	0.173	0.000155281
Hsd17b10	3.38841e-19	-0.250184	0.295	0.46	6.36581e-15		Tuba4a	2.28488e-36	-0.851701	0.118	0.238	4.35955e-32		1700042O10Rik	1.64833e-08	-1.00586	0.036	0.104	0.000314502		Cwc15	8.76776e-09	-0.456499	0.329	0.425	0.000167289
Ifi208	3.47765e-19	-0.20975	0.136	0.278	6.53346e-15		Rexo5	2.38291e-36	1.384	0.298	0.173	4.54658e-32		Cetn3	1.65893e-08	-0.624358	0.185	0.3	0.000316525		Dnajc8	8.90118e-09	-0.294286	0.594	0.709	0.000169835
Fam222b	3.94623e-19	0.414504	0.461	0.309	7.41378e-15		Nsmce4a	2.73265e-36	-0.657498	0.203	0.352	5.2139e-32		Ak8	1.66895e-08	-1.65998	0.019	0.076	0.000318435		Cyba	9.12116e-09	-0.265538	0.763	0.844	0.000174032
Ncoa2	4.00666e-19	0.372116	0.869	0.825	7.52731e-15		Gimap5	2.76187e-36	-0.441214	0.49	0.683	5.26964e-32		Gimap4	1.669e-08	0.198761	0.971	0.959	0.000318445		Frmd8	9.12685e-09	-0.681904	0.177	0.261	0.00017414
Rnf115	4.06898e-19	-0.236444	0.411	0.606	7.64439e-15		Acp1	2.82021e-36	-0.60123	0.177	0.324	5.38096e-32		Mctp1	1.71669e-08	-4.91727	0.001	0.044	0.000327545		Hspb11	9.35672e-09	-0.675563	0.166	0.246	0.000178526
Psip1	4.34003e-19	-0.279738	0.617	0.776	8.15362e-15		Srsf9	2.89266e-36	-0.603668	0.229	0.389	5.5192e-32		Ndufb11	1.74133e-08	-0.329047	0.598	0.728	0.000332245		Art2b	9.6509e-09	-0.39563	0.367	0.472	0.000184139
Ddt	4.44632e-19	-0.259607	0.297	0.457	8.3533e-15		Lamb3	3.10333e-36	1.04493	0.416	0.298	5.92115e-32		Prr7	1.76718e-08	-0.59565	0.124	0.226	0.000337178		Atp5j	9.94646e-09	-0.32717	0.576	0.672	0.000189778
Dnajc3	4.7214e-19	-0.268237	0.793	0.913	8.8701e-15		Pacs1	3.13311e-36	0.573195	0.745	0.711	5.97797e-32		Traf5	1.77002e-08	-0.394565	0.504	0.652	0.000337721		Dynll1	1.04217e-08	-0.318587	0.506	0.612	0.000198846
Mrfap1	4.92725e-19	-0.285278	0.499	0.672	9.25682e-15		Gpx1	3.1614e-36	-0.62438	0.241	0.4	6.03195e-32		Txnl1	1.7735e-08	-0.416968	0.308	0.454	0.000338383		Atp5k	1.04559e-08	-0.421274	0.401	0.496	0.000199499
Sntb2	5.01918e-19	0.411485	0.699	0.586	9.42953e-15		Trpv2	3.28766e-36	-1.66395	0.027	0.095	6.27285e-32		Gm48236	1.78356e-08	0.731052	0.358	0.266	0.000340303		Pik3r5	1.07301e-08	-0.578088	0.137	0.218	0.00020473
Rrp15	5.24567e-19	-0.195158	0.09	0.213	9.85504e-15		Exosc3	3.43993e-36	-0.716211	0.161	0.297	6.56339e-32		Gt(ROSA)26Sor	1.78953e-08	-0.438962	0.233	0.367	0.000341442		ENSMUSG00000120221	1.08603e-08	1.99099	0.08	0.022	0.000207214
Tsn	5.43891e-19	-0.256807	0.518	0.704	1.02181e-14		Gm33843	3.92267e-36	-2.80176	0.008	0.053	7.48446e-32		Ahrr	1.79838e-08	-0.543287	0.274	0.404	0.00034313		Ndufab1	1.08795e-08	-0.515758	0.237	0.327	0.000207581
Treml2	5.66643e-19	-0.103379	0.013	0.086	1.06455e-14		Llph	4.53699e-36	-0.509004	0.323	0.504	8.65659e-32		D030028A08Rik	1.81213e-08	-1.52439	0.026	0.089	0.000345754		Isg20	1.10392e-08	-0.834931	0.09	0.156	0.000210629
Ttc39b	5.67972e-19	0.354793	0.833	0.729	1.06705e-14		Hspa9	4.77376e-36	-0.565088	0.234	0.396	9.10833e-32		Ubb	1.83105e-08	-0.202034	0.94	0.948	0.000349365		Sms	1.11311e-08	-0.449734	0.302	0.406	0.000212381
Nudt21	5.91775e-19	-0.249082	0.344	0.517	1.11177e-14		Idh3b	5.47809e-36	-0.574653	0.245	0.41	1.04522e-31		Gm2682	1.85889e-08	1.25057	0.095	0.041	0.000354676		Csnk1g3	1.16914e-08	0.431815	0.638	0.575	0.000223072
Tmbim6	6.07832e-19	-0.275514	0.756	0.878	1.14193e-14		Nudt5	5.90014e-36	-0.586887	0.208	0.361	1.12575e-31		Dpy30	1.88844e-08	-0.457323	0.243	0.38	0.000360315		Fam174b	1.23815e-08	1.12169	0.159	0.081	0.00023624
Trip4	6.28378e-19	0.398347	0.589	0.459	1.18053e-14		Tnfsf10	5.90061e-36	0.450061	0.81	0.797	1.12584e-31		Phtf2	1.89106e-08	-0.459685	0.206	0.33	0.000360813		Ccdc134	1.31706e-08	0.681929	0.349	0.253	0.000251296
Uqcrfs1	6.71263e-19	-0.267577	0.367	0.531	1.2611e-14		Slc16a5	6.3356e-36	-7.02904	0	0.029	1.20883e-31		Heyl	1.89871e-08	-0.386231	0.216	0.343	0.000362274		Dennd1a	1.3677e-08	0.299071	0.842	0.802	0.000260957
Rnaset2b	8.12967e-19	-0.253497	0.404	0.58	1.52732e-14		Tpp2	6.41616e-36	0.57989	0.702	0.662	1.2242e-31		Zfp386	1.96612e-08	-0.682075	0.157	0.266	0.000375135		Adgrg5	1.37356e-08	0.590471	0.46	0.365	0.000262075
Commd8	8.25265e-19	-0.243786	0.246	0.404	1.55042e-14		Suco	6.4567e-36	0.702836	0.604	0.535	1.23194e-31		Dkk3	1.97117e-08	-3.46101	0.004	0.049	0.0003761		Ass1	1.39039e-08	-2.10305	0.01	0.034	0.000265287
H2-T22	8.54013e-19	-0.265641	0.444	0.616	1.60443e-14		Rnaset2b	7.00312e-36	-0.623995	0.239	0.397	1.33619e-31		Snhg3	2.07045e-08	-0.845434	0.075	0.161	0.000395041		Muc20	1.39582e-08	-4.37964	0.001	0.012	0.000266322
Vps54	8.67834e-19	0.372533	0.838	0.782	1.6304e-14		Saysd1	7.15462e-36	-0.862197	0.098	0.21	1.3651e-31		Xrcc6	2.08556e-08	-0.530263	0.206	0.331	0.000397925		1500009L16Rik	1.50657e-08	-2.54867	0.004	0.021	0.000287453
Crim1	8.85231e-19	0.410914	0.47	0.329	1.66308e-14		Trir	8.42807e-36	-0.421875	0.502	0.69	1.60808e-31		Trub1	2.09569e-08	-1.21606	0.036	0.104	0.000399858		Spag9	1.55119e-08	0.480135	0.571	0.487	0.000295968
Hk1	9.4873e-19	0.369047	0.589	0.464	1.78238e-14		4933405E24Rik	8.79137e-36	-5.64408	0.001	0.031	1.67739e-31		Myo9a	2.11968e-08	-0.390582	0.245	0.376	0.000404436		Atp8a1	1.55389e-08	0.358456	0.708	0.628	0.000296482
Anks1	9.67012e-19	0.425069	0.488	0.361	1.81673e-14		Sinhcaf	8.90305e-36	-0.895068	0.085	0.191	1.6987e-31		Il7r	2.13548e-08	1.2333	0.138	0.072	0.000407449		Dynlrb1	1.55579e-08	-0.484359	0.318	0.413	0.000296845
Itgb7	1.06625e-18	0.368874	0.818	0.723	2.00317e-14		Commd2	9.46414e-36	-0.862152	0.114	0.231	1.80576e-31		Pkig	2.17857e-08	-1.78398	0.015	0.069	0.000415671		Wbp1l	1.56806e-08	0.49325	0.514	0.434	0.000299186
Mdh2	1.07466e-18	-0.26743	0.534	0.686	2.01896e-14		Kbtbd11	9.64336e-36	-2.96741	0.006	0.047	1.83995e-31		Tmem147	2.19231e-08	-0.581111	0.171	0.286	0.000418293		Os9	1.57644e-08	-0.27719	0.611	0.709	0.000300785
Anp32b	1.09502e-18	-0.257823	0.668	0.815	2.05721e-14		Ankrd12	9.67916e-36	0.36239	0.929	0.93	1.84678e-31		Mrpl15	2.20797e-08	-0.399638	0.259	0.401	0.000421282		Lrig3	1.6023e-08	-2.23386	0.004	0.021	0.000305719
Rac1	1.12631e-18	-0.256496	0.637	0.794	2.11599e-14		Nono	1.06735e-35	-0.44144	0.42	0.613	2.0365e-31		Morf4l2	2.21506e-08	-0.445034	0.156	0.272	0.000422633		2900041M22Rik	1.62183e-08	-1.27957	0.027	0.065	0.000309445
Fbl	1.14322e-18	-0.265318	0.322	0.485	2.14777e-14		Pdia6	1.13517e-35	-0.503018	0.372	0.553	2.1659e-31		Xrn1	2.22947e-08	0.374563	0.724	0.695	0.000425384		ENSMUSG00000120115	1.63186e-08	-1.03836	0.04	0.086	0.000311358
Usp46	1.15128e-18	0.385422	0.515	0.372	2.1629e-14		Tcp1	1.20899e-35	-0.446362	0.365	0.554	2.30675e-31		Tacc1	2.25932e-08	0.392923	0.769	0.738	0.000431077		Nkg7	1.72378e-08	-0.145068	0.965	0.989	0.000328898
Chmp5	1.15506e-18	-0.236773	0.3	0.468	2.17002e-14		Mcee	1.49592e-35	-1.00603	0.068	0.163	2.85422e-31		Nat10	2.28593e-08	-1.10695	0.063	0.143	0.000436156		Bcl2l15	1.7606e-08	1.72448	0.098	0.036	0.000335923
Mrpl51	1.16723e-18	-0.252164	0.378	0.549	2.19287e-14		Mrps5	1.62207e-35	-0.603063	0.156	0.293	3.09492e-31		2900026A02Rik	2.30874e-08	0.555841	0.541	0.47	0.000440509		Erbin	1.7676e-08	0.300099	0.779	0.731	0.000337259
Gm21992	1.16829e-18	0.375244	0.499	0.352	2.19486e-14		Nsfl1c	1.92855e-35	-0.71593	0.127	0.252	3.67968e-31		Atf6	2.31338e-08	0.844984	0.366	0.289	0.000441394		Echdc2	1.80234e-08	-2.42833	0.001	0.013	0.000343887
Neat1	1.21112e-18	0.414191	0.731	0.641	2.27534e-14		Rftn1	2.10047e-35	0.64786	0.675	0.628	4.00769e-31		Gm26936	2.34644e-08	-1.59142	0.021	0.079	0.0004477		Aff3	1.82335e-08	-2.49683	0.007	0.028	0.000347895
Kcnk5	1.21766e-18	0.140942	0.091	0.01	2.28761e-14		Dennd1a	2.42525e-35	0.436229	0.842	0.828	4.62738e-31		Sesn3	2.36504e-08	-0.264719	0.701	0.839	0.00045125		H2-Eb2	1.82335e-08	-2.08902	0.007	0.028	0.000347895
Ndufb10	1.24479e-18	-0.264645	0.557	0.731	2.33859e-14		Ubxn1	2.61095e-35	-0.41748	0.466	0.66	4.98168e-31		Psmb3	2.38574e-08	-0.275248	0.575	0.711	0.000455198		Mob1a	1.82837e-08	-0.38608	0.368	0.464	0.000348852
Mcts1	1.25486e-18	-0.259009	0.368	0.537	2.3575e-14		Srebf2	2.83342e-35	0.525488	0.753	0.731	5.40617e-31		Mphosph10	2.42493e-08	-0.389985	0.225	0.355	0.000462677		Traf5	1.8746e-08	0.458246	0.595	0.504	0.000357673
Gm7967	1.27027e-18	-0.131403	0.003	0.061	2.38646e-14		Sdf2l1	2.90501e-35	-0.753097	0.154	0.287	5.54275e-31		Tbc1d2b	2.45758e-08	-0.416063	0.296	0.437	0.000468906		Dpm3	1.88357e-08	-0.498879	0.311	0.405	0.000359384
Norad	1.32407e-18	0.348284	0.406	0.255	2.48754e-14		Aldoa	2.94337e-35	-0.448984	0.465	0.65	5.61595e-31		L3mbtl3	2.49318e-08	0.530206	0.525	0.44	0.000475699		Tspo	1.89284e-08	-0.345358	0.559	0.657	0.000361154
Mrpl18	1.36263e-18	-0.24463	0.476	0.654	2.55998e-14		Rassf2	3.01998e-35	-0.610289	0.181	0.325	5.76213e-31		Irf8	2.51922e-08	-0.572027	0.204	0.325	0.000480668		Hnrnpf	1.94355e-08	-0.278378	0.738	0.819	0.000370829
Vrk1	1.36457e-18	-0.267924	0.398	0.571	2.56362e-14		Glod4	3.21574e-35	-0.541383	0.2	0.352	6.13564e-31		Cand2	2.52677e-08	2.07453	0.077	0.03	0.000482107		Pcbp2	1.95484e-08	-0.281488	0.615	0.722	0.000372984
Snx6	1.37039e-18	-0.245187	0.499	0.668	2.57455e-14		Spg21	3.32609e-35	-0.685485	0.141	0.271	6.34619e-31		Il10ra	2.53202e-08	2.49471	0.05	0.014	0.00048311		Gm12474	1.96042e-08	1.33177	0.142	0.069	0.000374048
Slfn2	1.39207e-18	-0.368622	0.597	0.746	2.61528e-14		Pdia3	3.45381e-35	-0.367785	0.671	0.841	6.58986e-31		Hif1a	2.5363e-08	-0.330915	0.259	0.4	0.000483927		Edf1	1.9758e-08	-0.329896	0.523	0.638	0.000376983
Gm11808	1.56049e-18	-0.258441	0.619	0.789	2.9317e-14		Glrx3	3.53142e-35	-0.472477	0.33	0.51	6.73795e-31		Timm23	2.55794e-08	-0.338137	0.369	0.527	0.000488056		Nmi	2.01299e-08	-0.453248	0.372	0.47	0.000384079
Samd3	1.57469e-18	-0.177114	0.015	0.087	2.95837e-14		Ndufaf4	3.70426e-35	-0.776886	0.12	0.24	7.06774e-31		Nt5c	2.62183e-08	-0.390155	0.296	0.434	0.000500245		E2f4	2.02669e-08	-0.617063	0.144	0.222	0.000386692
Cox7a2l	1.69307e-18	-0.277619	0.789	0.901	3.18077e-14		Casp6	3.89532e-35	-0.991299	0.08	0.181	7.43226e-31		Ldlrap1	2.66108e-08	-0.427894	0.228	0.356	0.000507734		Txnrd1	2.03133e-08	0.533541	0.508	0.426	0.000387577
Bcl2l1	1.72671e-18	0.358999	0.346	0.201	3.24397e-14		Bag5	4.81719e-35	-1.10551	0.064	0.156	9.19121e-31		Purg	2.66782e-08	-1.14591	0.061	0.138	0.00050902		Plekho1	2.10813e-08	-1.53551	0.019	0.052	0.000402231
Eid2	1.73492e-18	-0.103027	0.007	0.069	3.25939e-14		Tmem147	4.8222e-35	-0.675492	0.153	0.286	9.20076e-31		Btg2	2.78225e-08	0.462591	0.594	0.531	0.000530854		Trip4	2.11907e-08	-0.373331	0.459	0.567	0.000404318
Atxn7l1	1.75791e-18	0.417411	0.627	0.507	3.30258e-14		Eif1b	5.80025e-35	-0.542782	0.293	0.461	1.10669e-30		Nab1	2.83774e-08	-0.363429	0.541	0.675	0.00054144		Bend4	2.12411e-08	2.20255	0.068	0.016	0.00040528
Sox4	1.82377e-18	-0.128731	0.007	0.071	3.42631e-14		Ube2a	6.09284e-35	-0.624807	0.19	0.335	1.16251e-30		Txk	2.88106e-08	-0.285933	0.689	0.805	0.000549705		Rhoa	2.299e-08	-0.306102	0.656	0.738	0.000438649
Chrac1	1.83642e-18	-0.258917	0.287	0.445	3.45009e-14		Zfp36	7.21096e-35	-1.10801	0.077	0.175	1.37585e-30		Gm33843	2.88238e-08	-2.8388	0.007	0.053	0.000549958		Lyl1	2.3579e-08	-1.05804	0.041	0.086	0.000449888
Itpk1	1.91697e-18	0.37714	0.425	0.287	3.60141e-14		Hnrnpab	8.27707e-35	-0.455277	0.374	0.562	1.57927e-30		Decr1	2.90664e-08	-0.591143	0.108	0.207	0.000554587		Tmem65	2.37138e-08	-2.36649	0.008	0.03	0.000452459
Hook3	1.97089e-18	0.348721	0.728	0.622	3.70271e-14		Scamp3	8.41292e-35	-0.55566	0.213	0.366	1.60519e-30		Vps13a	2.91747e-08	-0.320978	0.615	0.76	0.000556653		Arhgap27os3	2.39296e-08	-0.848863	0.079	0.139	0.000456577
Gpatch2	1.98165e-18	0.409979	0.563	0.429	3.72292e-14		Elof1	8.44137e-35	-0.643828	0.164	0.302	1.61061e-30		Tmem120b	2.93892e-08	-0.793201	0.081	0.166	0.000560747		Armc7	2.44789e-08	-0.402395	0.37	0.478	0.000467058
Cdc26	2.06367e-18	-0.243432	0.39	0.56	3.87702e-14		Cisd1	9.07398e-35	-0.752148	0.131	0.255	1.73132e-30		Rab27a	3.00718e-08	0.841418	0.352	0.273	0.00057377		Ugcg	2.46026e-08	0.540224	0.471	0.382	0.000469418
Tshz1	2.16438e-18	0.352862	0.471	0.313	4.06622e-14		Strap	9.48065e-35	-0.62572	0.168	0.305	1.80891e-30		Map3k8	3.06459e-08	-0.870006	0.077	0.161	0.000584723		Plekhm2	2.56614e-08	0.681909	0.312	0.216	0.000489619
Prdx2	2.18151e-18	-0.269503	0.569	0.738	4.09839e-14		Polr2e	1.09497e-34	-0.53009	0.319	0.493	2.0892e-30		Rpf2	3.07934e-08	-0.646005	0.087	0.177	0.000587538		Haao	2.57177e-08	-2.50098	0.004	0.02	0.000490693
Raet1e	2.26188e-18	-0.203168	0.092	0.209	4.2494e-14		Xdh	1.1606e-34	1.44306	0.306	0.186	2.21443e-30		Kxd1	3.10421e-08	-0.356001	0.286	0.432	0.000592283		Ighd	2.5919e-08	2.01717	0.076	0.021	0.000494534
Lta4h	2.34723e-18	0.306007	0.812	0.748	4.40974e-14		Eif2s1	1.22866e-34	-0.519438	0.254	0.416	2.34428e-30		Mrps6	3.24046e-08	-0.621758	0.112	0.211	0.00061828		Abhd8	2.61535e-08	-0.692786	0.098	0.164	0.000499009
Mppe1	2.38909e-18	-0.238879	0.209	0.359	4.48839e-14		Dnajc19	1.45828e-34	-0.460774	0.277	0.45	2.78241e-30		Naxe	3.25754e-08	-0.483219	0.204	0.325	0.000621538		Prkacb	2.76199e-08	0.259487	0.861	0.832	0.000526988
Gtf2a2	2.41332e-18	-0.219932	0.184	0.332	4.53391e-14		Pfdn4	1.46583e-34	-0.814677	0.099	0.21	2.7968e-30		Cdh13	3.27192e-08	-1.23074	0.046	0.116	0.000624281		Ube2b	2.77883e-08	-0.295192	0.519	0.634	0.0005302
Gm26771	2.41687e-18	-0.159936	0.034	0.125	4.54057e-14		ENSMUSG00000120369	1.76112e-34	-0.635067	0.144	0.275	3.36022e-30		Nudt5	3.30954e-08	-0.43498	0.235	0.361	0.00063146		Igbp1	2.81345e-08	-0.611863	0.214	0.298	0.000536806
Ciao2b	2.47667e-18	-0.217627	0.214	0.366	4.65292e-14		Cebpzos	1.89032e-34	-0.823263	0.109	0.223	3.60673e-30		Sipa1	3.47242e-08	0.424215	0.685	0.661	0.000662537		Gm1043	2.8589e-08	1.03474	0.195	0.114	0.000545478
Cmc2	2.4929e-18	-0.236127	0.311	0.482	4.68342e-14		Nsd3	2.28732e-34	0.355584	0.897	0.891	4.3642e-30		Cerk	3.48249e-08	0.666314	0.41	0.332	0.000664459		mt-Nd4	2.86723e-08	0.164754	0.998	0.997	0.000547068
Fchsd2	2.52998e-18	-0.30405	0.526	0.689	4.75307e-14		Myo1f	2.56907e-34	0.424839	0.86	0.829	4.90179e-30		Susd3	3.57192e-08	0.695496	0.421	0.357	0.000681523		Ndufb6	2.91099e-08	-0.592366	0.186	0.267	0.000555418
Adam19	2.56289e-18	0.344502	0.606	0.443	4.8149e-14		Utp11	2.59686e-34	-0.508667	0.299	0.47	4.95482e-30		Gm9947	3.57214e-08	5.87584	0.015	0	0.000681564		Ccdc50	2.94396e-08	-0.35058	0.448	0.556	0.000561707
1810058I24Rik	2.56998e-18	-0.24015	0.409	0.59	4.82822e-14		Alg5	2.60121e-34	-0.703436	0.133	0.259	4.9631e-30		Taf1d	3.62807e-08	-0.448083	0.185	0.305	0.000692236		Fnbp1	2.97468e-08	0.205777	0.957	0.947	0.000567569
Zdhhc14	2.62777e-18	0.489824	0.326	0.186	4.93678e-14		Eef1e1	3.13675e-34	-0.954254	0.071	0.167	5.98491e-30		Pomgnt2	3.75303e-08	-3.72903	0.003	0.045	0.000716079		Kmt2e	2.97783e-08	0.226843	0.915	0.901	0.000568171
Cd44	2.71524e-18	-0.219435	0.079	0.194	5.10112e-14		Gnl3	3.27916e-34	-0.661598	0.147	0.276	6.25664e-30		Pdk1	3.7624e-08	-0.585738	0.115	0.213	0.000717866		Hexa	3.0784e-08	0.720989	0.29	0.194	0.000587358
Grtp1	2.71836e-18	-0.0958818	0.005	0.064	5.10699e-14		Camk2d	3.42519e-34	-0.410058	0.334	0.514	6.53526e-30		Serbp1	3.80601e-08	-0.221837	0.873	0.918	0.000726187		Cotl1	3.24599e-08	-0.283644	0.739	0.828	0.000619335
Klrk1	2.76366e-18	-0.449207	0.011	0.079	5.19209e-14		Dnajc10	4.06735e-34	-0.622736	0.114	0.233	7.7605e-30		Eid1	3.86834e-08	-0.357763	0.238	0.369	0.000738079		Ndufa5	3.26145e-08	-0.424149	0.338	0.434	0.000622284
Aprt	3.12285e-18	-0.272732	0.408	0.581	5.8669e-14		Hscb	4.64264e-34	-0.644525	0.141	0.269	8.85817e-30		Cd274	3.87963e-08	-0.628652	0.151	0.255	0.000740234		Micos10	3.3358e-08	-0.350533	0.445	0.55	0.000636471
Bub3	3.24959e-18	-0.257265	0.398	0.557	6.10501e-14		Mrpl35	4.72823e-34	-0.73002	0.123	0.244	9.02146e-30		Tmem60	3.89145e-08	-0.50101	0.156	0.266	0.000742489		Lamtor5	3.33857e-08	-0.596794	0.214	0.296	0.000636999
Smad7	3.36683e-18	-0.261826	0.492	0.658	6.32527e-14		Zyx	4.79152e-34	-0.736906	0.127	0.248	9.14222e-30		Nop14	3.89673e-08	-0.519801	0.151	0.258	0.000743496		Ezh2	3.37541e-08	-0.554028	0.184	0.269	0.000644028
Iqgap2	3.39136e-18	-0.287683	0.144	0.281	6.37136e-14		Mxd4	5.04263e-34	0.499281	0.762	0.737	9.62134e-30		Cenpx	3.99214e-08	-0.396851	0.317	0.457	0.0007617		Surf1	3.49268e-08	-0.653431	0.143	0.218	0.000666403
Hdgf	3.42487e-18	-0.287407	0.471	0.63	6.4343e-14		Alkbh7	5.05215e-34	-1.06398	0.056	0.143	9.6395e-30		Abhd14a	4.02201e-08	-1.2353	0.024	0.083	0.000767399		Cpsf2	3.4998e-08	-0.594095	0.179	0.261	0.000667762
Erg28	3.42533e-18	-0.240979	0.434	0.607	6.43517e-14		H2-Q7	5.18014e-34	-0.318303	0.739	0.884	9.8837e-30		Tsr1	4.03621e-08	-0.71728	0.065	0.145	0.000770109		Gatad2a	3.54792e-08	0.355511	0.686	0.608	0.000676942
Arhgap10	3.54732e-18	0.383663	0.642	0.511	6.66434e-14		Arf5	5.41296e-34	-0.401056	0.557	0.734	1.03279e-29		Las1l	4.08447e-08	-0.504793	0.147	0.252	0.000779318		Apaf1	3.68989e-08	-0.313588	0.32	0.426	0.000704031
Erbin	3.55291e-18	0.316892	0.857	0.812	6.67484e-14		0610010K14Rik	5.69966e-34	-1.48399	0.032	0.102	1.08749e-29		Slc44a1	4.11527e-08	-1.48515	0.026	0.087	0.000785193		ENSMUSG00000120639	3.73216e-08	-1.7843	0.006	0.026	0.000712096
A330023F24Rik	3.7094e-18	0.41551	0.479	0.344	6.96885e-14		Cops6	5.79769e-34	-0.540721	0.241	0.399	1.1062e-29		Taok3	4.17624e-08	0.287964	0.771	0.744	0.000796827		H1f0	3.74065e-08	-1.99476	0.006	0.026	0.000713715
Git2	3.83406e-18	0.350508	0.791	0.722	7.20304e-14		Mrps28	5.89246e-34	-0.61634	0.108	0.224	1.12428e-29		Renbp	4.18363e-08	-1.31648	0.04	0.107	0.000798236		Ptpn14	3.82905e-08	2.3931	0.056	0.009	0.000730583
Arhgap25	3.99976e-18	0.355573	0.705	0.59	7.51434e-14		Bub3	5.93487e-34	-0.480978	0.291	0.459	1.13237e-29		Taldo1	4.24921e-08	-0.308886	0.52	0.666	0.000810749		Psma1	3.84461e-08	-0.40012	0.345	0.444	0.000733552
Eef1e1	4.08632e-18	-0.206243	0.137	0.27	7.67697e-14		Spint2	6.07641e-34	-0.677619	0.2	0.342	1.15938e-29		Osgin1	4.35407e-08	0.438537	0.62	0.564	0.000830757		Rap1gap2	3.97059e-08	-2.17535	0.008	0.03	0.000757588
Aopep	4.29128e-18	0.373583	0.755	0.653	8.06203e-14		Nfam1	8.85544e-34	-5.19301	0	0.028	1.68962e-29		Spg21	4.51667e-08	-0.507121	0.16	0.271	0.000861781		Stat3	4.02891e-08	0.355425	0.772	0.731	0.000768717
Trp53	4.34886e-18	-0.275932	0.452	0.611	8.17021e-14		Psmd7	9.39032e-34	-0.453145	0.308	0.486	1.79167e-29		Tdrkh	4.54492e-08	-3.78071	0.003	0.044	0.00086717		Cib1	4.03491e-08	-0.605078	0.172	0.253	0.00076986
Ubac2	4.3768e-18	0.292579	0.962	0.952	8.2227e-14		Ogfr	1.02697e-33	-0.603611	0.17	0.307	1.95946e-29		Ldlrad4	4.55283e-08	-0.223832	0.728	0.847	0.00086868		Ppm1g	4.05214e-08	-0.467734	0.286	0.38	0.000773149
Wdr83os	4.4129e-18	-0.25602	0.332	0.494	8.29052e-14		Tmem179b	1.05785e-33	-0.565393	0.237	0.393	2.01838e-29		Wdr18	4.61503e-08	-0.526015	0.135	0.24	0.000880548		Map3k5	4.07052e-08	0.691979	0.32	0.228	0.000776655
Gm38414	4.70447e-18	-0.154819	0.017	0.09	8.83829e-14		Txn2	1.12748e-33	-0.434112	0.352	0.534	2.15122e-29		1700123O20Rik	4.66322e-08	-0.420374	0.164	0.279	0.000889742		Txndc17	4.07483e-08	-0.536034	0.23	0.313	0.000777478
Rnf5	4.75822e-18	-0.236819	0.176	0.317	8.93928e-14		Adamtsl2	1.18847e-33	-0.94247	0.066	0.159	2.2676e-29		Zbtb18	4.68102e-08	-2.43615	0.008	0.055	0.000893138		Lcn4	4.10114e-08	-2.68195	0.002	0.016	0.000782497
Pdlim5	4.95873e-18	0.397456	0.597	0.474	9.31597e-14		Snrnp27	1.22523e-33	-0.551719	0.222	0.375	2.33774e-29		Sorcs2	4.68156e-08	-1.80666	0.021	0.077	0.000893242		Lsm4	4.18669e-08	-0.390686	0.409	0.501	0.000798821
Tbc1d24	5.02648e-18	0.25073	0.17	0.059	9.44326e-14		Sorcs2	1.30308e-33	1.96866	0.184	0.077	2.48627e-29		Ube2v2	4.69821e-08	-0.377529	0.27	0.405	0.000896418		Specc1	4.22429e-08	0.889794	0.222	0.138	0.000805994
Bex3	5.19138e-18	-0.238478	0.286	0.444	9.75304e-14		Gpr160	1.43006e-33	2.26257	0.151	0.052	2.72855e-29		Grk3	4.79546e-08	-0.894338	0.074	0.155	0.000914973		Gbp8	4.24069e-08	0.386592	0.644	0.575	0.000809123
Ddx39a	5.25618e-18	-0.247703	0.218	0.373	9.87479e-14		Fibp	1.52414e-33	-0.654954	0.149	0.279	2.90807e-29		Atr	4.84133e-08	-0.407779	0.204	0.328	0.000923725		Dapk2	4.2711e-08	0.187629	0.948	0.946	0.000814926
Ldlr	5.41282e-18	0.437071	0.62	0.495	1.01691e-13		Mrps18b	1.53466e-33	-0.955923	0.073	0.169	2.92814e-29		Grap	4.87518e-08	0.712393	0.421	0.36	0.000930184		B930095G15Rik	4.27863e-08	2.60263	0.06	0.012	0.000816363
Frmd6	5.4725e-18	0.292806	0.212	0.091	1.02812e-13		Sugt1	1.67801e-33	-0.460368	0.476	0.651	3.20164e-29		1190007I07Rik	4.98172e-08	-0.904871	0.061	0.138	0.000950513		Cflar	4.40621e-08	-0.379484	0.36	0.464	0.000840704
P4ha2	5.53578e-18	-0.141587	0.038	0.13	1.04001e-13		Jagn1	2.04429e-33	-0.813282	0.1	0.209	3.90051e-29		Trmt61a	5.00271e-08	-1.97457	0.012	0.062	0.000954518		Gm41609	4.67302e-08	1.13572	0.127	0.058	0.000891612
Tmem254	5.83824e-18	-0.265445	0.466	0.632	1.09683e-13		Anapc16	2.04944e-33	-0.418206	0.345	0.527	3.91033e-29		Cbr1	5.07223e-08	-0.494144	0.136	0.242	0.000967781		Bscl2	4.83576e-08	-0.540262	0.18	0.265	0.000922662
P2ry10	5.87808e-18	0.38014	0.611	0.485	1.10432e-13		Coa3	2.24589e-33	-0.549315	0.268	0.431	4.28515e-29		Mrto4	5.12884e-08	-0.810091	0.087	0.175	0.000978583		Exosc3	4.84649e-08	-0.578581	0.161	0.238	0.000924711
Elob	5.97345e-18	-0.237114	0.848	0.945	1.12223e-13		Crppa	2.54733e-33	-1.36322	0.036	0.107	4.86031e-29		Pals2	5.17705e-08	-0.626067	0.183	0.292	0.00098778		Tspan3	4.91487e-08	-0.820606	0.098	0.163	0.000937757
Selenoh	6.08021e-18	-0.245998	0.322	0.482	1.14229e-13		Cyp2j6	2.97442e-33	-1.08002	0.055	0.14	5.67519e-29		Glrx2	5.19966e-08	-0.487288	0.247	0.375	0.000992096		Art2a	5.04889e-08	-4.0491	0.001	0.011	0.000963328
Rrbp1	6.43907e-18	0.36319	0.715	0.642	1.20971e-13		Cd83	3.19883e-33	-5.16843	0.002	0.034	6.10336e-29		2010315B03Rik	5.29535e-08	-0.759054	0.114	0.207	0.00101035		Zap70	5.11316e-08	0.253644	0.808	0.778	0.00097559
Tmem167	6.45108e-18	-0.251437	0.565	0.717	1.21196e-13		Plce1	3.2677e-33	3.06309	0.112	0.025	6.23477e-29		Ccdc122	5.30273e-08	-3.18251	0.004	0.047	0.00101176		Erg	5.12769e-08	5.36094	0.041	0.001	0.000978363
Dnmt3a	6.52866e-18	0.348092	0.779	0.695	1.22654e-13		Ikzf2	3.31944e-33	0.244052	0.988	0.977	6.3335e-29		Psma3	5.3179e-08	-0.262175	0.608	0.747	0.00101465		Cnih2	5.25249e-08	3.137	0.048	0.005	0.00100218
Arf6	6.54276e-18	-0.259663	0.373	0.538	1.22919e-13		Rbm7	3.67239e-33	-0.505494	0.185	0.331	7.00692e-29		Ddx39b	5.33696e-08	-0.296928	0.429	0.575	0.00101829		Ifi27	5.349e-08	-0.422117	0.36	0.459	0.00102059
Wwp2	7.14041e-18	0.371014	0.721	0.619	1.34147e-13		Tap2	3.80682e-33	-0.459905	0.336	0.508	7.26341e-29		Usp6nl	5.43789e-08	-0.603384	0.085	0.172	0.00103755		Rere	5.58496e-08	0.462411	0.577	0.504	0.00106561
Ube2d3	7.14807e-18	-0.238961	0.854	0.937	1.34291e-13		Ctnnb1	3.83733e-33	-0.459451	0.334	0.511	7.32162e-29		Trmt61b	5.44805e-08	-0.969989	0.045	0.115	0.00103949		Eno1	5.62709e-08	-0.545671	0.214	0.299	0.00107365
Tmem251	7.16094e-18	-0.167228	0.081	0.197	1.34533e-13		Tnik	4.53174e-33	0.337048	0.936	0.924	8.64657e-29		Smpd1	5.47401e-08	1.13206	0.196	0.124	0.00104444		Ahnak	5.63431e-08	-0.546338	0.241	0.329	0.00107503
Ifngr2	7.19299e-18	-0.0910263	0.007	0.069	1.35135e-13		Macroh2a1	4.86556e-33	0.342736	0.879	0.888	9.28348e-29		Dbp	5.47481e-08	-1.32957	0.029	0.09	0.00104459		Crim1	5.63652e-08	0.584432	0.458	0.374	0.00107545
Ky	7.25353e-18	0.131191	0.067	0.001	1.36272e-13		Kdm6b	5.27475e-33	-0.687588	0.107	0.219	1.00642e-28		Ttc7	5.55011e-08	0.482303	0.569	0.525	0.00105896		Gbe1	5.64702e-08	0.582593	0.319	0.225	0.00107745
Spink13	7.33467e-18	-0.199222	0.041	0.135	1.37796e-13		Cog5	5.40311e-33	0.481644	0.766	0.74	1.03091e-28		Arhgef25	5.56769e-08	-2.21354	0.011	0.059	0.00106232		Inpp5b	5.72044e-08	0.479342	0.509	0.417	0.00109146
Purg	7.56408e-18	-0.145255	0.057	0.161	1.42106e-13		Pop5	5.67958e-33	-0.455583	0.35	0.533	1.08366e-28		Gnptab	5.59832e-08	-0.471218	0.384	0.511	0.00106816		Gm2629	5.85534e-08	1.26681	0.119	0.053	0.0011172
Vti1a	7.60813e-18	0.412269	0.841	0.808	1.42934e-13		Dnajc2	5.79586e-33	-0.480876	0.301	0.468	1.10585e-28		Psmb5	5.65249e-08	-0.331754	0.512	0.654	0.0010785		Tnks	6.10533e-08	0.638743	0.382	0.291	0.0011649
Tjp2	8.2117e-18	0.308561	0.328	0.179	1.54273e-13		Nob1	5.99645e-33	-0.469162	0.144	0.275	1.14412e-28		Pdcl3	5.65359e-08	-0.440956	0.18	0.297	0.00107871		Ppp1r35	6.14114e-08	-0.670403	0.126	0.197	0.00117173
Tspo	9.32705e-18	-0.249836	0.704	0.845	1.75227e-13		Zfhx3	6.01197e-33	1.5944	0.237	0.124	1.14708e-28		Pak1ip1	5.70788e-08	-0.364066	0.217	0.345	0.00108906		Dram1	6.29275e-08	1.78335	0.072	0.02	0.00120066
Uqcr10	1.0263e-17	-0.260596	0.732	0.87	1.9281e-13		Sntb2	6.97223e-33	0.627583	0.621	0.537	1.3303e-28		Mrpl36	5.71449e-08	-0.370182	0.246	0.377	0.00109033		Dusp2	6.47231e-08	-1.08045	0.07	0.126	0.00123492
St3gal1	1.06261e-17	-0.223385	0.244	0.404	1.99633e-13		Asf1a	7.35831e-33	-0.935062	0.079	0.177	1.40397e-28		Uck2	5.78623e-08	-0.561362	0.134	0.235	0.00110401		Laptm5	6.70362e-08	0.191986	0.964	0.979	0.00127905
Trip11	1.14396e-17	0.355979	0.752	0.677	2.14916e-13		Dcun1d5	8.03709e-33	-0.430087	0.323	0.503	1.53348e-28		Crybg1	5.80735e-08	1.13573	0.198	0.125	0.00110804		Gnai2	6.72838e-08	-0.211471	0.826	0.911	0.00128377
Camk2n1	1.17332e-17	0.247216	0.321	0.174	2.20431e-13		Adprh	8.59056e-33	-0.589523	0.161	0.293	1.63908e-28		Cd200r4	5.8934e-08	0.383929	0.64	0.57	0.00112446		Klf9	6.85706e-08	0.842964	0.185	0.106	0.00130833
Actb	1.23811e-17	-0.209559	0.996	1	2.32603e-13		Atraid	1.02499e-32	-0.678616	0.146	0.272	1.95568e-28		Pard3b	5.91236e-08	-3.19272	0.007	0.051	0.00112808		Atr	6.87203e-08	0.662955	0.298	0.204	0.00131118
Rhoh	1.23939e-17	-0.256273	0.809	0.903	2.32844e-13		Setd5	1.07355e-32	0.35816	0.884	0.874	2.04833e-28		Wdr83os	5.99045e-08	-0.355467	0.266	0.403	0.00114298		Meis3	6.8827e-08	-1.13897	0.043	0.087	0.00131322
Actr2	1.27989e-17	0.284767	0.898	0.878	2.40454e-13		Intu	1.08482e-32	1.14133	0.343	0.228	2.06984e-28		Nr6a1	6.09979e-08	-0.799691	0.042	0.111	0.00116384		Gabpb2	6.95297e-08	-0.367938	0.442	0.538	0.00132663
Ptpn9	1.30916e-17	0.433436	0.468	0.329	2.45952e-13		Serf1	1.14075e-32	-1.25497	0.034	0.104	2.17655e-28		Ints8	6.10863e-08	-0.496377	0.279	0.409	0.00116553		Bcas3	6.9925e-08	0.41899	0.671	0.601	0.00133417
Clasp2	1.33735e-17	0.399221	0.729	0.639	2.51248e-13		Susd3	1.14344e-32	0.945332	0.453	0.357	2.18169e-28		Lyrm2	6.13524e-08	-1.63211	0.022	0.079	0.0011706		Sugt1	7.00354e-08	-0.383075	0.476	0.569	0.00133627
Myo5a	1.36601e-17	0.325936	0.357	0.212	2.56631e-13		Adk	1.2245e-32	-1.04871	0.034	0.105	2.33634e-28		1500009L16Rik	6.15719e-08	3.41241	0.021	0.002	0.00117479		Pttg1	7.02412e-08	-0.452014	0.198	0.284	0.0013402
Gimap9	1.3816e-17	-0.272487	0.622	0.785	2.59561e-13		Atp2a3	1.26629e-32	0.889564	0.481	0.387	2.41608e-28		Tnfrsf18	6.16501e-08	-0.449671	0.272	0.407	0.00117628		Atp6v1g1	7.02636e-08	-0.372726	0.385	0.48	0.00134063
Pdrg1	1.50956e-17	-0.245052	0.316	0.475	2.836e-13		Gcnt1	1.27566e-32	0.657458	0.57	0.475	2.43395e-28		Tmem14c	6.2082e-08	-0.400002	0.397	0.54	0.00118452		Vamp8	7.26652e-08	-0.36028	0.448	0.548	0.00138645
Hdac9	1.51611e-17	-0.388647	0.062	0.167	2.84832e-13		Pts	1.27997e-32	-0.605063	0.163	0.297	2.44218e-28		Nop16	6.26591e-08	-1.21124	0.049	0.119	0.00119554		Sun2	7.29526e-08	0.45532	0.503	0.406	0.00139194
Mlxip	1.52714e-17	0.372697	0.714	0.615	2.86905e-13		Rara	1.32789e-32	-0.973763	0.056	0.141	2.53361e-28		Lyar	6.34947e-08	-0.419778	0.187	0.305	0.00121148		Usp24	7.35315e-08	-0.393248	0.46	0.55	0.00140298
Scml4	1.77835e-17	-0.330456	0.702	0.829	3.34099e-13		Pam16	1.41429e-32	-0.711551	0.143	0.268	2.69847e-28		Chchd2	6.37424e-08	-0.241388	0.872	0.905	0.0012162		Rab5if	7.428e-08	-0.465994	0.248	0.333	0.00141726
Ypel2	1.83265e-17	0.402306	0.396	0.251	3.443e-13		Ostf1	1.44896e-32	0.373465	0.856	0.866	2.76462e-28		Cemip2	6.37506e-08	-0.496403	0.242	0.364	0.00121636		Vbp1	7.50546e-08	-0.510119	0.219	0.3	0.00143204
Ctsw	2.06088e-17	-0.232324	0.943	0.989	3.87178e-13		Commd8	1.48442e-32	-0.638713	0.148	0.275	2.83228e-28		Dus4l	6.52331e-08	-1.36456	0.029	0.089	0.00124465		Pigbos1	7.5317e-08	-0.739764	0.105	0.171	0.00143705
Snhg6	2.06635e-17	-0.204683	0.129	0.256	3.88205e-13		Bmp2k	1.61518e-32	0.809943	0.527	0.443	3.08176e-28		Irf2	6.53905e-08	0.298812	0.86	0.838	0.00124765		Ell2	7.60041e-08	-0.844379	0.051	0.099	0.00145016
Rai14	2.13454e-17	0.134979	0.063	0	4.01017e-13		Sf3a3	1.81484e-32	-0.522533	0.2	0.345	3.46271e-28		Ano10	6.66611e-08	-1.70647	0.022	0.079	0.00127189		Ube2q1	7.80147e-08	-0.511435	0.219	0.303	0.00148852
Taf1d	2.15529e-17	-0.232332	0.29	0.451	4.04914e-13		Oprm1	2.02209e-32	-0.521073	0.312	0.475	3.85814e-28		Phc2	6.68e-08	-0.463397	0.344	0.48	0.00127454		Mt3	7.83159e-08	-5.64625	0	0.005	0.00149427
Bmp7	2.19975e-17	0.259531	0.192	0.078	4.13267e-13		Sorl1	2.15625e-32	0.540322	0.703	0.653	4.11413e-28		Itih5	6.70212e-08	-0.440125	0.261	0.384	0.00127876		Gm49953	7.83159e-08	-5.61232	0	0.005	0.00149427
Insl6	2.39321e-17	-0.173714	0.062	0.164	4.49613e-13		Surf1	2.16651e-32	-0.74267	0.143	0.266	4.13371e-28		Nfkb2	6.75278e-08	-0.749487	0.091	0.178	0.00128843		Spns3	8.09885e-08	1.92745	0.069	0.019	0.00154526
Rapgef1	2.55717e-17	0.355137	0.759	0.678	4.80415e-13		Pigyl	2.30272e-32	-0.815217	0.104	0.212	4.39358e-28		Rnf139	6.85826e-08	-0.613756	0.115	0.21	0.00130856		Ubl3	8.43374e-08	0.491311	0.485	0.399	0.00160916
B2m	2.61061e-17	0.184916	0.98	1	4.90456e-13		B4galt1	2.65287e-32	-0.400579	0.427	0.613	5.06167e-28		Abhd15	6.89411e-08	1.13541	0.142	0.078	0.0013154		Unkl	8.48983e-08	0.592962	0.393	0.302	0.00161986
Luc7l2	2.69467e-17	0.28769	0.952	0.946	5.06248e-13		Gm33104	2.90036e-32	1.81821	0.181	0.076	5.53389e-28		St3gal6	7.14841e-08	0.541272	0.586	0.533	0.00136392		Pik3r1	8.64029e-08	0.283662	0.803	0.779	0.00164857
Mast4	2.819e-17	-0.157919	0.071	0.181	5.29605e-13		Mettl1	2.90085e-32	-1.14713	0.043	0.119	5.53482e-28		Itgb3bp	7.17731e-08	-0.633891	0.119	0.215	0.00136943		Madd	8.82024e-08	-0.400971	0.311	0.406	0.0016829
Nrd1	2.9972e-17	0.358912	0.662	0.557	5.63085e-13		Gm49948	2.94512e-32	3.10208	0.101	0.02	5.61929e-28		Snrpd3	7.19385e-08	-0.414681	0.423	0.559	0.00137259		Tmed9	9.26103e-08	-0.365565	0.43	0.526	0.001767
Atrx	3.08094e-17	0.310411	0.931	0.887	5.78816e-13		Selenos	3.30363e-32	-0.491035	0.254	0.413	6.30333e-28		Rpp21	7.39768e-08	-0.368487	0.292	0.427	0.00141148		Xkr6	9.64655e-08	-0.994377	0.038	0.079	0.00184056
Cenpx	3.11442e-17	-0.24718	0.388	0.554	5.85106e-13		Appl2	3.39686e-32	0.791525	0.52	0.432	6.48122e-28		Ndufs8	7.54485e-08	-0.376657	0.332	0.475	0.00143956		Rai1	9.94708e-08	0.581687	0.46	0.378	0.0018979
Auts2	3.13671e-17	-0.28113	0.029	0.111	5.89293e-13		Crebbp	3.42801e-32	0.434353	0.771	0.735	6.54065e-28		Vav2	7.55308e-08	-1.63864	0.021	0.076	0.00144113		Tmbim6	1.03186e-07	-0.319485	0.569	0.653	0.00196879
Cct3	3.1589e-17	-0.239681	0.459	0.628	5.93462e-13		Ddx5	3.43292e-32	-0.243606	0.915	0.973	6.55002e-28		Mtfr1l	7.57415e-08	-0.491679	0.185	0.3	0.00144515		Gpsm3	1.06417e-07	-0.291653	0.586	0.679	0.00203044
Zfas1	3.18674e-17	-0.281489	0.195	0.331	5.98692e-13		Nop58	3.56735e-32	-0.547949	0.234	0.386	6.8065e-28		Gm16341	7.60688e-08	-0.552135	0.173	0.282	0.00145139		Map2k4	1.06856e-07	0.449094	0.532	0.452	0.00203882
Akap13	3.24755e-17	0.247049	0.98	0.976	6.10117e-13		Arl3	3.61431e-32	-0.633559	0.117	0.232	6.89611e-28		Cirbp	7.61036e-08	-0.533473	0.217	0.334	0.00145206		St3gal1	1.07161e-07	-0.501636	0.18	0.261	0.00204462
Jarid2	3.3745e-17	0.396464	0.797	0.739	6.33968e-13		Coa6	3.75551e-32	-0.879806	0.077	0.174	7.16552e-28		Rgs2	7.66642e-08	-0.87914	0.07	0.15	0.00146275		Ywhaz	1.09755e-07	-0.262293	0.701	0.782	0.00209413
Aurkaip1	3.39327e-17	-0.261161	0.434	0.591	6.37493e-13		Ctdnep1	3.78982e-32	-0.614583	0.16	0.289	7.23098e-28		Sar1b	7.69055e-08	-0.374922	0.269	0.4	0.00146736		Cnksr3	1.14009e-07	2.95871	0.051	0.008	0.00217529
Arl6ip5	3.48441e-17	-0.269265	0.708	0.851	6.54616e-13		Mgmt	4.1478e-32	-1.09481	0.033	0.101	7.91401e-28		Tmem50b	7.71303e-08	-1.02477	0.046	0.115	0.00147165		Rexo2	1.14463e-07	-0.453945	0.288	0.374	0.00218395
Arnt2	3.48973e-17	0.193553	0.077	0.006	6.55615e-13		Rhoa	4.54839e-32	-0.345453	0.656	0.822	8.67832e-28		Nrip1	7.77528e-08	0.419871	0.694	0.66	0.00148352		Anxa6	1.1532e-07	-0.370453	0.5	0.583	0.0022003
G3bp1	3.60755e-17	-0.255708	0.561	0.71	6.7775e-13		Snhg12	4.95259e-32	-0.639304	0.181	0.317	9.44954e-28		Tm6sf1	7.92073e-08	-0.560271	0.16	0.266	0.00151127		Idnk	1.16051e-07	-0.404649	0.387	0.487	0.00221425
Vkorc1	3.84633e-17	-0.165546	0.063	0.166	7.22611e-13		Pip4k2a	5.24239e-32	0.450171	0.802	0.787	1.00025e-27		Bcl9	7.96703e-08	-2.39336	0.009	0.056	0.00152011		Trim5	1.16909e-07	-0.421795	0.243	0.333	0.00223063
Arf5	3.89381e-17	-0.242118	0.695	0.856	7.3153e-13		Mboat1	5.55712e-32	-2.44159	0.006	0.044	1.0603e-27		Snrpc	8.43917e-08	-0.37001	0.306	0.445	0.00161019		Mrpl30	1.17761e-07	-0.378691	0.325	0.423	0.00224688
Med12l	4.02015e-17	0.216417	0.129	0.035	7.55266e-13		Gtf2h5	5.60345e-32	-0.461919	0.308	0.476	1.06914e-27		Slc25a11	8.51451e-08	-0.339396	0.267	0.4	0.00162457		Satb1	1.19141e-07	-1.28891	0.027	0.062	0.00227321
H2-DMa	4.04571e-17	-0.204095	0.175	0.316	7.60068e-13		Deptor	5.64391e-32	-2.49536	0.012	0.06	1.07686e-27		Timm10	8.57077e-08	-0.791199	0.07	0.149	0.0016353		Filip1	1.20135e-07	3.0249	0.051	0.008	0.00229218
Ucp2	4.12656e-17	0.313313	0.901	0.897	7.75258e-13		Cish	5.82764e-32	-0.744584	0.224	0.359	1.11191e-27		Htra2	8.60506e-08	-0.724826	0.094	0.182	0.00164185		Plscr4	1.22291e-07	1.34093	0.081	0.026	0.00233331
Pnp	4.18439e-17	-0.208743	0.174	0.311	7.8612e-13		Rai14	6.18741e-32	4.39127	0.081	0.009	1.18056e-27		Eri3	8.61333e-08	-0.47229	0.202	0.322	0.00164342		Riox2	1.28637e-07	-0.581599	0.224	0.302	0.00245439
Pkd2	4.32189e-17	0.133865	0.069	0.003	8.11953e-13		Cmss1	6.44726e-32	0.509937	0.972	0.968	1.23014e-27		Rnf144a	8.73606e-08	-1.31493	0.037	0.1	0.00166684		Numb	1.28824e-07	0.352749	0.585	0.499	0.00245796
Akap6	4.34922e-17	-0.242576	0.042	0.132	8.17089e-13		Neurl3	6.61312e-32	0.537113	0.731	0.687	1.26178e-27		Med9	8.82679e-08	-0.910956	0.057	0.13	0.00168415		Rufy3	1.3063e-07	0.930421	0.188	0.111	0.00249243
Gm41609	4.51384e-17	0.588277	0.211	0.091	8.48014e-13		Serpina3g	7.90056e-32	0.675552	0.579	0.485	1.50743e-27		Myc	8.83901e-08	-1.05063	0.033	0.095	0.00168648		Rbck1	1.3342e-07	0.477121	0.498	0.417	0.00254565
Thoc7	4.5704e-17	-0.272643	0.423	0.577	8.58641e-13		Padi2	7.95531e-32	0.628456	0.634	0.57	1.51787e-27		Eml4	8.8904e-08	-0.327288	0.652	0.75	0.00169629		Gtf2b	1.3352e-07	-0.574847	0.206	0.286	0.00254756
Dcaf5	4.58211e-17	0.381887	0.717	0.632	8.60841e-13		Ngrn	8.32477e-32	-0.830551	0.101	0.207	1.58837e-27		Morc2a	8.97603e-08	-0.556319	0.108	0.202	0.00171263		Elovl6	1.33666e-07	0.430412	0.644	0.573	0.00255034
Fam102a	4.61697e-17	0.333664	0.618	0.495	8.6739e-13		Dlg4	8.61744e-32	-1.61285	0.017	0.07	1.64421e-27		Oas3	8.99091e-08	1.79726	0.078	0.032	0.00171547		Dad1	1.35564e-07	-0.269798	0.666	0.769	0.00258657
E2f4	4.89149e-17	-0.211311	0.224	0.371	9.18964e-13		Nlrc3	8.87528e-32	0.689093	0.585	0.515	1.6934e-27		Cct2	9.02071e-08	-0.312644	0.471	0.605	0.00172115		Gm11808	1.36297e-07	-0.387893	0.318	0.411	0.00260055
Ralgapa2	4.89378e-17	0.41075	0.734	0.66	9.19395e-13		Ccdc171	9.45134e-32	-0.610314	0.163	0.293	1.80332e-27		Hypk	9.02736e-08	-0.460723	0.247	0.373	0.00172242		Ak8	1.36548e-07	2.12021	0.068	0.019	0.00260534
Gm2629	4.89796e-17	0.246147	0.125	0.033	9.20179e-13		Rsl24d1	9.74744e-32	-0.770816	0.121	0.234	1.85981e-27		Riok1	9.03827e-08	-0.316137	0.377	0.521	0.0017245		Mpc2	1.37152e-07	-0.468386	0.246	0.332	0.00261686
F2r	5.11686e-17	0.270672	0.368	0.224	9.61304e-13		Atp6v0a2	1.0123e-31	0.575765	0.686	0.655	1.93148e-27		Rcn3	9.22956e-08	1.23438	0.123	0.064	0.001761		Gltp	1.37245e-07	-0.544898	0.161	0.237	0.00261863
Brd4	5.1348e-17	0.29719	0.913	0.878	9.64675e-13		Lsm1	1.03445e-31	-0.453974	0.237	0.394	1.97373e-27		Eif2s1	9.2968e-08	-0.425933	0.29	0.416	0.00177383		Myo9b	1.37807e-07	0.434757	0.527	0.444	0.00262937
Jpt1	5.27487e-17	-0.26091	0.679	0.813	9.90989e-13		Nedd4l	1.08862e-31	0.582361	0.688	0.641	2.07708e-27		Rpl24	9.37371e-08	-0.183793	0.934	0.947	0.0017885		Jak1	1.38821e-07	0.251316	0.869	0.849	0.0026487
Arhgdia	5.34648e-17	0.316044	0.828	0.783	1.00444e-12		Fcrl1	1.17231e-31	-2.78965	0.005	0.041	2.23676e-27		Ndufv2	9.39218e-08	-0.351068	0.39	0.531	0.00179203		Gm15472	1.40178e-07	0.478637	0.53	0.452	0.00267459
Zfp36l1	5.41224e-17	-0.296203	0.707	0.851	1.0168e-12		Utp18	1.19739e-31	-0.69602	0.119	0.234	2.28462e-27		Usp18	9.50932e-08	-2.65544	0.008	0.053	0.00181438		Msmo1	1.42012e-07	0.454533	0.485	0.386	0.00270959
Tmem223	5.58812e-17	-0.223332	0.223	0.366	1.04984e-12		Slfn2	1.28545e-31	-0.459225	0.47	0.646	2.45264e-27		Gm13091	9.62124e-08	-1.54237	0.02	0.074	0.00183573		Aebp2	1.43323e-07	-0.378557	0.325	0.422	0.00273461
Gm26839	5.72514e-17	0.297061	0.245	0.121	1.07558e-12		Chchd7	1.48549e-31	-0.694269	0.133	0.252	2.83431e-27		Casp6	9.81778e-08	-0.761292	0.097	0.181	0.00187323		Thap3	1.46702e-07	-0.352592	0.38	0.479	0.00279908
Pcyt1a	5.85457e-17	0.293717	0.249	0.121	1.0999e-12		Gk	1.52714e-31	-1.12283	0.038	0.11	2.91379e-27		Psd4	9.83527e-08	0.352046	0.696	0.664	0.00187657		Stk40	1.46827e-07	0.569728	0.37	0.286	0.00280147
Emc4	5.89456e-17	-0.204298	0.168	0.302	1.10741e-12		Mrps23	1.55437e-31	-0.547753	0.198	0.34	2.96573e-27		Ccdc50	9.9864e-08	0.526639	0.556	0.505	0.0019054		Nop10	1.48056e-07	-0.392155	0.353	0.448	0.00282491
Ywhah	6.38697e-17	-0.238559	0.559	0.715	1.19992e-12		Naa12	1.79532e-31	-0.53734	0.234	0.384	3.42547e-27		Pgm2l1	1.0009e-07	0.588106	0.479	0.41	0.00190972		Chd6	1.50293e-07	0.382472	0.664	0.619	0.00286759
Zfp422	6.76728e-17	-0.147673	0.036	0.12	1.27137e-12		Mitd1	1.85131e-31	-0.514624	0.243	0.396	3.5323e-27		Gm34006	1.00434e-07	-1.18185	0.034	0.097	0.00191629		Jtb	1.52546e-07	-0.522263	0.25	0.335	0.00291058
Atp5g3	6.84776e-17	-0.266029	0.642	0.797	1.28649e-12		Gart	2.04523e-31	-0.619999	0.107	0.216	3.9023e-27		Gm20234	1.0109e-07	-1.38564	0.03	0.09	0.0019288		Fam217b	1.53774e-07	3.82166	0.041	0.003	0.00293401
Gar1	6.90446e-17	-0.204983	0.129	0.254	1.29714e-12		Setd4	2.04545e-31	-1.11714	0.061	0.145	3.90271e-27		Atrx	1.03801e-07	0.253988	0.88	0.879	0.00198052		Snx18	1.53895e-07	0.324539	0.704	0.644	0.00293631
Dnajc19	7.07185e-17	-0.254894	0.369	0.534	1.32859e-12		Ndufb8	2.24337e-31	-0.437559	0.37	0.544	4.28035e-27		Nit2	1.03832e-07	-1.15311	0.037	0.1	0.00198111		Vasp	1.56203e-07	-0.287098	0.586	0.673	0.00298036
Tmem126a	7.57598e-17	-0.235417	0.421	0.594	1.4233e-12		Ms4a6c	2.39944e-31	-3.38054	0.003	0.036	4.57814e-27		Rnf34	1.05353e-07	-0.353685	0.187	0.303	0.00201014		Clasp2	1.57069e-07	0.401605	0.63	0.557	0.00299687
Gm15232	8.00253e-17	0.291415	0.242	0.117	1.50344e-12		Ebp	2.40545e-31	-0.522174	0.22	0.369	4.58961e-27		Tmem221	1.05384e-07	2.53451	0.044	0.012	0.00201073		Por	1.58003e-07	0.604884	0.372	0.282	0.00301469
Myc	8.36629e-17	-0.16878	0.052	0.148	1.57177e-12		Nup43	2.68724e-31	-0.94454	0.05	0.128	5.12725e-27		Sipa1l1	1.07064e-07	0.313329	0.747	0.692	0.00204277		Pak2	1.59171e-07	-0.206292	0.809	0.868	0.00303698
Fosl2	8.45474e-17	0.22821	0.141	0.044	1.58839e-12		Scp2	2.71229e-31	-0.466232	0.326	0.496	5.17505e-27		Fam78a	1.08553e-07	0.775613	0.331	0.253	0.0020712		Tcf12	1.62116e-07	0.234069	0.936	0.915	0.00309317
Atp5a1	8.78452e-17	-0.239316	0.824	0.93	1.65035e-12		Zfp422	2.95083e-31	-1.52451	0.022	0.08	5.63019e-27		Zswim6	1.12107e-07	0.263056	0.869	0.871	0.00213899		Htra3	1.64533e-07	1.58175	0.088	0.033	0.0031393
Gbp8	9.34457e-17	0.314164	0.738	0.66	1.75557e-12		Psmc2	3.14661e-31	-0.518117	0.226	0.376	6.00374e-27		Niban3	1.15892e-07	1.78395	0.07	0.027	0.00221122		Churc1	1.65148e-07	-0.542537	0.207	0.287	0.00315103
Usp15	9.68255e-17	0.312946	0.782	0.709	1.81906e-12		Hspb11	3.20463e-31	-0.568933	0.166	0.296	6.11444e-27		Mcm6	1.15937e-07	-0.402292	0.225	0.345	0.00221208		B4galt1	1.65286e-07	-0.301488	0.427	0.537	0.00315365
Coro1c	9.71519e-17	0.352463	0.431	0.298	1.82519e-12		Akr1b3	3.34492e-31	-0.457513	0.299	0.464	6.38211e-27		Zbtb16	1.16595e-07	-1.58196	0.048	0.114	0.00222464		Pced1b	1.65717e-07	-0.382059	0.302	0.401	0.00316188
Zfp36	9.84967e-17	-0.233862	0.159	0.291	1.85046e-12		Ehd1	3.35745e-31	0.777824	0.505	0.416	6.40602e-27		H2-T23	1.17247e-07	0.401024	0.675	0.653	0.00223708		Ier3ip1	1.66804e-07	-0.383969	0.333	0.433	0.00318261
Mplkip	1.03011e-16	-0.217315	0.306	0.473	1.93527e-12		Hp1bp3	3.47363e-31	-0.38874	0.499	0.684	6.62768e-27		Cdip1	1.19157e-07	-0.438153	0.202	0.323	0.00227351		Slc25a43	1.68066e-07	2.48031	0.054	0.011	0.00320669
Fkbp5	1.03562e-16	0.394538	0.666	0.552	1.94562e-12		Lnpep	3.76362e-31	0.398919	0.826	0.807	7.18099e-27		Vwa5a	1.19784e-07	-0.760643	0.087	0.171	0.00228547		Sh3tc1	1.68184e-07	1.65398	0.085	0.03	0.00320896
Psph	1.13264e-16	-0.205971	0.234	0.38	2.12789e-12		Atp5b	3.7877e-31	-0.375317	0.663	0.811	7.22694e-27		Gm19585	1.21873e-07	0.748523	0.336	0.261	0.00232534		Capza2	1.69926e-07	-0.453575	0.368	0.451	0.00324218
Gimap3	1.18116e-16	-0.263215	0.913	0.968	2.21905e-12		Whrn	4.17789e-31	-1.78707	0.014	0.064	7.97141e-27		Nudt1	1.22594e-07	-1.00001	0.058	0.131	0.0023391		Trgc3	1.72044e-07	-1.63473	0.011	0.034	0.0032826
Atraid	1.23591e-16	-0.211592	0.194	0.331	2.3219e-12		Rraga	4.27699e-31	-0.91693	0.093	0.193	8.16049e-27		Mafk	1.22765e-07	-0.920757	0.046	0.115	0.00234235		Wls	1.73412e-07	0.321226	0.735	0.701	0.0033087
Cetn2	1.25369e-16	-0.267911	0.541	0.702	2.35532e-12		Slc6a6	4.40924e-31	-0.489428	0.273	0.431	8.41283e-27		Rbm3	1.22972e-07	-0.234867	0.59	0.74	0.00234631		Sytl1	1.73752e-07	-1.14397	0.037	0.078	0.00331519
2300009A05Rik	1.26273e-16	-0.19372	0.141	0.273	2.37229e-12		Mrpl3	4.56524e-31	-0.576024	0.151	0.276	8.71048e-27		Bud23	1.23642e-07	-0.526458	0.149	0.252	0.00235909		Pianp	1.756e-07	-4.18943	0.001	0.009	0.00335045
Dut	1.32937e-16	-0.230853	0.26	0.409	2.49748e-12		Bola3	4.58683e-31	-0.553628	0.192	0.329	8.75167e-27		Plcb4	1.25327e-07	-4.55638	0.001	0.039	0.00239123		Arhgef5	1.78745e-07	1.10288	0.137	0.07	0.00341045
Tnks2	1.3359e-16	0.320274	0.828	0.782	2.50975e-12		Cpox	5.02178e-31	-0.776079	0.093	0.195	9.58156e-27		Wdr12	1.25769e-07	-0.619986	0.103	0.193	0.00239967		Abcf1	1.79536e-07	0.338469	0.711	0.66	0.00342554
Cep250	1.39343e-16	0.33573	0.565	0.435	2.61783e-12		Cyc1	5.18401e-31	-0.481907	0.277	0.437	9.89108e-27		Cd200	1.2795e-07	-1.01331	0.048	0.116	0.00244129		Prelid1	1.87894e-07	-0.360486	0.389	0.484	0.00358502
Traf1	1.40198e-16	-0.238292	0.238	0.389	2.6339e-12		Ankrd11	5.2726e-31	0.302065	0.946	0.948	1.00601e-26		Rrp8	1.30009e-07	-0.729589	0.099	0.186	0.00248058		Gng5	1.88905e-07	-0.28064	0.563	0.664	0.00360431
Ccnq	1.41245e-16	-0.209858	0.168	0.302	2.65356e-12		Scml4	5.29602e-31	-0.380951	0.654	0.807	1.01048e-26		Dao	1.31068e-07	-2.61408	0.005	0.047	0.00250077		Pank1	1.89227e-07	-2.07017	0.01	0.032	0.00361044
Trim30c	1.42358e-16	-0.114733	0.001	0.049	2.67449e-12		Cdca7	5.34213e-31	-1.75717	0.012	0.059	1.01928e-26		Lmbr1	1.31392e-07	-1.906	0.011	0.057	0.00250696		Svbp	1.8959e-07	-0.609291	0.159	0.233	0.00361738
Psmb6	1.44048e-16	-0.241818	0.517	0.681	2.70623e-12		Eid2	5.48266e-31	-2.67886	0.004	0.038	1.04609e-26		Dnajc2	1.31666e-07	-0.395241	0.329	0.468	0.0025122		Sgcb	1.91232e-07	-0.925864	0.032	0.07	0.0036487
Clip2	1.5609e-16	0.316226	0.323	0.19	2.93246e-12		Idh3a	5.52582e-31	-0.604351	0.137	0.258	1.05433e-26		R3hcc1l	1.33491e-07	-0.299304	0.353	0.501	0.00254701		Xylt2	1.93982e-07	-0.695916	0.1	0.161	0.00370117
Sar1b	1.65354e-16	-0.203807	0.307	0.469	3.10651e-12		Erh	6.27605e-31	-0.646557	0.148	0.271	1.19747e-26		Spock2	1.37332e-07	-1.75614	0.017	0.068	0.00262029		Map4k1	1.94219e-07	0.439927	0.572	0.496	0.00370569
Colgalt1	1.68845e-16	0.329259	0.433	0.304	3.17209e-12		Camsap2	6.27898e-31	-3.24687	0.004	0.038	1.19803e-26		Fam107b	1.38875e-07	0.466227	0.615	0.583	0.00264973		Anp32e	2.04496e-07	-0.577714	0.203	0.279	0.00390178
Dtd1	1.72701e-16	-0.162958	0.291	0.464	3.24453e-12		Yeats4	7.34281e-31	-0.479101	0.209	0.355	1.40101e-26		Trgv2	1.38928e-07	-0.365365	0.566	0.695	0.00265075		Snu13	2.04529e-07	-0.462662	0.304	0.389	0.00390242
Mat2b	1.74377e-16	-0.243998	0.458	0.621	3.27601e-12		Mrpl43	7.38091e-31	-0.461703	0.256	0.416	1.40828e-26		Fhl2	1.44665e-07	1.17889	0.188	0.119	0.00276021		Ndufs5	2.05269e-07	-0.345769	0.368	0.471	0.00391652
Eif1b	1.79517e-16	-0.237724	0.431	0.597	3.37258e-12		Rgs1	8.12834e-31	0.527085	0.737	0.698	1.55089e-26		Ppm1h	1.46392e-07	0.193454	0.97	0.955	0.00279317		Dleu2	2.06521e-07	0.528099	0.572	0.515	0.00394042
Usp20	1.80513e-16	0.32516	0.403	0.261	3.39129e-12		Chrac1	8.43543e-31	-0.546838	0.199	0.339	1.60948e-26		Asb13	1.48304e-07	-0.61411	0.153	0.253	0.00282963		ENSMUSG00000121430	2.07555e-07	-1.54749	0.013	0.038	0.00396016
Arap3	1.88376e-16	0.350005	0.63	0.512	3.53902e-12		2310009B15Rik	9.11778e-31	-1.11765	0.054	0.134	1.73967e-26		Gm32369	1.49327e-07	5.81515	0.013	0	0.00284916		mt-Co3	2.08139e-07	0.12189	1	1	0.00397128
Gltp	1.91795e-16	-0.220378	0.273	0.423	3.60325e-12		Dmac1	1.13378e-30	-0.699185	0.116	0.227	2.16325e-26		Smn1	1.50126e-07	-0.552439	0.119	0.214	0.0028644		Tshz3	2.10888e-07	0.861346	0.213	0.134	0.00402374
Acyp1	1.93066e-16	-0.195725	0.141	0.269	3.62713e-12		Pyurf	1.21049e-30	-1.05498	0.063	0.149	2.30961e-26		Nsd3	1.51939e-07	0.260997	0.896	0.891	0.00289899		Nxt1	2.11959e-07	-0.695695	0.112	0.176	0.00404417
Dctpp1	1.93526e-16	-0.160707	0.124	0.248	3.63578e-12		9130401M01Rik	1.21159e-30	-1.11035	0.046	0.122	2.31172e-26		D030056L22Rik	1.52376e-07	-0.80865	0.056	0.128	0.00290733		Snx30	2.13873e-07	-1.62587	0.008	0.029	0.00408071
Gm44662	1.99978e-16	0.179626	0.116	0.028	3.75699e-12		Tsnax	1.24196e-30	-0.835676	0.08	0.175	2.36966e-26		Rab5if	1.53873e-07	-0.36962	0.333	0.477	0.0029359		Syngr3	2.14823e-07	-3.71927	0.002	0.013	0.00409883
Adk	2.0076e-16	-0.162505	0.043	0.133	3.77167e-12		Timm10b	1.24325e-30	-0.462713	0.295	0.458	2.37213e-26		Mbtps1	1.55905e-07	-0.430973	0.307	0.447	0.00297466		Mrps33	2.15473e-07	-0.470137	0.252	0.337	0.00411123
Trip12	2.18629e-16	0.318971	0.855	0.801	4.10738e-12		Taf12	1.26976e-30	-0.522923	0.203	0.344	2.42269e-26		ENSMUSG00000120959	1.56145e-07	-0.839307	0.098	0.182	0.00297924		Cyb5a	2.1595e-07	-0.392391	0.323	0.415	0.00412032
Mei1	2.2468e-16	-0.301108	0.398	0.55	4.22107e-12		Psmd10	1.29248e-30	-0.781881	0.118	0.228	2.46605e-26		Canx	1.56888e-07	-0.285927	0.612	0.73	0.00299342		Rhbdl3	2.17216e-07	-1.57903	0.015	0.042	0.00414448
Nsmce3	2.32342e-16	-0.184954	0.132	0.256	4.365e-12		Gsto1	1.37973e-30	-0.748951	0.09	0.189	2.63253e-26		Shq1	1.56974e-07	-0.855268	0.063	0.137	0.00299507		Adprh	2.17986e-07	-0.613703	0.161	0.233	0.00415917
Slc25a37	2.34274e-16	0.173564	0.136	0.041	4.40131e-12		Hells	1.7078e-30	-0.982137	0.051	0.13	3.25847e-26		Atp8a1	1.57566e-07	-0.377583	0.628	0.753	0.00300636		Pawr	2.2177e-07	-1.07696	0.031	0.069	0.00423136
Eml5	2.36093e-16	-0.202835	0.182	0.327	4.43547e-12		Sco2	1.7261e-30	-1.22638	0.046	0.121	3.2934e-26		Ky	1.59257e-07	3.17103	0.034	0.008	0.00303863		Dao	2.26076e-07	2.95607	0.045	0.005	0.00431353
Ctsc	2.36852e-16	-0.27056	0.721	0.839	4.44974e-12		Imp4	1.73233e-30	-0.654622	0.13	0.247	3.30528e-26		Cnih4	1.61097e-07	-0.453506	0.188	0.301	0.00307372		Srsf3	2.31274e-07	-0.26371	0.625	0.718	0.00441271
Klf13	2.48575e-16	-0.261999	0.624	0.76	4.66998e-12		Nbdy	1.77626e-30	-0.680918	0.121	0.234	3.3891e-26		Thrap3	1.64365e-07	-0.261385	0.607	0.758	0.00313608		Setd4	2.33688e-07	-1.04117	0.061	0.11	0.00445876
Sos2	2.56398e-16	0.354521	0.619	0.485	4.81695e-12		Nubp2	1.8583e-30	-0.759846	0.103	0.207	3.54564e-26		Mrpl17	1.64929e-07	-0.550542	0.142	0.24	0.00314685		Vps8	2.38737e-07	0.682443	0.281	0.194	0.0045551
Dctn3	2.56556e-16	-0.210291	0.433	0.6	4.81992e-12		Ucp3	1.89913e-30	-2.94801	0.004	0.037	3.62354e-26		Maf	1.67049e-07	-1.42168	0.021	0.075	0.0031873		Ciapin1	2.4645e-07	0.46861	0.461	0.376	0.00470227
Smim8	2.61873e-16	-0.194028	0.167	0.301	4.91981e-12		Commd4	2.04859e-30	-0.451891	0.242	0.397	3.9087e-26		Bax	1.67448e-07	-0.358119	0.418	0.559	0.00319491		Ccdc112	2.47913e-07	1.03881	0.138	0.071	0.00473019
Gria3	2.64993e-16	-0.148974	0.001	0.046	4.97842e-12		Erg28	2.09259e-30	-0.411925	0.342	0.517	3.99266e-26		C1d	1.70012e-07	-0.473361	0.204	0.32	0.00324383		Map3k15	2.52206e-07	-1.75494	0.005	0.022	0.0048121
Sulf2	2.67827e-16	0.299517	0.631	0.485	5.03167e-12		Prkce	2.12021e-30	1.93069	0.17	0.071	4.04535e-26		Vps29	1.70094e-07	-0.3733	0.329	0.466	0.00324539		Klf7	2.54172e-07	0.75583	0.271	0.187	0.00484959
Ndufb9	2.71288e-16	-0.232076	0.619	0.774	5.09669e-12		Ddx17	2.13518e-30	0.51879	0.695	0.665	4.07393e-26		Plgrkt	1.73011e-07	-0.310517	0.533	0.668	0.00330105		Rnf149	2.59018e-07	0.363893	0.692	0.631	0.00494205
Prrc2b	2.75612e-16	0.331752	0.727	0.639	5.17792e-12		Psma6	2.21749e-30	-0.416575	0.309	0.477	4.23097e-26		Ndufb5	1.73323e-07	-0.306963	0.503	0.637	0.00330701		Ly6e	2.59664e-07	-0.252329	0.808	0.864	0.00495438
Gm11707	2.86507e-16	-0.268645	0.286	0.428	5.3826e-12		Srgap2	2.56816e-30	0.74144	0.585	0.516	4.90005e-26		St8sia4	1.73379e-07	0.308704	0.829	0.799	0.00330807		Pkd2	2.61425e-07	1.76755	0.072	0.022	0.00498799
Acly	2.9423e-16	0.322753	0.622	0.506	5.52769e-12		Gpatch4	2.79769e-30	-0.621529	0.118	0.23	5.33798e-26		Tnfsf13b	1.79032e-07	2.04911	0.042	0.012	0.00341594		Crem	2.66554e-07	0.913913	0.21	0.134	0.00508586
Vasp	2.95262e-16	-0.250708	0.752	0.872	5.54709e-12		Rab37	2.86613e-30	-0.513502	0.26	0.412	5.46858e-26		Arf4	1.79875e-07	-0.309204	0.425	0.57	0.00343201		Mat2b	2.68475e-07	-0.456625	0.3	0.385	0.0051225
Cerk	2.9725e-16	0.319892	0.513	0.372	5.58443e-12		Snrnp40	2.88527e-30	-0.361595	0.288	0.455	5.50509e-26		Utp18	1.87293e-07	-0.477312	0.135	0.234	0.00357355		Mid1ip1	2.68794e-07	-1.28711	0.028	0.063	0.00512858
Hspb11	2.98433e-16	-0.220239	0.236	0.383	5.60667e-12		Miga1	2.91305e-30	-0.991842	0.057	0.138	5.55809e-26		Crybg2	1.87735e-07	3.84255	0.019	0.001	0.00358198		Snap23	2.6952e-07	0.506287	0.483	0.407	0.00514245
Bcl2l15	3.18525e-16	0.193788	0.15	0.051	5.98413e-12		Fam32a	3.41589e-30	-0.44736	0.31	0.478	6.51753e-26		Ly6e	1.88635e-07	-0.26503	0.864	0.92	0.00359916		Tbrg1	2.79538e-07	-0.336865	0.386	0.481	0.00533358
Qpct	3.21243e-16	-0.232084	0.205	0.343	6.03519e-12		Vapa	3.51555e-30	-0.367647	0.385	0.569	6.70767e-26		Eif5	1.90388e-07	-0.268402	0.692	0.794	0.0036326		Siva1	2.84901e-07	-0.581776	0.166	0.238	0.00543592
Susd6	3.23958e-16	0.337671	0.855	0.805	6.08619e-12		0610012G03Rik	3.58864e-30	-0.454121	0.251	0.407	6.84713e-26		Ctps	1.91508e-07	-0.712719	0.052	0.121	0.00365398		Arf5	2.90947e-07	-0.286969	0.557	0.652	0.00555127
Cfl2	3.3258e-16	-0.213878	0.248	0.398	6.24818e-12		Atp1a1	3.65878e-30	-0.468579	0.236	0.385	6.98096e-26		Inpp4a	1.91678e-07	0.377825	0.619	0.559	0.00365722		Uqcrq	2.91296e-07	-0.307056	0.559	0.64	0.00555793
Idh3g	3.50247e-16	-0.202285	0.22	0.362	6.5801e-12		Ola1	3.72559e-30	-0.350729	0.329	0.504	7.10842e-26		Dlg3	1.92747e-07	-1.45471	0.022	0.076	0.00367761		Ldlr	2.93312e-07	0.447959	0.569	0.489	0.00559639
Rassf2	3.60504e-16	-0.217503	0.262	0.419	6.77278e-12		Diaph1	3.97857e-30	0.532576	0.704	0.678	7.59111e-26		Pkp3	1.95165e-07	0.650411	0.455	0.4	0.00372375		Bcorl1	2.99623e-07	-1.01704	0.032	0.069	0.00571682
Hspa8	3.81004e-16	-0.220162	0.952	0.995	7.15793e-12		Ubc	4.00076e-30	-0.320312	0.75	0.887	7.63344e-26		Ftsj3	1.95225e-07	-0.52054	0.14	0.24	0.00372489		Cstb	3.04166e-07	-0.651532	0.167	0.238	0.00580349
Rnh1	3.98787e-16	-0.221675	0.367	0.539	7.49201e-12		Itgb3bp	4.12339e-30	-0.563627	0.108	0.215	7.86742e-26		ENSMUSG00000120754	1.97951e-07	-2.59752	0.008	0.051	0.00377691		Eif2ak3	3.09721e-07	0.460757	0.501	0.41	0.00590948
Tap2	4.31237e-16	-0.209079	0.538	0.71	8.10166e-12		Arl4a	4.14449e-30	-0.741672	0.13	0.242	7.90769e-26		Exosc7	2.00596e-07	-0.473371	0.21	0.33	0.00382736		Fbxw8	3.10873e-07	0.528511	0.369	0.278	0.00593145
Fcho2	4.3622e-16	0.348451	0.675	0.574	8.19526e-12		Tfam	4.15158e-30	-0.602743	0.172	0.301	7.92122e-26		2310009B15Rik	2.01546e-07	-0.783645	0.061	0.134	0.00384549		Ccdc136	3.15357e-07	0.918757	0.16	0.089	0.006017
Plekhf1	4.36326e-16	0.153966	0.122	0.033	8.19726e-12		Cd2	4.36885e-30	-3.49363	0.002	0.033	8.33577e-26		Pde7a	2.01706e-07	0.184137	0.975	0.981	0.00384855		Pycr2	3.16246e-07	-0.769296	0.096	0.156	0.00603398
Ctsa	4.45394e-16	0.318726	0.601	0.496	8.36762e-12		H2-T23	4.59317e-30	-0.390986	0.471	0.653	8.76378e-26		Bex3	2.02964e-07	-0.334652	0.241	0.364	0.00387255		Kremen2	3.16726e-07	-1.27708	0.028	0.063	0.00604313
Ebna1bp2	4.57126e-16	-0.209545	0.303	0.454	8.58803e-12		Abhd14a	4.70017e-30	-1.38376	0.025	0.083	8.96792e-26		Rnf41	2.03379e-07	-0.545713	0.143	0.241	0.00388048		Mlf2	3.19573e-07	-0.451655	0.243	0.325	0.00609745
Sinhcaf	4.73928e-16	-0.178566	0.133	0.259	8.90369e-12		Vdac3	5.01397e-30	-0.424801	0.301	0.469	9.56666e-26		Gm19557	2.10718e-07	-0.634145	0.09	0.174	0.0040205		Tapbpl	3.22311e-07	-0.411888	0.276	0.37	0.0061497
Uqcrc2	5.00396e-16	-0.227001	0.492	0.66	9.40093e-12		Ccdc115	5.23808e-30	-0.912542	0.082	0.175	9.99426e-26		Ifi47	2.11382e-07	-0.316863	0.513	0.652	0.00403318		Igtp	3.25465e-07	-0.570421	0.179	0.255	0.00620987
Nsd3	5.02322e-16	0.268072	0.933	0.926	9.43713e-12		Tacc1	5.28349e-30	0.488415	0.755	0.738	1.00809e-25		Tmsb4x	2.16705e-07	-0.110061	1	0.998	0.00413473		Slbp	3.27842e-07	-0.334693	0.401	0.499	0.00625523
Igha	5.02601e-16	0.262921	0.273	0.145	9.44237e-12		Polr2f	5.41038e-30	-0.426359	0.319	0.487	1.0323e-25		Chd4	2.17796e-07	-0.289093	0.638	0.743	0.00415556		Flvcr1	3.3587e-07	-1.26006	0.019	0.048	0.0064084
Mafk	5.34717e-16	-0.141367	0.069	0.171	1.00457e-11		Thyn1	5.53088e-30	-0.649716	0.111	0.219	1.05529e-25		Shisa5	2.19541e-07	-0.200311	0.918	0.963	0.00418884		Ube2c	3.37822e-07	-1.7878	0.01	0.033	0.00644565
Cnih2	5.42536e-16	0.127075	0.091	0.015	1.01926e-11		Ngdn	6.67221e-30	-0.58635	0.186	0.318	1.27306e-25		Nmnat3	2.20017e-07	-0.976549	0.075	0.152	0.00419793		Hsd17b12	3.40391e-07	0.838969	0.238	0.16	0.00649465
Itm2a	5.49445e-16	-0.174398	0.07	0.171	1.03224e-11		Yif1a	6.8334e-30	-0.834455	0.08	0.173	1.30381e-25		Ttc3	2.21265e-07	-0.279273	0.683	0.803	0.00422174		Inpp5a	3.42287e-07	1.14953	0.142	0.075	0.00653084
Eef1akmt2	6.07785e-16	-0.111388	0.038	0.124	1.14184e-11		Ptpn11	7.08119e-30	0.608392	0.615	0.558	1.35109e-25		Nifk	2.22321e-07	-0.473652	0.176	0.284	0.00424188		Trim21	3.44505e-07	-0.776448	0.132	0.196	0.00657316
Zmat4	6.16405e-16	0.529937	0.089	0.015	1.15804e-11		Cd7	7.21617e-30	0.188566	0.994	0.985	1.37685e-25		Dusp2	2.23503e-07	1.34249	0.126	0.068	0.00426444		Usf1	3.53802e-07	-0.662881	0.103	0.164	0.00675055
Rara	6.20443e-16	-0.18028	0.089	0.198	1.16563e-11		Cnbp	7.67493e-30	-0.368216	0.592	0.755	1.46438e-25		Nod1	2.23786e-07	0.961718	0.241	0.166	0.00426984		Dock8	3.53809e-07	0.230382	0.88	0.878	0.00675067
A930005H10Rik	6.40899e-16	-0.143127	0.055	0.15	1.20406e-11		Grap2	7.71276e-30	0.311855	0.92	0.914	1.47159e-25		Ntng2	2.2491e-07	1.01346	0.148	0.084	0.00429128		Slc9a9	3.55267e-07	-0.248858	0.787	0.852	0.00677849
Tbl1xr1	6.57487e-16	0.319017	0.778	0.688	1.23522e-11		Ruvbl1	7.82327e-30	-0.737295	0.102	0.205	1.49268e-25		Ccdc47	2.26715e-07	-0.43572	0.308	0.435	0.00432572		Snrpc	3.57069e-07	-0.479062	0.225	0.306	0.00681287
Apaf1	6.73156e-16	0.355104	0.417	0.288	1.26466e-11		Mrpl39	8.43849e-30	-1.00276	0.067	0.152	1.61006e-25		Tdrp	2.27733e-07	-4.18237	0.001	0.038	0.00434515		Dus2	3.59887e-07	0.719481	0.277	0.193	0.00686664
Exosc1	6.74049e-16	-0.211721	0.225	0.375	1.26634e-11		Tspan32	8.44058e-30	-2.49274	0.008	0.048	1.61046e-25		Ruvbl2	2.3062e-07	-0.786031	0.062	0.135	0.00440023		Tnfaip8l2	3.67583e-07	-0.605348	0.137	0.206	0.00701348
Gm27241	6.93796e-16	-0.143944	0.064	0.161	1.30343e-11		Nbn	8.717e-30	-1.00244	0.057	0.137	1.6632e-25		Hnrnpab	2.3574e-07	-0.284257	0.417	0.562	0.00449792		Snrk	3.7671e-07	0.383827	0.513	0.418	0.00718763
Cops8	6.95894e-16	-0.189316	0.216	0.362	1.30738e-11		Cisd2	8.72154e-30	-0.42304	0.339	0.506	1.66407e-25		Idnk	2.39973e-07	-0.285646	0.487	0.63	0.00457869		Glis2	3.82858e-07	-1.68507	0.012	0.036	0.00730492
Sardh	7.02012e-16	-0.0819374	0.005	0.058	1.31887e-11		Nmi	9.19824e-30	-0.389144	0.372	0.549	1.75502e-25		Gm12610	2.41389e-07	2.27128	0.037	0.009	0.0046057		Rps20	3.86616e-07	-0.151331	0.932	0.989	0.00737663
Stk10	7.22824e-16	0.301419	0.8	0.741	1.35797e-11		Pstk	9.78492e-30	-0.595441	0.125	0.239	1.86696e-25		Pitpna	2.42275e-07	-0.260062	0.575	0.717	0.00462261		Cry1	3.9234e-07	-0.912421	0.058	0.106	0.00748586
Mrps5	7.26778e-16	-0.202582	0.231	0.376	1.3654e-11		Smim8	9.82007e-30	-0.715515	0.112	0.22	1.87367e-25		Pnp	2.44292e-07	-0.524706	0.153	0.258	0.00466108		Rtca	3.95659e-07	-0.706751	0.095	0.155	0.00754917
Sdhaf4	7.40555e-16	-0.211182	0.232	0.372	1.39128e-11		Acyp1	9.93578e-30	-0.772015	0.092	0.191	1.89575e-25		ENSMUSG00000120732	2.45229e-07	-1.29648	0.017	0.067	0.00467897		Sinhcaf	3.97125e-07	-0.699442	0.085	0.142	0.00757715
Cyfip2	7.53525e-16	0.315575	0.783	0.719	1.41565e-11		Mef2a	1.05527e-29	0.523716	0.707	0.675	2.01346e-25		Gm16559	2.45433e-07	-3.5987	0.004	0.043	0.00468286		Ddrgk1	4.02063e-07	-0.463138	0.26	0.344	0.00767135
9530036M11Rik	7.77841e-16	0.296894	0.161	0.06	1.46133e-11		Ltv1	1.20074e-29	-1.04742	0.061	0.143	2.291e-25		Epb41	2.46732e-07	0.295679	0.86	0.828	0.00470765		Rasa2	4.03917e-07	0.346593	0.678	0.634	0.00770673
Chchd7	7.95726e-16	-0.201811	0.203	0.342	1.49493e-11		4930520O04Rik	1.22366e-29	2.37501	0.13	0.043	2.33475e-25		Tnfsf14	2.48873e-07	-1.36511	0.024	0.078	0.00474849		ENSMUSG00000121042	4.04172e-07	-1.35615	0.032	0.069	0.00771161
Lmtk2	8.28995e-16	0.363583	0.509	0.383	1.55743e-11		Mphosph10	1.26754e-29	-0.476141	0.215	0.355	2.41846e-25		Klhl6	2.50056e-07	0.655312	0.365	0.294	0.00477106		Slc25a5	4.3165e-07	-0.387054	0.38	0.471	0.00823588
Eif4a2	8.45171e-16	-0.259207	0.649	0.789	1.58782e-11		Nudt19	1.32655e-29	-0.615173	0.121	0.233	2.53106e-25		H2ax	2.5098e-07	-0.461632	0.131	0.231	0.00478871		Wnk1	4.3292e-07	0.177262	0.926	0.939	0.00826011
Antxr2	8.73066e-16	-0.223958	0.245	0.402	1.64023e-11		Khdrbs1	1.33576e-29	-0.403204	0.54	0.71	2.54863e-25		Brk1	2.59157e-07	-0.333003	0.481	0.628	0.00494472		Kdm6b	4.39217e-07	-0.435205	0.107	0.172	0.00838025
Dpysl2	8.81762e-16	0.332403	0.643	0.547	1.65657e-11		Exosc5	1.43704e-29	-0.494517	0.21	0.35	2.74188e-25		Zpr1	2.625e-07	-0.413188	0.123	0.218	0.00500849		Cd2	4.40087e-07	-2.86452	0.002	0.015	0.00839686
Ngdn	8.95415e-16	-0.213798	0.303	0.454	1.68222e-11		Ralgapa2	1.46884e-29	0.597916	0.663	0.615	2.80255e-25		St13	2.63878e-07	-0.321034	0.468	0.599	0.00503479		Snrnp70	4.4103e-07	-0.244442	0.723	0.806	0.00841486
Tm2d1	8.96298e-16	-0.206073	0.315	0.476	1.68388e-11		2310039H08Rik	1.48292e-29	-0.801211	0.083	0.177	2.82941e-25		Gypc	2.6426e-07	-0.721921	0.089	0.17	0.00504207		Map2k5	4.4272e-07	0.426892	0.566	0.483	0.00844709
Map2k6	8.96513e-16	0.381135	0.583	0.458	1.68428e-11		Syt11	1.5215e-29	-1.10175	0.049	0.124	2.90301e-25		Nono	2.65519e-07	-0.352666	0.48	0.613	0.00506611		Arhgef40	4.43048e-07	2.11333	0.058	0.015	0.00845336
Birc6	9.00908e-16	0.293029	0.912	0.894	1.69254e-11		ENSMUSG00000120641	1.53299e-29	-3.36959	0.003	0.035	2.92494e-25		Dnttip1	2.66937e-07	-0.291823	0.299	0.439	0.00509316		Camsap2	4.47345e-07	-2.65877	0.004	0.019	0.00853534
Sft2d1	9.16987e-16	-0.1941	0.193	0.329	1.72274e-11		Agfg1	1.57366e-29	-0.332412	0.807	0.906	3.00254e-25		Ndufc1	2.69212e-07	-0.318053	0.364	0.503	0.00513657		Cers2	4.50134e-07	-0.598318	0.12	0.185	0.00858857
Ikzf1	9.33285e-16	0.326624	0.941	0.927	1.75336e-11		Uqcr10	1.6846e-29	-0.381237	0.579	0.732	3.21421e-25		S100a10	2.69412e-07	0.379688	0.827	0.833	0.00514038		B3gnt7	4.55153e-07	1.29451	0.094	0.038	0.00868432
Kifap3	9.47385e-16	-0.110374	0.011	0.072	1.77985e-11		Naa50	1.7345e-29	-0.47081	0.198	0.339	3.30943e-25		Ivns1abp	2.70175e-07	-0.39229	0.193	0.304	0.00515493		Raly	4.59384e-07	-0.354423	0.363	0.455	0.00876504
Aak1	9.57062e-16	0.306735	0.934	0.911	1.79803e-11		Mtch2	1.79438e-29	-0.498948	0.2	0.337	3.42368e-25		Iscu	2.75717e-07	-0.393225	0.22	0.337	0.00526068		Wdr1	4.59666e-07	-0.326462	0.459	0.544	0.00877043
Pstk	9.58565e-16	-0.177397	0.139	0.265	1.80086e-11		Casp3	1.85343e-29	1.09269	0.333	0.225	3.53635e-25		H1f5	2.78197e-07	2.84424	0.036	0.009	0.00530799		Man1c1	4.65215e-07	-1.1073	0.026	0.06	0.00887631
Glo1	1.04206e-15	-0.183161	0.176	0.311	1.95771e-11		Gstk1	1.95099e-29	-2.54114	0.006	0.042	3.72248e-25		Chd1	2.80651e-07	-0.308477	0.478	0.618	0.00535481		Ubac2	4.66477e-07	0.190957	0.935	0.934	0.00890038
mt-Co1	1.06891e-15	0.211768	1	1	2.00817e-11		Ormdl2	2.12865e-29	-0.667578	0.134	0.248	4.06147e-25		Tmem223	2.84831e-07	-0.425063	0.204	0.319	0.00543458		Ube2a	4.75423e-07	-0.5137	0.19	0.267	0.00907106
Naa12	1.08039e-15	-0.212148	0.353	0.502	2.02973e-11		Ifit1bl1	2.24259e-29	-1.35366	0.027	0.086	4.27886e-25		Gm16576	2.87673e-07	-1.40538	0.038	0.099	0.0054888		Tap1	4.84025e-07	-0.425693	0.335	0.419	0.0092352
Cstb	1.11109e-15	-0.225084	0.326	0.479	2.0874e-11		Cox6a1	2.32182e-29	-0.437911	0.444	0.602	4.43003e-25		Ilf2	2.89188e-07	-0.288466	0.235	0.359	0.00551771		Foxd2os	4.87769e-07	-0.726986	0.082	0.138	0.00930663
Atp11b	1.14685e-15	-0.250588	0.694	0.824	2.15458e-11		Srsf10	2.37608e-29	-0.403916	0.36	0.533	4.53356e-25		Cers6	2.90062e-07	-0.320586	0.758	0.832	0.00553439		Tnfrsf13c	4.93223e-07	-1.88392	0.004	0.02	0.00941069
Mapk3	1.15831e-15	0.310229	0.463	0.331	2.17611e-11		Ddx18	2.45051e-29	-0.426044	0.268	0.424	4.67557e-25		Cmip	2.92128e-07	0.207296	0.948	0.936	0.00557381		Boll	4.94702e-07	2.32409	0.062	0.017	0.00943891
Bcl7b	1.17787e-15	-0.20369	0.221	0.365	2.21287e-11		Tanc1	2.5765e-29	-0.473375	0.238	0.388	4.91596e-25		Atp5h	2.92532e-07	-0.189125	0.853	0.899	0.0055815		Myh9	5.01422e-07	0.138674	0.972	0.966	0.00956713
Pole4	1.20419e-15	-0.237983	0.435	0.599	2.26232e-11		Pin4	2.88075e-29	-0.480097	0.248	0.4	5.49647e-25		Kmt5a	2.93264e-07	-0.378647	0.274	0.402	0.00559547		Atxn2l	5.0789e-07	-0.473885	0.173	0.249	0.00969054
Ankrd11	1.37995e-15	0.242403	0.977	0.965	2.59251e-11		Pafah1b3	3.04882e-29	-0.610383	0.161	0.286	5.81716e-25		Utp14a	2.97454e-07	-0.467247	0.169	0.274	0.00567543		Sdccag8	5.12502e-07	0.39216	0.515	0.426	0.00977853
Tsnax	1.45536e-15	-0.196379	0.138	0.26	2.73418e-11		Mrpl50	3.14824e-29	-1.00258	0.062	0.144	6.00683e-25		Atp5c1	3.01309e-07	-0.25724	0.661	0.757	0.00574897		Pigp	5.20127e-07	-0.491944	0.201	0.278	0.00992402
Sec62	1.65969e-15	-0.221367	0.74	0.884	3.11805e-11		Dtymk	3.16783e-29	-0.600561	0.161	0.285	6.04422e-25		Dennd1b	3.03195e-07	0.33376	0.72	0.694	0.00578496		Rtraf	5.2966e-07	-0.348986	0.329	0.415	0.0101059
Ldlrad4	1.69193e-15	-0.254558	0.715	0.855	3.17862e-11		Timm21	3.46958e-29	-0.952384	0.052	0.13	6.61995e-25		H2-DMb1	3.03901e-07	2.16041	0.05	0.016	0.00579843		Ppm1m	5.30959e-07	-0.656607	0.108	0.169	0.0101307
1190007I07Rik	1.72823e-15	-0.168081	0.099	0.209	3.24682e-11		Atp8a2	4.19989e-29	2.17954	0.152	0.06	8.0134e-25		Atad3a	3.12794e-07	-0.722963	0.049	0.116	0.00596811		Pmaip1	5.31225e-07	-1.22026	0.026	0.06	0.0101358
Lrp12	1.77994e-15	-0.0937214	0.015	0.078	3.34397e-11		2300009A05Rik	4.27492e-29	-0.742369	0.098	0.197	8.15655e-25		Fam174b	3.1325e-07	-0.615203	0.081	0.16	0.00597681		Nsa2	5.51187e-07	-0.248407	0.59	0.694	0.0105166
Uck2	1.79826e-15	-0.164345	0.118	0.241	3.3784e-11		Nktr	4.52466e-29	0.436575	0.806	0.795	8.63305e-25		Smim8	3.1508e-07	-0.519822	0.126	0.22	0.00601173		Nol7	5.55918e-07	-0.335865	0.428	0.512	0.0106069
Erich1	1.82727e-15	-0.119615	0.009	0.065	3.43289e-11		Cerk	4.87307e-29	0.881675	0.431	0.332	9.29781e-25		Slc25a13	3.1921e-07	-0.807	0.073	0.147	0.00609052		Eif4g3	5.60243e-07	0.253513	0.839	0.795	0.0106894
Arid1b	1.85792e-15	0.322273	0.869	0.84	3.49047e-11		Snrpb2	4.96818e-29	-0.536478	0.19	0.324	9.47928e-25		Gm20696	3.20652e-07	-0.386901	0.234	0.351	0.00611803		Myo16	5.61253e-07	2.04399	0.068	0.021	0.0107087
ENSMUSG00000121141	1.86787e-15	0.328621	0.581	0.471	3.50918e-11		Atp6v0c	5.0361e-29	-0.340726	0.484	0.673	9.60888e-25		Purb	3.21226e-07	0.287161	0.796	0.802	0.006129		Glrx5	5.62531e-07	-0.508216	0.173	0.247	0.0107331
Tmem123	1.87533e-15	0.294335	0.713	0.638	3.52317e-11		Ddx39b	5.09234e-29	-0.390429	0.403	0.575	9.71618e-25		Pus7	3.26925e-07	-1.75364	0.012	0.057	0.00623772		Gm31804	5.67851e-07	-4.2944	0.001	0.008	0.0108346
Vdac1	1.88957e-15	-0.203956	0.277	0.433	3.54993e-11		Trf	6.34058e-29	1.64683	0.195	0.095	1.20978e-24		Cisd3	3.27146e-07	-0.554654	0.112	0.203	0.00624194		Vill	5.6882e-07	-3.93533	0.001	0.008	0.0108531
Kdelr2	1.8967e-15	-0.221613	0.264	0.404	3.56332e-11		Ufm1	6.6442e-29	-0.589536	0.167	0.292	1.26771e-24		Prc1	3.3483e-07	1.74785	0.074	0.031	0.00638855		Myrip	5.6882e-07	-3.27107	0.001	0.008	0.0108531
Stap1	2.0578e-15	-0.237698	0.45	0.61	3.86599e-11		Serp1	6.65162e-29	-0.508027	0.199	0.337	1.26913e-24		Kbtbd11	3.35189e-07	-2.92212	0.007	0.047	0.0063954		Pfdn5	5.74089e-07	-0.169734	0.866	0.935	0.0109536
Elf4	2.11569e-15	0.331332	0.865	0.805	3.97475e-11		BC003965	6.72032e-29	-0.555	0.158	0.282	1.28224e-24		Tmed10	3.44907e-07	-0.323279	0.452	0.594	0.00658082		Adrb2	5.74668e-07	-3.51008	0.001	0.008	0.0109647
Tacc2	2.1174e-15	0.359337	0.35	0.224	3.97795e-11		Ccny	6.88776e-29	0.46517	0.732	0.711	1.31418e-24		Morc1	3.45184e-07	-0.750131	0.085	0.163	0.00658611		Sdcbp2	5.76631e-07	-2.16529	0.007	0.025	0.0110021
Ccr5	2.12511e-15	0.179764	0.122	0.035	3.99245e-11		1700084D21Rik	7.12844e-29	5.17895	0.067	0.005	1.36011e-24		Tdrd7	3.45543e-07	-1.11738	0.033	0.091	0.00659296		Ralgps2	5.80007e-07	0.621994	0.332	0.249	0.0110665
Cdh13	2.19655e-15	0.232426	0.282	0.15	4.12667e-11		B4galnt4	7.6362e-29	2.9904	0.094	0.02	1.45699e-24		Lrba	3.50058e-07	0.267626	0.839	0.819	0.00667911		Pde7a	5.81577e-07	-0.162371	0.974	0.975	0.0110965
Plekhd1	2.26822e-15	0.241566	0.153	0.055	4.2613e-11		Fxyd5	7.9903e-29	-0.332186	0.743	0.878	1.52455e-24		Gm45051	3.50504e-07	-1.88893	0.008	0.05	0.00668762		Mrpl52	5.82996e-07	-0.300181	0.563	0.657	0.0111236
Cdyl2	2.34915e-15	-0.256896	0.729	0.844	4.41335e-11		Il2ra	8.14577e-29	-4.90928	0.001	0.026	1.55421e-24		Igha	3.52764e-07	-0.892661	0.028	0.083	0.00673074		Gm5547	5.90477e-07	-0.924197	0.046	0.089	0.0112663
Ctsl	2.37807e-15	-0.133042	0.042	0.126	4.46768e-11		Acot13	8.48338e-29	-0.498764	0.178	0.306	1.61863e-24		Gm37529	3.55083e-07	-0.621987	0.12	0.211	0.00677497		Akr1b3	5.9137e-07	-0.431482	0.299	0.381	0.0112833
Fdft1	2.38457e-15	0.333568	0.419	0.289	4.4799e-11		Neat1	8.53465e-29	0.602565	0.647	0.604	1.62841e-24		Selenof	3.55726e-07	-0.326681	0.386	0.523	0.00678726		Timm17a	5.954e-07	-0.630384	0.143	0.21	0.0113602
Dbi	2.56394e-15	-0.232827	0.615	0.766	4.81688e-11		Aak1	1.02047e-28	0.314534	0.901	0.901	1.94706e-24		Rps6kc1	3.55942e-07	-0.904077	0.069	0.142	0.00679138		Commd6	5.95674e-07	-0.553227	0.201	0.278	0.0113655
ENSMUSG00000120356	2.56713e-15	-0.141608	0.001	0.046	4.82288e-11		Nt5c	1.16311e-28	-0.48931	0.282	0.434	2.21921e-24		Ighm	3.60425e-07	-0.271084	0.475	0.614	0.0068769		Lrrc9	6.02716e-07	2.04518	0.059	0.016	0.0114998
S1pr3	2.5737e-15	0.286777	0.267	0.146	4.83521e-11		Abcb1a	1.16837e-28	0.297242	0.91	0.907	2.22926e-24		Cfl1	3.61194e-07	-0.205296	0.884	0.921	0.00689158		Ets1	6.13703e-07	-0.207765	0.864	0.915	0.0117095
Tmed2	2.61744e-15	-0.236084	0.563	0.716	4.91738e-11		Brix1	1.23902e-28	-0.514098	0.169	0.295	2.36404e-24		Bmf	3.63576e-07	-1.58728	0.025	0.078	0.00693703		Vmp1	6.19479e-07	-0.262319	0.678	0.766	0.0118197
Gm10874	2.78843e-15	0.321403	0.386	0.255	5.23861e-11		Atp5o.1	1.24303e-28	-0.40512	0.459	0.633	2.3717e-24		Mrpl2	3.68252e-07	-0.515552	0.09	0.173	0.00702625		Mms22l	6.23913e-07	-0.651573	0.122	0.187	0.0119043
Ctsb	2.94458e-15	0.301517	0.63	0.526	5.53198e-11		Gnb2	1.25161e-28	-0.373316	0.442	0.621	2.38807e-24		Gm49364	3.68471e-07	-0.697785	0.06	0.129	0.00703042		Dbi	6.28273e-07	-0.368043	0.446	0.53	0.0119874
Dkk3	2.98501e-15	-0.0917963	0.003	0.051	5.60795e-11		Qpct	1.28503e-28	-0.677897	0.119	0.225	2.45184e-24		Znrf3	3.69812e-07	-0.352569	0.426	0.554	0.00705601		Hivep1	6.32105e-07	-0.539838	0.145	0.214	0.0120606
Snx30	2.98604e-15	-0.109326	0.015	0.077	5.60987e-11		Sac3d1	1.31872e-28	-1.28566	0.026	0.083	2.51613e-24		Alkbh1	3.73763e-07	-0.381439	0.262	0.384	0.0071314		AW011738	6.42128e-07	-0.468682	0.199	0.278	0.0122518
Aff1	3.0859e-15	0.357982	0.647	0.557	5.79747e-11		Anxa5	1.34074e-28	-0.597169	0.15	0.269	2.55814e-24		Dip2c	3.77081e-07	-1.33399	0.033	0.09	0.00719471		Ndufb9	6.50773e-07	-0.279314	0.494	0.586	0.0124167
Ppp1r12a	3.09778e-15	0.242847	0.943	0.932	5.81979e-11		Ccrl2	1.35566e-28	1.57569	0.213	0.112	2.58659e-24		Ccnd2	3.77917e-07	0.236368	0.906	0.882	0.00721065		Gcat	6.51994e-07	-2.42495	0.003	0.016	0.0124401
Cd53	3.17844e-15	-0.251978	0.638	0.781	5.97134e-11		Mrpl16	1.37303e-28	-0.793089	0.096	0.193	2.61974e-24		Phlpp1	3.79219e-07	-0.31124	0.221	0.335	0.00723549		Lcmt1	6.56692e-07	0.845388	0.178	0.107	0.0125297
Dnajb14	3.18782e-15	0.259084	0.22	0.107	5.98896e-11		Capza2	1.43716e-28	-0.392081	0.368	0.538	2.7421e-24		Pabpc4	3.79517e-07	-0.349428	0.315	0.448	0.00724119		Nop53	6.63672e-07	-0.345212	0.443	0.533	0.0126629
Trappc6a	3.23743e-15	-0.198473	0.285	0.436	6.08215e-11		Sec13	1.61756e-28	-0.568331	0.157	0.278	3.0863e-24		Grtp1	3.91525e-07	-2.14944	0.009	0.052	0.0074703		Smndc1	6.81729e-07	-0.400527	0.302	0.389	0.0130074
Hacd1	3.24615e-15	-0.0686442	0.003	0.049	6.09855e-11		Lat2	1.63116e-28	0.466723	0.663	0.582	3.11225e-24		Psmb2	3.97525e-07	-0.226745	0.516	0.652	0.00758478		Mgrn1	6.85011e-07	0.76276	0.252	0.175	0.01307
Gpr171	3.30681e-15	0.323399	0.645	0.552	6.2125e-11		Vgll4	1.7889e-28	0.419979	0.793	0.785	3.41323e-24		Prmt5	3.99253e-07	-0.443298	0.131	0.227	0.00761774		Tmem273	7.08524e-07	0.480841	0.556	0.496	0.0135186
Stk24	3.33384e-15	0.328972	0.761	0.7	6.26328e-11		Laptm4a	2.09846e-28	-0.421839	0.308	0.47	4.00386e-24		Dcaf5	4.06342e-07	0.415577	0.639	0.601	0.007753		Lrch3	7.10336e-07	-0.24611	0.409	0.516	0.0135532
Gnai2	3.44622e-15	-0.215549	0.886	0.967	6.47441e-11		Fam169b	2.17565e-28	-0.989727	0.074	0.161	4.15114e-24		ENSMUSG00000120012	4.16957e-07	-0.493477	0.142	0.242	0.00795553		Tpbgl	7.35811e-07	1.336	0.09	0.037	0.0140393
Fgf13	3.59318e-15	-0.409176	0.124	0.238	6.7505e-11		1500011B03Rik	2.47726e-28	-0.662484	0.132	0.243	4.72662e-24		Agpat2	4.18285e-07	-0.865257	0.065	0.136	0.00798088		Klrb1c	7.43284e-07	1.87587	0.061	0.017	0.0141819
Clint1	3.66894e-15	-0.241466	0.838	0.916	6.89284e-11		Slirp	2.48711e-28	-0.670114	0.117	0.224	4.7454e-24		Pycrl	4.2112e-07	-0.700687	0.082	0.16	0.00803496		Dtx3l	7.56902e-07	-0.406183	0.282	0.365	0.0144417
Dynlt1f	3.92803e-15	-0.166224	0.133	0.254	7.37959e-11		Atp5a1	2.57185e-28	-0.308281	0.72	0.852	4.90709e-24		Vim	4.21673e-07	0.399825	0.64	0.603	0.00804552		Tpk1	7.59676e-07	0.673711	0.328	0.246	0.0144946
Zyx	3.93862e-15	-0.215526	0.2	0.333	7.39949e-11		Rnh1	2.80526e-28	-0.472903	0.287	0.438	5.35244e-24		Mtarc2	4.22909e-07	-0.289053	0.467	0.622	0.00806911		Ppfibp1	7.64314e-07	0.983082	0.114	0.054	0.0145831
Ctss	4.01812e-15	-0.204245	0.187	0.321	7.54883e-11		Usp33	2.83131e-28	-2.01844	0.016	0.063	5.40214e-24		Eif3g	4.23312e-07	-0.358343	0.306	0.437	0.0080768		Gng10	7.94967e-07	-0.742928	0.117	0.176	0.015168
Bola3	4.25386e-15	-0.221985	0.306	0.447	7.99172e-11		Guk1	3.06071e-28	-0.535861	0.178	0.306	5.83984e-24		Rsu1	4.3347e-07	-0.365085	0.261	0.385	0.00827061		Klhl3	7.96542e-07	1.09963	0.156	0.09	0.015198
Txnrd1	4.26487e-15	0.319919	0.634	0.524	8.01241e-11		Ndufa9	3.3284e-28	-0.467567	0.216	0.357	6.35059e-24		Magi3	4.34897e-07	-0.818537	0.057	0.125	0.00829784		Fam107b	8.03056e-07	-0.301379	0.525	0.615	0.0153223
Gsk3b	4.34412e-15	0.311791	0.888	0.863	8.1613e-11		Arpc5l	3.54572e-28	-0.390631	0.356	0.518	6.76523e-24		Abhd11	4.38914e-07	-0.787308	0.042	0.105	0.00837449		Lcor	8.046e-07	0.267741	0.751	0.728	0.0153518
Gtf2h5	4.51662e-15	-0.248651	0.409	0.551	8.48538e-11		Dancr	3.82094e-28	-0.806681	0.084	0.175	7.29036e-24		Selenoh	4.41566e-07	-0.364547	0.298	0.431	0.00842509		Zfp821	8.05769e-07	-0.819913	0.037	0.075	0.0153741
Mdh1	4.56359e-15	-0.239581	0.611	0.744	8.57362e-11		Pak1ip1	3.82973e-28	-0.465727	0.207	0.345	7.30712e-24		Anapc11	4.43515e-07	-0.306426	0.283	0.412	0.00846226		Pde4d	8.08192e-07	0.739814	0.252	0.175	0.0154203
Ehbp1	4.65323e-15	0.396041	0.223	0.111	8.74203e-11		Qtrt1	4.63375e-28	-0.934098	0.054	0.131	8.84119e-24		Dcun1d5	4.47429e-07	-0.277659	0.357	0.503	0.00853694		Ilrun	8.20035e-07	0.499423	0.477	0.402	0.0156463
Sra1	4.72252e-15	-0.204577	0.353	0.51	8.87219e-11		Ppan	4.91196e-28	-0.621938	0.08	0.172	9.37202e-24		Efhc2	4.52041e-07	-2.33431	0.008	0.049	0.00862494		Med4	8.24386e-07	-0.500007	0.17	0.242	0.0157293
Nol7	4.77888e-15	-0.235784	0.589	0.744	8.97807e-11		Rock2	4.9633e-28	-0.405216	0.415	0.587	9.46998e-24		Spn	4.54852e-07	0.60997	0.488	0.448	0.00867858		Plaat3	8.24556e-07	-0.233771	0.601	0.705	0.0157325
Ube2n	4.84759e-15	-0.195855	0.463	0.627	9.10716e-11		Ppp1r3b	5.60326e-28	1.73766	0.198	0.1	1.0691e-23		Mak16	4.57322e-07	-0.384619	0.265	0.388	0.0087257		Rara	8.25326e-07	-0.774163	0.056	0.102	0.0157472
Ola1	4.86399e-15	-0.177839	0.385	0.553	9.13797e-11		Iah1	5.96682e-28	-0.567596	0.152	0.272	1.13847e-23		Adat1	4.58942e-07	-0.644295	0.062	0.132	0.00875662		Adamts17	8.26443e-07	2.28318	0.057	0.015	0.0157685
Nip7	4.89671e-15	-0.204785	0.216	0.352	9.19946e-11		Xrcc6	6.21017e-28	-0.556127	0.198	0.331	1.1849e-23		Lyn	4.59009e-07	-0.277483	0.458	0.602	0.00875788		Slc38a8	8.28342e-07	3.3137	0.043	0.007	0.0158048
Gm13561	5.13028e-15	-0.0784107	0.009	0.064	9.63826e-11		Creb3l1	6.37403e-28	1.56949	0.184	0.086	1.21616e-23		Txnl4a	4.65729e-07	-0.38646	0.23	0.348	0.00888611		Padi2	8.33986e-07	0.368456	0.634	0.57	0.0159124
Map4k1	5.26931e-15	0.331016	0.62	0.514	9.89945e-11		Oat	6.49999e-28	-1.03901	0.052	0.127	1.2402e-23		Cul9	4.66336e-07	-0.712805	0.077	0.151	0.00889769		Anxa5	8.38803e-07	-0.606684	0.15	0.218	0.0160044
0610012G03Rik	5.34661e-15	-0.195767	0.312	0.454	1.00447e-10		Cib1	6.63773e-28	-0.555201	0.172	0.297	1.26648e-23		Pop7	4.68391e-07	-0.484421	0.143	0.239	0.0089369		Xrn1	8.43933e-07	-0.259581	0.64	0.724	0.0161022
Nudcd2	5.39197e-15	-0.178404	0.147	0.271	1.01299e-10		Polr2j	6.82617e-28	-0.397223	0.32	0.488	1.30243e-23		Dtx4	4.69702e-07	-0.50506	0.169	0.272	0.0089619		Loxl3	8.45301e-07	1.66611	0.063	0.019	0.0161283
Ggta1	5.42578e-15	0.321198	0.674	0.565	1.01934e-10		Kdelr1	7.17376e-28	-0.538275	0.178	0.304	1.36875e-23		Gm46210	4.74469e-07	-1.45156	0.019	0.067	0.00905288		Clip1	8.50106e-07	-0.370707	0.323	0.409	0.01622
Psmc6	5.48795e-15	-0.201572	0.367	0.523	1.03102e-10		Zfp1	7.38851e-28	-0.499752	0.166	0.288	1.40973e-23		Rdh14	4.78083e-07	-0.59835	0.103	0.188	0.00912182		St3gal5	8.5946e-07	1.10514	0.136	0.073	0.0163985
Zfp1	5.52523e-15	-0.179254	0.217	0.36	1.03803e-10		Dlg3	7.63621e-28	-1.44831	0.023	0.076	1.45699e-23		Luc7l2	4.79146e-07	-0.213549	0.882	0.936	0.0091421		Myadm	8.72468e-07	-1.63174	0.01	0.03	0.0166467
ENSMUSG00000120785	5.88551e-15	-0.182874	0.117	0.23	1.10571e-10		Pura	7.75156e-28	-0.388318	0.485	0.661	1.479e-23		Trerf1	4.84548e-07	-0.326381	0.849	0.895	0.00924517		Zcchc7	8.74282e-07	0.265475	0.843	0.816	0.0166813
Rora	5.88974e-15	-0.192124	0.112	0.228	1.10651e-10		Vim	7.92223e-28	-0.505017	0.447	0.603	1.51156e-23		Psmd6	4.89956e-07	-0.422717	0.229	0.347	0.00934836		Pin4	8.84482e-07	-0.453521	0.248	0.327	0.0168759
Tm2d2	5.91312e-15	-0.167691	0.133	0.252	1.1109e-10		Smn1	8.03371e-28	-0.671938	0.111	0.214	1.53283e-23		Acer3	4.93092e-07	-0.454915	0.22	0.33	0.00940819		Lpar6	8.87561e-07	-0.477669	0.232	0.312	0.0169347
Asrgl1	6.19592e-15	-0.173862	0.168	0.301	1.16403e-10		Rtcb	8.28254e-28	-0.518575	0.231	0.371	1.58031e-23		Rbbp4	4.95522e-07	-0.25952	0.466	0.612	0.00945456		Klhl6	8.88011e-07	-0.375695	0.278	0.365	0.0169433
Zc3h12b	6.28193e-15	-0.175238	0.009	0.065	1.18019e-10		Gm17106	8.87127e-28	-0.948983	0.05	0.124	1.69264e-23		A430005L14Rik	5.00475e-07	-0.493957	0.104	0.191	0.00954906		Ndufa7	8.88525e-07	-0.342389	0.412	0.5	0.0169531
Lyrm2	6.33798e-15	-0.125232	0.029	0.102	1.19072e-10		Tor2a	9.54724e-28	-0.64422	0.142	0.256	1.82161e-23		Senp8	5.01033e-07	-1.00349	0.037	0.096	0.00955972		Dgkz	8.90406e-07	0.465387	0.486	0.414	0.016989
Ddost	6.37925e-15	-0.216758	0.313	0.454	1.19847e-10		Ldlrad4	9.69187e-28	-0.287522	0.676	0.847	1.84921e-23		mt-Nd5	5.02395e-07	-0.276838	0.649	0.76	0.00958569		Podnl1	8.92673e-07	-2.86458	0.002	0.012	0.0170322
Cnppd1	6.48835e-15	0.310646	0.462	0.335	1.21897e-10		Ssbp4	9.91785e-28	-0.413749	0.285	0.444	1.89233e-23		Arhgap35	5.0638e-07	-0.497898	0.153	0.252	0.00966173		Tnf	9.05263e-07	-1.7465	0.005	0.021	0.0172724
Wbp1l	6.58649e-15	0.321291	0.597	0.482	1.2374e-10		Lsm12	1.00301e-27	-0.428775	0.331	0.492	1.91374e-23		Evi5	5.17172e-07	-1.41027	0.029	0.084	0.00986765		Gpx1	9.05573e-07	-0.481284	0.241	0.321	0.0172783
Zfp53	6.65158e-15	-0.270459	0.368	0.526	1.24963e-10		Icam2	1.08104e-27	-1.18035	0.039	0.104	2.06263e-23		Asxl1	5.20633e-07	0.518969	0.526	0.483	0.00993367		Cd300lb	9.2064e-07	2.78609	0.048	0.009	0.0175658
Lat	6.79574e-15	-0.249183	0.356	0.504	1.27672e-10		Itm2a	1.08379e-27	-1.21579	0.032	0.093	2.06787e-23		Mipol1	5.21766e-07	-0.418672	0.286	0.407	0.0099553		Cd38	9.35286e-07	0.323853	0.712	0.661	0.0178453
Cltc	7.03024e-15	0.311863	0.658	0.572	1.32077e-10		Cirbp	1.15457e-27	-0.555288	0.203	0.334	2.20293e-23		Slc17a9	5.21962e-07	-0.418674	0.202	0.315	0.00995904		Rbm8a	9.55141e-07	-0.449462	0.261	0.343	0.0182241
Crtc3	7.16064e-15	0.347924	0.757	0.697	1.34527e-10		Unc50	1.20109e-27	-0.669709	0.11	0.212	2.29169e-23		Trmu	5.24852e-07	-0.694156	0.054	0.123	0.0100142		Gm11998	9.61202e-07	-1.60931	0.01	0.032	0.0183397
Igbp1	7.23597e-15	-0.184253	0.303	0.457	1.35942e-10		Ddx60	1.24463e-27	-0.750015	0.108	0.209	2.37475e-23		Serf1	5.26505e-07	-0.836522	0.042	0.104	0.0100457		Golim4	9.68738e-07	0.443731	0.472	0.392	0.0184835
Iscu	7.8019e-15	-0.21354	0.29	0.437	1.46574e-10		Tsn	1.3412e-27	-0.323466	0.431	0.612	2.55901e-23		Efhd2	5.29066e-07	0.340321	0.714	0.696	0.0100946		Gabarap	9.7778e-07	-0.246589	0.623	0.725	0.018656
Tapbpl	8.18023e-15	-0.225677	0.427	0.593	1.53682e-10		Ptprs	1.37878e-27	-1.13569	0.028	0.087	2.63071e-23		Rer1	5.29978e-07	-0.339272	0.362	0.498	0.010112		Uqcrc2	9.88604e-07	-0.362993	0.356	0.444	0.0188626
Slmap	8.6095e-15	0.331482	0.757	0.681	1.61747e-10		Rcn2	1.4205e-27	-0.577672	0.126	0.236	2.71032e-23		Tmem243	5.34152e-07	-0.371431	0.169	0.272	0.0101916		Tnfaip3	9.89304e-07	-0.559603	0.144	0.212	0.0188759
Rasgrf2	9.06743e-15	0.268006	0.17	0.069	1.7035e-10		Oard1	1.44688e-27	-0.65076	0.14	0.251	2.76064e-23		Ssb	5.39919e-07	-0.282256	0.62	0.738	0.0103017		Cdk8	1.00042e-06	0.36559	0.732	0.68	0.0190881
Psmg4	9.19979e-15	-0.21021	0.258	0.401	1.72836e-10		Kdm7a	1.55165e-27	-0.400928	0.301	0.458	2.96054e-23		Slfn1	5.40669e-07	1.14299	0.134	0.075	0.010316		St3gal3	1.0107e-06	0.476481	0.537	0.464	0.0192842
Nsd2	9.27221e-15	0.322583	0.388	0.261	1.74197e-10		Tmem131l	1.64772e-27	0.678208	0.56	0.488	3.14385e-23		Uqcrfs1	5.45403e-07	-0.361778	0.313	0.438	0.0104063		Psma4	1.02302e-06	-0.281028	0.388	0.487	0.0195192
Nipsnap3b	9.83157e-15	-0.158016	0.138	0.259	1.84706e-10		Nbeal2	1.76038e-27	1.23328	0.273	0.167	3.35881e-23		Akr1e1	5.4564e-07	-0.94114	0.037	0.097	0.0104108		Sdf2	1.02402e-06	-0.36949	0.313	0.407	0.0195384
Zfp386	1.00259e-14	-0.195776	0.168	0.298	1.88357e-10		Tomm40	1.7757e-27	-0.480367	0.196	0.329	3.38803e-23		Kif15	5.48537e-07	1.88948	0.069	0.028	0.0104661		Pfkfb3	1.02597e-06	-0.415095	0.16	0.234	0.0195754
Nmrk1	1.03443e-14	0.324543	0.282	0.163	1.94339e-10		Sh3bgrl3	1.88123e-27	-0.271963	0.831	0.914	3.58938e-23		Pyurf	5.50876e-07	-0.702181	0.074	0.149	0.0105107		Vti1a	1.03388e-06	0.326911	0.79	0.794	0.0197264
Ambra1	1.03699e-14	0.357035	0.832	0.796	1.9482e-10		Gm27241	1.92345e-27	-1.12829	0.052	0.126	3.66995e-23		0610012G03Rik	5.71702e-07	-0.352551	0.278	0.407	0.0109081		Gm12185	1.03697e-06	-0.609833	0.174	0.243	0.0197853
Glis3	1.04176e-14	-0.213718	0.071	0.17	1.95716e-10		Prelid1	1.96574e-27	-0.410222	0.389	0.552	3.75062e-23		Sh2d3c	5.79071e-07	0.377104	0.673	0.639	0.0110487		Ndufb8	1.04549e-06	-0.365289	0.37	0.46	0.019948
Nedd4	1.05686e-14	0.306886	0.821	0.756	1.98552e-10		Eloc	2.01917e-27	-0.438642	0.29	0.445	3.85258e-23		St7l	5.82812e-07	-0.337678	0.194	0.305	0.0111201		Ahsa1	1.04655e-06	-0.533742	0.144	0.212	0.0199681
4930571N24Rik	1.05707e-14	0.206396	0.122	0.037	1.98592e-10		D030056L22Rik	2.26108e-27	-0.981286	0.053	0.128	4.31415e-23		Epm2a	5.95255e-07	-1.37261	0.033	0.089	0.0113575		Eml4	1.05485e-06	0.326506	0.692	0.652	0.0201266
Uqcr11	1.11816e-14	-0.224121	0.573	0.714	2.10068e-10		Gins4	2.26771e-27	-0.797324	0.086	0.177	4.32678e-23		Ank	5.95897e-07	0.823498	0.34	0.274	0.0113697		Zfp773	1.05771e-06	-0.713623	0.069	0.119	0.020181
Lss	1.14547e-14	0.240398	0.207	0.098	2.152e-10		Vcp	2.39095e-27	0.47926	0.739	0.733	4.56193e-23		Bag3	5.97962e-07	1.69816	0.077	0.034	0.0114091		Myo1f	1.06558e-06	-0.192808	0.86	0.897	0.0203313
Cdc27	1.22188e-14	0.380321	0.53	0.414	2.29554e-10		Cnih1	2.47852e-27	-0.535794	0.155	0.272	4.72902e-23		Pkp2	6.05205e-07	-1.11403	0.04	0.099	0.0115473		Tgfbr1	1.0662e-06	0.369918	0.595	0.52	0.0203432
Tnfrsf1b	1.26844e-14	0.348536	0.571	0.465	2.38301e-10		Isyna1	2.89579e-27	-0.666281	0.142	0.254	5.52517e-23		Rab37	6.10008e-07	-0.379586	0.288	0.412	0.011639		Arl5c	1.0717e-06	-1.63626	0.015	0.04	0.020448
Aasdhppt	1.27311e-14	-0.1862	0.136	0.25	2.3918e-10		AI467606	3.01212e-27	-0.612842	0.166	0.285	5.74712e-23		Wdr33	6.1486e-07	-0.254014	0.694	0.812	0.0117315		Nfix	1.07878e-06	-2.05306	0.006	0.024	0.0205831
Napsa	1.35142e-14	0.296582	0.387	0.258	2.53892e-10		Ssna1	3.01811e-27	-0.428014	0.235	0.38	5.75855e-23		Gm19765	6.19641e-07	1.80313	0.074	0.032	0.0118227		Slc4a8	1.08355e-06	-1.17398	0.029	0.062	0.0206742
Commd6	1.38955e-14	-0.202827	0.295	0.44	2.61055e-10		5330438D12Rik	3.09411e-27	-0.48544	0.222	0.357	5.90356e-23		Gm44511	6.19793e-07	-0.494517	0.135	0.23	0.0118257		Zyx	1.10075e-06	-0.676534	0.127	0.192	0.0210023
Exosc8	1.40213e-14	-0.191347	0.2	0.33	2.63418e-10		Srm	3.13856e-27	-0.948466	0.055	0.13	5.98837e-23		Tatdn1	6.22354e-07	-0.464353	0.097	0.18	0.0118745		Arl6ip1	1.10215e-06	-0.229698	0.707	0.783	0.0210289
Calr	1.40696e-14	0.34843	0.849	0.842	2.64325e-10		Mrpl17	3.21317e-27	-0.563959	0.13	0.24	6.13072e-23		Grwd1	6.23995e-07	-1.0335	0.026	0.08	0.0119058		Cox14	1.11269e-06	-0.396374	0.321	0.403	0.0212302
Acp1	1.53633e-14	-0.180584	0.227	0.369	2.8863e-10		Mcam	3.23756e-27	1.65866	0.163	0.071	6.17726e-23		Yae1d1	6.2554e-07	-1.0146	0.04	0.099	0.0119353		Bcr	1.11521e-06	0.656244	0.296	0.214	0.0212782
Taf11	1.64694e-14	-0.150608	0.16	0.284	3.0941e-10		Sra1	3.35427e-27	-0.465631	0.257	0.401	6.39995e-23		Gm10033	6.2577e-07	-0.484923	0.123	0.212	0.0119397		Chst11	1.12265e-06	0.297861	0.788	0.737	0.0214202
ENSMUSG00000120171	1.66285e-14	-0.148645	0.038	0.115	3.12399e-10		Tcf3	3.62822e-27	-0.581095	0.15	0.266	6.92264e-23		Gm39556	6.36106e-07	-1.62436	0.017	0.064	0.0121369		Pglyrp2	1.15376e-06	-0.306663	0.406	0.493	0.0220137
Pfdn4	1.8061e-14	-0.167459	0.149	0.269	3.39311e-10		Rwdd4a	3.76058e-27	-0.63977	0.141	0.253	7.17519e-23		Zfp800	6.39416e-07	0.68397	0.522	0.481	0.0122001		Ppp4c	1.16799e-06	-0.493819	0.233	0.308	0.0222852
Gart	1.81834e-14	-0.181573	0.157	0.28	3.41611e-10		Trbc1	3.93043e-27	-0.590837	0.653	0.738	7.49926e-23		Zfp277	6.39454e-07	-0.274542	0.235	0.354	0.0122008		Ifi30	1.1821e-06	-1.16319	0.028	0.061	0.0225544
Ubash3a	1.8536e-14	-0.13956	0.017	0.078	3.48235e-10		Sec14l1	4.08098e-27	0.80185	0.491	0.417	7.78652e-23		Gsk3b	6.49378e-07	0.288698	0.839	0.851	0.0123901		Emc7	1.18351e-06	-0.466861	0.203	0.282	0.0225813
Mgmt	1.88596e-14	-0.166487	0.06	0.152	3.54315e-10		Mrpl49	4.18568e-27	-0.731584	0.09	0.184	7.98627e-23		Chn2	6.49649e-07	-0.2756	0.992	0.983	0.0123953		Snrpd2	1.23188e-06	-0.344982	0.476	0.557	0.0235043
AI467606	1.89118e-14	-0.233347	0.303	0.438	3.55297e-10		Ifi208	4.23397e-27	-0.884203	0.095	0.188	8.07842e-23		Slc25a26	6.59878e-07	-0.778149	0.066	0.137	0.0125905		Rasgrp1	1.24033e-06	0.316097	0.728	0.679	0.0236655
Lpin2	1.91059e-14	0.335305	0.69	0.594	3.58942e-10		Bloc1s4	4.24224e-27	-0.799319	0.079	0.166	8.09419e-23		ENSMUSG00000121093	6.65927e-07	-0.301371	0.604	0.727	0.0127059		Snhg8	1.25003e-06	-0.693176	0.119	0.18	0.0238506
Sh3bgrl3	1.95222e-14	-0.221209	0.911	0.98	3.66764e-10		Tiparp	4.24857e-27	-0.435604	0.38	0.539	8.10626e-23		Rasgrf2	6.6888e-07	-1.4891	0.021	0.071	0.0127622		Tor1a	1.27814e-06	-0.817846	0.087	0.14	0.0243869
Ilrun	1.95739e-14	0.318652	0.575	0.471	3.67734e-10		Flvcr1	4.36804e-27	-1.46815	0.019	0.068	8.33423e-23		Camk1d	6.69867e-07	0.19188	0.968	0.967	0.0127811		Tagap	1.28953e-06	-1.08241	0.03	0.063	0.0246042
Stau2	2.00112e-14	0.155019	0.071	0.008	3.7595e-10		Ndufb4	4.6368e-27	-0.868483	0.083	0.172	8.84702e-23		Ostc	6.81102e-07	-0.372498	0.362	0.492	0.0129954		Synj2bp	1.31435e-06	-0.344674	0.302	0.388	0.0250779
Laptm4a	2.09635e-14	-0.223867	0.455	0.597	3.93842e-10		9230109A22Rik	4.87828e-27	-7.87832	0	0.021	9.30775e-23		Glod4	6.89526e-07	-0.342698	0.231	0.352	0.0131561		Arpc2	1.32125e-06	-0.169851	0.866	0.899	0.0252094
Ctse	2.10744e-14	-0.186023	0.178	0.31	3.95925e-10		Apbb2	4.94594e-27	-1.01451	0.027	0.083	9.43685e-23		Arhgap10	6.96067e-07	0.504567	0.541	0.494	0.013281		Socs5	1.3309e-06	0.692134	0.214	0.14	0.0253935
Zcchc7	2.11657e-14	0.311021	0.904	0.878	3.97641e-10		Soat1	5.03767e-27	-0.622623	0.126	0.232	9.61188e-23		Rtcb	6.96537e-07	-0.469231	0.257	0.371	0.0132899		4933440M02Rik	1.34544e-06	5.60236	0.03	0	0.025671
Myo9a	2.15206e-14	0.381848	0.493	0.372	4.04308e-10		Glrx	5.31275e-27	1.56364	0.196	0.099	1.01367e-22		Afap1	7.07563e-07	-1.68521	0.017	0.064	0.0135003		Nudt4	1.35329e-06	0.632718	0.294	0.213	0.0258208
Ndufs8	2.28628e-14	-0.227207	0.408	0.554	4.29523e-10		Slc25a30	5.47984e-27	-0.822647	0.099	0.195	1.04555e-22		Rfc5	7.27037e-07	-1.04113	0.053	0.117	0.0138719		Cog5	1.37662e-06	0.299121	0.766	0.75	0.0262659
Srxn1	2.28903e-14	0.119722	0.076	0.011	4.30041e-10		Cdc20b	6.01015e-27	3.63223	0.079	0.013	1.14674e-22		Srek1	7.27734e-07	-0.294362	0.418	0.56	0.0138852		Serbp1	1.38338e-06	-0.194531	0.809	0.873	0.0263949
Dennd1b	2.31273e-14	0.331233	0.781	0.705	4.34492e-10		Snrpa	6.14564e-27	-0.483323	0.17	0.294	1.17259e-22		Mrps17	7.30577e-07	-0.430845	0.198	0.306	0.0139394		Bnip3l	1.43694e-06	-0.301069	0.449	0.544	0.0274168
Rcl1	2.37233e-14	-0.151317	0.087	0.19	4.4569e-10		Zfp386	6.52474e-27	-0.629257	0.152	0.266	1.24492e-22		Snhg20	7.47756e-07	-0.401659	0.222	0.34	0.0142672		Cox7b	1.44456e-06	-0.324226	0.478	0.566	0.0275622
Slc26a10	2.40923e-14	0.285377	0.287	0.17	4.52623e-10		Rdh14	6.62879e-27	-0.750619	0.094	0.188	1.26477e-22		Tgfb3	7.4867e-07	-0.76559	0.066	0.137	0.0142846		Pfkp	1.44862e-06	0.326736	0.634	0.587	0.0276396
Pbdc1	2.50819e-14	-0.170024	0.131	0.248	4.71213e-10		A430005L14Rik	6.66506e-27	-0.675349	0.096	0.191	1.27169e-22		Rab8b	7.57348e-07	0.20266	0.939	0.927	0.0144502		Arl13b	1.44892e-06	0.896053	0.158	0.091	0.0276454
Naip5	2.57034e-14	0.187257	0.151	0.056	4.82891e-10		Smim36	6.71635e-27	-0.714193	0.182	0.3	1.28148e-22		Pak1	7.6175e-07	-3.85088	0.001	0.035	0.0145342		Wbp1	1.4562e-06	-0.532254	0.188	0.259	0.0277843
Cd6	2.62971e-14	-0.173834	0.031	0.104	4.94044e-10		Phf23	6.7231e-27	-0.571038	0.165	0.284	1.28277e-22		Trappc1	7.68025e-07	-0.471392	0.14	0.234	0.0146539		Grpel1	1.46987e-06	-0.471451	0.226	0.304	0.0280452
E230032D23Rik	2.68337e-14	-0.151645	0.041	0.12	5.04124e-10		Pcbp2	6.7809e-27	-0.328624	0.615	0.762	1.29379e-22		Prmt7	7.74194e-07	-0.412353	0.122	0.212	0.0147716		Gm17745	1.47033e-06	-1.32638	0.015	0.04	0.028054
Myl6	2.8122e-14	-0.21633	0.941	0.993	5.28328e-10		Lrch3	7.01094e-27	-0.297796	0.409	0.589	1.33769e-22		Vapa	7.76058e-07	-0.257245	0.427	0.569	0.0148072		Zfp710	1.49779e-06	0.830608	0.234	0.161	0.0285778
Cert1	2.86395e-14	0.345001	0.723	0.668	5.3805e-10		Mlf2	7.09688e-27	-0.466809	0.243	0.386	1.35408e-22		Dnajb2	7.76731e-07	-0.890416	0.052	0.116	0.01482		Rasl12	1.50741e-06	-1.56391	0.008	0.028	0.0287614
Rpp21	2.87239e-14	-0.225878	0.367	0.51	5.39636e-10		Tmem230	7.10622e-27	-0.646142	0.124	0.23	1.35587e-22		Usp36	8.11328e-07	-0.536773	0.12	0.208	0.0154801		Tpcn1	1.50914e-06	-0.898121	0.043	0.083	0.0287943
Scfd2	3.00837e-14	0.503933	0.633	0.56	5.65183e-10		Rbm17	7.23144e-27	-0.481207	0.192	0.322	1.37976e-22		Mdh1	8.1717e-07	-0.313303	0.5	0.636	0.0155916		Actr10	1.51878e-06	-0.389946	0.281	0.364	0.0289783
Mllt3	3.09433e-14	0.323923	0.909	0.868	5.81333e-10		Nhp2	7.63411e-27	-0.5322	0.253	0.39	1.45659e-22		Ccser2	8.19484e-07	0.668794	0.402	0.343	0.0156357		Aldoa	1.53471e-06	-0.303602	0.465	0.55	0.0292822
Bcl10	3.19262e-14	-0.218132	0.367	0.505	5.99798e-10		Prorsd1	8.09043e-27	-0.6493	0.122	0.226	1.54365e-22		Sumo1	8.2217e-07	-0.235981	0.638	0.767	0.015687		Eloc	1.55065e-06	-0.389678	0.29	0.372	0.0295863
Septin8	3.21514e-14	0.119143	0.064	0.005	6.04028e-10		Utp14a	8.77709e-27	-0.545386	0.157	0.274	1.67467e-22		Mcm3	8.25252e-07	-0.559598	0.097	0.178	0.0157458		Arih1	1.57879e-06	0.253377	0.81	0.798	0.0301233
Gm20324	3.36819e-14	-0.105643	0.033	0.107	6.32782e-10		Slmap	9.10066e-27	0.499384	0.682	0.652	1.73641e-22		Eif4e3	8.38288e-07	-0.456686	0.149	0.243	0.0159945		Afg1l	1.5795e-06	0.714877	0.34	0.265	0.0301369
Bag5	3.39824e-14	-0.171701	0.1	0.2	6.38428e-10		Hmgb1	9.17283e-27	-0.277003	0.768	0.888	1.75018e-22		Macf1	8.46348e-07	-0.243855	0.676	0.797	0.0161483		Ehd4	1.59253e-06	0.726079	0.274	0.197	0.0303855
Snd1	3.72023e-14	0.374092	0.732	0.664	6.9892e-10		Ptpn3	9.40747e-27	1.54412	0.204	0.106	1.79494e-22		Ddx39a	8.54318e-07	-0.396661	0.19	0.295	0.0163004		Gtpbp2	1.59598e-06	-0.326418	0.42	0.512	0.0304512
Psmd6	3.80217e-14	-0.202111	0.268	0.41	7.14314e-10		Arl5a	1.04817e-26	0.998357	0.382	0.293	1.99991e-22		Fbxo32	8.54362e-07	-0.714731	0.101	0.181	0.0163012		Hipk1	1.59805e-06	-0.301803	0.445	0.544	0.0304908
Svil	3.81641e-14	0.366793	0.761	0.701	7.1699e-10		Asrgl1	1.09956e-26	-0.510866	0.124	0.23	2.09797e-22		Pts	8.5505e-07	-0.412353	0.192	0.297	0.0163144		Togaram1	1.61139e-06	-0.376033	0.266	0.351	0.0307454
Lyl1	3.91093e-14	0.104303	0.057	0.003	7.34747e-10		Diablo	1.19791e-26	-0.424595	0.196	0.331	2.28562e-22		Mrpl38	8.55055e-07	-0.571144	0.106	0.189	0.0163145		Klrc3	1.61426e-06	-5.12123	0	0.007	0.0308002
Hspa5	3.91437e-14	0.362774	0.841	0.847	7.35393e-10		Snx6	1.20589e-26	-0.345178	0.423	0.591	2.30083e-22		Mtrfr	8.62495e-07	-0.76513	0.061	0.128	0.0164564		Trgv1	1.61443e-06	-0.513754	0.137	0.202	0.0308034
Srsf9	4.0161e-14	-0.211169	0.376	0.519	7.54504e-10		Tmem208	1.22847e-26	-0.316605	0.364	0.54	2.34393e-22		Ucp3	8.67557e-07	-3.61794	0.003	0.037	0.016553		Aimp1	1.62409e-06	-0.358427	0.36	0.447	0.0309877
Glipr1	4.22501e-14	0.301633	0.587	0.478	7.93753e-10		Nfu1	1.30336e-26	-0.476363	0.165	0.285	2.4868e-22		Rmdn1	8.79667e-07	-0.34416	0.259	0.377	0.016784		Fam171b	1.62631e-06	-4.14719	0	0.007	0.03103
Ccny	4.24596e-14	0.305716	0.802	0.757	7.97689e-10		Rfc4	1.34655e-26	-0.7709	0.06	0.138	2.56921e-22		Kcnq3	8.84092e-07	-5.92137	0	0.031	0.0168685		Elof1	1.63152e-06	-0.602329	0.164	0.231	0.0311293
Srsf2	4.41171e-14	-0.265587	0.625	0.742	8.28828e-10		Ubr5	1.35349e-26	0.460167	0.741	0.724	2.58246e-22		Ddx41	8.87176e-07	-0.309292	0.168	0.271	0.0169273		Nfam1	1.64455e-06	-3.35013	0	0.007	0.0313779
Vamp5	4.50163e-14	-0.127752	0.022	0.087	8.45722e-10		Nin	1.46176e-26	-0.348783	0.538	0.715	2.78903e-22		Nolc1	8.88268e-07	-0.345322	0.19	0.301	0.0169482		Cdc34	1.65457e-06	-0.515564	0.134	0.2	0.0315691
Adgrg5	4.56458e-14	0.322325	0.559	0.45	8.57548e-10		Wdr89	1.47477e-26	-0.657322	0.129	0.235	2.81387e-22		Sdhd	9.13306e-07	-0.470092	0.159	0.256	0.0174259		Ggh	1.67877e-06	-0.781927	0.072	0.122	0.0320309
ENSMUSG00000120024	4.58081e-14	0.100185	0.061	0.005	8.60596e-10		Cnnm2	1.53436e-26	1.33443	0.29	0.188	2.92755e-22		Gm44175	9.14969e-07	-0.663842	0.146	0.237	0.0174576		Plxnb1	1.68554e-06	3.54747	0.039	0.005	0.0321602
Tnfsf14	4.90278e-14	-0.106104	0.026	0.094	9.21084e-10		Atp8b4	1.62785e-26	-5.38671	0.001	0.023	3.10595e-22		Zfp975	9.15924e-07	-0.61506	0.086	0.162	0.0174758		Prc1	1.69458e-06	-0.997171	0.037	0.074	0.0323325
Cd8b1	4.93791e-14	-0.466583	0.077	0.171	9.27685e-10		Gm10874	1.66399e-26	1.09911	0.302	0.199	3.17489e-22		Ccno	9.16645e-07	3.24845	0.02	0.002	0.0174896		Pfdn2	1.70449e-06	-0.462005	0.251	0.327	0.0325216
Ugcg	5.06587e-14	0.320294	0.616	0.504	9.51725e-10		Ginm1	1.68755e-26	-0.70837	0.081	0.168	3.21984e-22		Urgcp	9.16924e-07	-0.351446	0.23	0.339	0.0174949		Scd2	1.71002e-06	0.533922	0.347	0.267	0.0326271
Rapsn	5.18945e-14	0.0931849	0.061	0.005	9.74942e-10		Patj	1.69606e-26	-0.461381	0.202	0.334	3.23607e-22		Ablim1	9.25297e-07	0.193816	0.948	0.946	0.0176547		Mtmr12	1.74175e-06	0.386576	0.59	0.533	0.0332326
Hikeshi	5.23112e-14	-0.183855	0.223	0.356	9.8277e-10		Zc3h15	1.77411e-26	-0.349748	0.497	0.684	3.38501e-22		Khnyn	9.26705e-07	0.735555	0.344	0.284	0.0176815		Il18rap	1.76135e-06	-2.33796	0.002	0.013	0.0336066
Arl6ip1	5.30217e-14	-0.209721	0.803	0.911	9.96119e-10		Fam174a	1.82963e-26	-0.505023	0.193	0.32	3.49093e-22		Polr1f	9.37009e-07	-0.291782	0.324	0.457	0.0178781		Psmc6	1.76173e-06	-0.41144	0.278	0.361	0.0336139
Nipbl	5.36343e-14	0.283604	0.94	0.934	1.00763e-09		Arf4	1.85366e-26	-0.349167	0.398	0.57	3.53679e-22		Dus2	9.51308e-07	-0.442556	0.193	0.3	0.018151		Mlx	1.76759e-06	-0.603244	0.14	0.204	0.0337257
1300014J16Rik	5.37641e-14	-0.065881	0.003	0.046	1.01007e-09		Snhg6	2.01693e-26	-0.963086	0.051	0.123	3.84831e-22		BC003965	9.51878e-07	-0.388723	0.176	0.282	0.0181618		Srpr	1.80013e-06	-0.308706	0.319	0.409	0.0343465
Tuba1b	5.43377e-14	-0.264754	0.378	0.516	1.02084e-09		St6galnac2	2.04933e-26	1.20408	0.28	0.178	3.91012e-22		Ms4a6b	9.64567e-07	0.49127	0.5	0.435	0.0184039		Ifi214	1.81384e-06	-1.03227	0.037	0.074	0.034608
Mideas	5.74789e-14	-0.236515	0.386	0.542	1.07986e-09		Smo	2.17032e-26	-3.32706	0.001	0.026	4.14098e-22		Utp15	9.83783e-07	-0.853326	0.058	0.124	0.0187706		Lgals3bp	1.82034e-06	-0.524546	0.193	0.265	0.0347322
Rasa2	6.11936e-14	0.328007	0.753	0.688	1.14964e-09		Fermt3	2.25441e-26	-0.338176	0.464	0.638	4.30142e-22		Kifap3	9.87444e-07	-1.69329	0.017	0.063	0.0188404		Tcf7	1.83622e-06	-1.61215	0.014	0.037	0.035035
Tent5c	6.31954e-14	0.294333	0.523	0.393	1.18725e-09		Mpp1	2.29023e-26	-0.793897	0.08	0.166	4.36976e-22		Gmppb	9.88119e-07	-0.779974	0.061	0.128	0.0188533		B930059L03Rik	1.84437e-06	1.38292	0.104	0.05	0.0351906
Llph	6.42975e-14	-0.223395	0.466	0.618	1.20796e-09		Stat4	2.38161e-26	0.343079	0.892	0.886	4.54412e-22		Bcap29	1.00469e-06	-0.38072	0.226	0.338	0.0191694		2010016I18Rik	1.84607e-06	0.932533	0.151	0.086	0.0352229
Dhcr24	6.49025e-14	0.312779	0.373	0.25	1.21932e-09		Bccip	2.47952e-26	-0.604682	0.134	0.243	4.73093e-22		B930059L03Rik	1.0085e-06	-1.09617	0.05	0.112	0.0192422		Pacsin1	1.85112e-06	1.04658	0.144	0.081	0.0353194
Ktn1	6.72109e-14	0.329827	0.718	0.643	1.26269e-09		Dnaja2	2.48587e-26	-0.349361	0.453	0.628	4.74304e-22		Rpf1	1.01874e-06	-0.46392	0.146	0.239	0.0194376		Tprgl	1.86242e-06	-0.370798	0.35	0.435	0.035535
Capn1	6.72223e-14	0.271033	0.514	0.394	1.26291e-09		Yif1b	2.58714e-26	-0.751403	0.083	0.172	4.93626e-22		Gm28112	1.0295e-06	-0.599806	0.139	0.229	0.0196429		F2r	1.86662e-06	-0.48847	0.209	0.283	0.035615
Ypel3	6.81415e-14	-0.219083	0.67	0.803	1.28017e-09		Pole4	2.88192e-26	-0.403196	0.302	0.457	5.4987e-22		Ssna1	1.03308e-06	-0.305626	0.255	0.38	0.0197112		Snrpd3	1.98854e-06	-0.330412	0.341	0.423	0.0379413
Pik3r1	7.01612e-14	0.292391	0.88	0.883	1.31812e-09		Slbp	2.92953e-26	-0.357793	0.401	0.575	5.58954e-22		Opa3	1.03425e-06	-0.534182	0.12	0.207	0.0197335		Ppfia1	2.00114e-06	0.568372	0.393	0.321	0.0381817
Map2k5	7.04816e-14	0.3366	0.67	0.572	1.32414e-09		Man1c1	3.01195e-26	-1.37899	0.026	0.081	5.74681e-22		Otulinl	1.04322e-06	0.384404	0.619	0.588	0.0199047		Dhrs7	2.0429e-06	-0.644117	0.126	0.188	0.0389786
Pdcd10	7.10523e-14	-0.221017	0.566	0.706	1.33486e-09		Cript	3.07133e-26	-0.393391	0.328	0.491	5.86009e-22		Rexo5	1.04368e-06	0.842321	0.241	0.173	0.0199135		Enpp4	2.04462e-06	1.09968	0.129	0.07	0.0390113
Imp4	7.27807e-14	-0.209195	0.19	0.312	1.36733e-09		Wdr49	3.11463e-26	-3.81299	0.002	0.027	5.94271e-22		Nr2c2ap	1.07008e-06	-0.331219	0.128	0.221	0.0204171		Lmnb1	2.04975e-06	-0.391584	0.186	0.259	0.0391092
Lsm10	7.33374e-14	-0.149187	0.105	0.21	1.37779e-09		Surf2	3.18315e-26	-0.775285	0.077	0.162	6.07344e-22		4933405E24Rik	1.07713e-06	-5.08047	0	0.031	0.0205517		Trappc9	2.0721e-06	0.423941	0.558	0.48	0.0395357
Ssbp1	7.36122e-14	-0.204211	0.278	0.416	1.38295e-09		Tmem60	3.25262e-26	-0.533992	0.152	0.266	6.206e-22		Gcsh	1.09123e-06	-0.894287	0.036	0.093	0.0208207		4930453N24Rik	2.0722e-06	-0.382164	0.31	0.394	0.0395376
Ndufb4	7.73527e-14	-0.190638	0.168	0.288	1.45323e-09		Gnas	3.48784e-26	-0.211694	0.92	0.966	6.65479e-22		Rac1	1.10458e-06	-0.261708	0.589	0.72	0.0210755		Tmem9b	2.12215e-06	-0.347453	0.294	0.381	0.0404905
Smim27	8.24708e-14	-0.218239	0.18	0.303	1.54938e-09		Echs1	3.83697e-26	-0.521754	0.117	0.221	7.32095e-22		Slc20a2	1.11352e-06	-0.473572	0.169	0.268	0.0212459		Cpox	2.14423e-06	-0.594268	0.093	0.148	0.0409119
Hnrnph3	8.61524e-14	-0.205817	0.54	0.696	1.61854e-09		Tspan31	4.48867e-26	-1.70803	0.01	0.05	8.56438e-22		Ap1ar	1.11501e-06	-0.329686	0.169	0.275	0.0212745		Nudt21	2.14785e-06	-0.442484	0.24	0.313	0.040981
Exosc4	8.65083e-14	-0.191196	0.262	0.402	1.62523e-09		Arpc1b	4.62906e-26	-0.230716	0.872	0.941	8.83225e-22		Prkn	1.12065e-06	-1.44812	0.021	0.069	0.021382		Tpi1	2.16261e-06	0.545452	0.318	0.237	0.0412625
mt-Co2	8.72456e-14	0.212405	1	1	1.63908e-09		Ankrd13a	4.69975e-26	0.715043	0.527	0.466	8.96713e-22		Cd320	1.12323e-06	-1.42661	0.025	0.075	0.0214313		Asap1	2.22265e-06	0.407966	0.546	0.471	0.0424082
Ebp	8.7993e-14	-0.190812	0.291	0.429	1.65312e-09		Ccdc88c	4.83936e-26	0.468377	0.74	0.714	9.23351e-22		Tfcp2	1.12492e-06	-0.399642	0.134	0.225	0.0214634		Chka	2.26212e-06	0.783205	0.193	0.123	0.0431613
Acp5	8.86167e-14	-0.249633	0.194	0.318	1.66484e-09		Zfp608	4.85827e-26	-5.44476	0	0.021	9.26958e-22		Gm14636	1.12985e-06	-3.59322	0.004	0.039	0.0215576		Fes	2.26759e-06	0.582799	0.343	0.263	0.0432657
Csnk1g3	9.02084e-14	0.286411	0.746	0.682	1.69474e-09		Ech1	5.07818e-26	-0.401447	0.363	0.527	9.68917e-22		Gtpbp4	1.13859e-06	-0.340445	0.31	0.436	0.0217243		Zfp268	2.28249e-06	-0.577264	0.116	0.177	0.0435498
BE692007	9.18839e-14	-0.189482	0.026	0.092	1.72622e-09		Atp10a	5.11452e-26	-0.746365	0.053	0.125	9.7585e-22		Umps	1.14895e-06	-0.818143	0.046	0.108	0.021922		Sil1	2.30637e-06	0.595174	0.322	0.241	0.0440056
Mrpl14	9.7818e-14	-0.183268	0.293	0.434	1.83771e-09		Arnt2	5.21946e-26	4.18434	0.071	0.01	9.95874e-22		Cep41	1.15765e-06	-0.910244	0.053	0.117	0.0220879		Rps8	2.31335e-06	-0.125371	0.974	0.996	0.0441387
Pura	1.00672e-13	-0.25429	0.574	0.713	1.89133e-09		Romo1	5.2602e-26	-0.381579	0.372	0.534	1.00365e-21		Fabp1	1.17768e-06	-0.742286	0.077	0.148	0.0224702		Cipc	2.32121e-06	-0.427515	0.206	0.28	0.0442887
Cdca2	1.01997e-13	0.176347	0.14	0.051	1.91622e-09		Eif4g3	5.40118e-26	0.369088	0.839	0.836	1.03055e-21		Nktr	1.17925e-06	0.300641	0.811	0.795	0.0225001		Bank1	2.50194e-06	-2.55825	0.003	0.015	0.047737
Phka1	1.02529e-13	0.205008	0.124	0.041	1.92621e-09		Cfl2	5.82952e-26	-0.4666	0.176	0.3	1.11227e-21		Rapgef2	1.18181e-06	0.377815	0.713	0.688	0.022549		Mfhas1	2.53544e-06	-0.423036	0.162	0.233	0.0483761
0610010K14Rik	1.02549e-13	-0.150459	0.105	0.209	1.92659e-09		Parvg	5.833e-26	-0.646316	0.132	0.237	1.11294e-21		Ttc4	1.18447e-06	-0.422254	0.132	0.223	0.0225997		Klhdc2	2.55538e-06	0.599587	0.305	0.225	0.0487566
Pus7	1.04589e-13	-0.118694	0.022	0.085	1.96491e-09		Emc8	5.94866e-26	-0.572476	0.132	0.239	1.135e-21		Gm12216	1.19354e-06	0.259962	0.848	0.851	0.0227728		Calm3	2.59891e-06	-0.290616	0.459	0.549	0.0495873
Klrc2	1.05662e-13	-0.210804	0.013	0.069	1.98508e-09		Stoml2	6.02848e-26	-0.563902	0.147	0.259	1.15023e-21		Slc38a2	1.20172e-06	-0.229901	0.55	0.688	0.0229289		Bri3	2.60401e-06	-0.570445	0.171	0.237	0.0496845
Ppdpf	1.15102e-13	-0.205066	0.351	0.485	2.16241e-09		Mcts1	6.34278e-26	-0.405746	0.298	0.45	1.2102e-21		Fmnl2	1.20616e-06	-2.10517	0.013	0.056	0.0230135		Dync1h1	2.61054e-06	0.330408	0.688	0.656	0.0498091
Isca2	1.21298e-13	-0.181435	0.176	0.294	2.27882e-09		Smdt1	7.0566e-26	-0.333928	0.563	0.723	1.3464e-21		Gm12840	1.215e-06	0.336994	0.147	0.085	0.0231821		Klhl4	2.62572e-06	1.66071	0.07	0.025	0.0500987
Cops6	1.24078e-13	-0.194251	0.371	0.527	2.33106e-09		Got1	7.21401e-26	-0.614741	0.12	0.223	1.37643e-21		Nsd2	1.22017e-06	0.668347	0.364	0.299	0.0232809		Gm16158	2.62583e-06	-1.31827	0.018	0.044	0.0501008
Hdac4	1.25498e-13	0.336882	0.668	0.58	2.35773e-09		C1qtnf6	7.30646e-26	2.41825	0.113	0.037	1.39407e-21		Dram1	1.22754e-06	-1.33976	0.02	0.067	0.0234215		Fbxl6	2.68377e-06	-0.682659	0.096	0.151	0.0512063
Purb	1.27701e-13	0.263481	0.88	0.862	2.39912e-09		Htra3	7.65052e-26	2.73106	0.088	0.02	1.45972e-21		Riok2	1.22772e-06	-0.675318	0.106	0.186	0.0234248		E2f2	2.68867e-06	-2.50542	0.002	0.012	0.0512999
Mrto4	1.28308e-13	-0.158665	0.095	0.195	2.41052e-09		Gm26839	8.74036e-26	1.31254	0.261	0.162	1.66766e-21		Arhgdia	1.22829e-06	0.359167	0.713	0.69	0.0234357		Tomm5	2.86517e-06	-0.495338	0.223	0.295	0.0546674
Rbm7	1.32907e-13	-0.179744	0.32	0.467	2.49692e-09		Fam53b	8.99613e-26	-0.4575	0.128	0.236	1.71646e-21		Dag1	1.23052e-06	-0.498625	0.111	0.196	0.0234784		Adamts6	2.87048e-06	-0.506972	0.113	0.173	0.0547688
Itgb1	1.35885e-13	-0.190127	0.264	0.413	2.55286e-09		Mtarc2	9.02118e-26	-0.301008	0.441	0.622	1.72124e-21		Grcc10	1.23343e-06	-0.445708	0.169	0.267	0.0235339		Uqcrfs1	2.8793e-06	-0.448281	0.235	0.313	0.054937
Skil	1.36918e-13	0.338817	0.639	0.559	2.57228e-09		Cfap298	9.37255e-26	-0.835612	0.067	0.146	1.78828e-21		Nipsnap3b	1.24527e-06	-0.468233	0.116	0.201	0.0237597		ENSMUSG00000121501	2.91931e-06	-0.285574	0.578	0.656	0.0557003
Nsmce4a	1.41706e-13	-0.207359	0.294	0.435	2.66223e-09		Zdhhc18	9.38669e-26	0.435323	0.774	0.772	1.79098e-21		B3galt5	1.24869e-06	0.85102	0.234	0.163	0.0238251		Tmem179b	2.95112e-06	-0.489319	0.237	0.31	0.0563073
Vim	1.44987e-13	-0.344914	0.62	0.723	2.72388e-09		Rab4a	9.3877e-26	-3.009	0.003	0.032	1.79117e-21		Arl13b	1.26451e-06	-0.548781	0.091	0.17	0.0241268		Arl5a	2.95162e-06	0.522777	0.382	0.306	0.056317
Trappc6b	1.52525e-13	-0.184374	0.445	0.6	2.86549e-09		Map4k5	1.02015e-25	1.83777	0.151	0.065	1.94644e-21		Daglb	1.27383e-06	-0.505297	0.087	0.165	0.0243046		Pkp3	2.95307e-06	-0.33519	0.372	0.455	0.0563445
Gm34047	1.58849e-13	-0.104744	0.007	0.056	2.9843e-09		Pycr2	1.12709e-25	-0.660435	0.096	0.189	2.15048e-21		Cep43	1.27615e-06	-0.426251	0.177	0.278	0.024349		Adrb1	2.97833e-06	0.424918	0.503	0.431	0.0568266
Pigbos1	1.60085e-13	-0.203293	0.208	0.33	3.00752e-09		Ifi27l2a	1.13215e-25	-0.462423	0.209	0.333	2.16014e-21		Zmynd19	1.27619e-06	-0.984939	0.041	0.099	0.0243496		Slc17a9	3.00623e-06	0.64702	0.279	0.202	0.0573589
Dtnb	1.66347e-13	0.345217	0.713	0.631	3.12516e-09		Nubp1	1.14328e-25	-0.521325	0.172	0.291	2.18137e-21		Tigd2	1.29886e-06	-0.27677	0.28	0.409	0.0247822		Smpdl3b	3.02323e-06	-0.995465	0.005	0.02	0.0576832
Abcg3	1.75776e-13	0.358346	0.345	0.227	3.3023e-09		Gtf3a	1.1445e-25	-0.455797	0.196	0.325	2.1837e-21		Pdcd11	1.29975e-06	-0.442375	0.159	0.256	0.0247991		Inpp4a	3.03057e-06	0.378956	0.654	0.619	0.0578233
Txnl4a	1.76247e-13	-0.224821	0.266	0.393	3.31115e-09		Usp3	1.19734e-25	0.408232	0.791	0.768	2.28453e-21		Vps26a	1.31868e-06	-0.429456	0.209	0.318	0.0251604		Pin1	3.03776e-06	-0.610903	0.144	0.206	0.0579604
Luzp1	1.80253e-13	0.35527	0.557	0.448	3.38641e-09		St6gal1	1.20323e-25	-5.09933	0.001	0.023	2.29576e-21		Heatr1	1.33418e-06	-0.512123	0.106	0.188	0.0254561		Polr3k	3.13235e-06	-0.684952	0.121	0.179	0.0597653
Alkbh7	1.81105e-13	-0.152481	0.075	0.166	3.40241e-09		Cdc42se1	1.23146e-25	-0.414696	0.274	0.419	2.34962e-21		Alkbh7	1.36601e-06	-0.637346	0.071	0.143	0.0260634		Edaradd	3.16627e-06	-0.699778	0.051	0.093	0.0604124
Tpm3	2.0767e-13	-0.206726	0.816	0.894	3.9015e-09		Mif4gd	1.23269e-25	-0.788772	0.074	0.156	2.35197e-21		Entpd5	1.37591e-06	-0.637755	0.077	0.149	0.0262523		Mettl21a	3.24782e-06	-0.97486	0.039	0.075	0.0619684
Hopx	2.11221e-13	0.284182	0.559	0.443	3.96822e-09		Ndufa11	1.26964e-25	-0.35206	0.411	0.586	2.42247e-21		Ptpmt1	1.37889e-06	-0.509185	0.09	0.168	0.0263093		Tmem150b	3.24961e-06	-1.68817	0.004	0.017	0.0620025
Nit2	2.12333e-13	-0.121391	0.053	0.136	3.98909e-09		Hectd1	1.27406e-25	0.339442	0.863	0.877	2.43092e-21		Degs2	1.38162e-06	-1.10173	0.032	0.085	0.0263614		Sanbr	3.28712e-06	0.853643	0.16	0.095	0.0627183
Lcor	2.18641e-13	0.301834	0.816	0.761	4.10762e-09		Rgs19	1.37879e-25	-0.709593	0.124	0.225	2.63073e-21		Sugct	1.39225e-06	-1.74973	0.021	0.068	0.0265641		Sult4a1	3.30414e-06	-5.60115	0	0.004	0.063043
Ptpn12	2.24239e-13	0.357248	0.727	0.648	4.21277e-09		Ccndbp1	1.49384e-25	-0.495628	0.171	0.291	2.85025e-21		Mrps5	1.40801e-06	-0.304149	0.188	0.293	0.0268649		Kdelr3	3.30414e-06	-6.12227	0	0.004	0.063043
Slbp	2.30541e-13	-0.186041	0.538	0.706	4.33117e-09		Ppid	1.54514e-25	-0.525138	0.166	0.284	2.94812e-21		Fibp	1.4081e-06	-0.490789	0.179	0.279	0.0268666		Ntan1	3.34491e-06	-0.250461	0.578	0.663	0.0638208
Zfp609	2.33409e-13	0.228945	0.159	0.066	4.38506e-09		Tspan13	1.55456e-25	-0.393583	0.317	0.469	2.9661e-21		Asf1a	1.41329e-06	-0.641997	0.098	0.177	0.0269656		Bcap31	3.35619e-06	-0.315287	0.359	0.447	0.0640361
Arl4a	2.33913e-13	-0.195148	0.176	0.295	4.39453e-09		Phgdh	1.69026e-25	-0.590954	0.154	0.266	3.22502e-21		Rdx	1.41623e-06	0.402554	0.655	0.649	0.0270217		Hacd3	3.36382e-06	0.526985	0.411	0.339	0.0641816
Gm10076	2.4049e-13	-0.233086	0.464	0.596	4.51809e-09		Tsr3	1.7444e-25	-0.506613	0.155	0.27	3.32831e-21		Cox7a2l	1.41732e-06	-0.186206	0.753	0.854	0.0270425		Crppa	3.39063e-06	3.16664	0.036	0.004	0.0646933
Il7r	2.4531e-13	-0.18401	0.017	0.075	4.60865e-09		Gpx8	1.89856e-25	4.00072	0.065	0.007	3.62244e-21		Mpc2	1.42078e-06	-0.284059	0.332	0.468	0.0271084		Il21r	3.39596e-06	0.396252	0.628	0.581	0.0647949
Arl2bp	2.46121e-13	-0.230912	0.357	0.491	4.62387e-09		Gemin2	1.9007e-25	-0.560324	0.118	0.219	3.62654e-21		Arl6ip6	1.43011e-06	-0.606709	0.101	0.179	0.0272864		Casp3	3.41926e-06	0.54762	0.333	0.254	0.0652395
Psmg1	2.59325e-13	-0.143944	0.062	0.148	4.87194e-09		Chchd4	1.90961e-25	-0.803348	0.055	0.128	3.64353e-21		Dap	1.44962e-06	0.633592	0.41	0.346	0.0276588		Hypk	3.46393e-06	-0.509223	0.18	0.247	0.0660918
Krcc1	2.5952e-13	-0.206095	0.526	0.679	4.87561e-09		Spice1	2.00925e-25	-1.1817	0.032	0.091	3.83364e-21		Gimap5	1.46307e-06	-0.223534	0.534	0.683	0.0279154		Prf1	3.48394e-06	-0.371742	0.285	0.366	0.0664736
Surf1	2.6189e-13	-0.194378	0.205	0.329	4.92012e-09		Nenf	2.01004e-25	-0.637453	0.106	0.202	3.83516e-21		Ryk	1.47471e-06	2.20993	0.062	0.025	0.0281376		Arhgef2	3.50507e-06	0.555969	0.382	0.31	0.0668767
Plekhm3	2.74359e-13	0.272813	0.244	0.133	5.15438e-09		Sephs2	2.04227e-25	-0.898098	0.05	0.12	3.89664e-21		Pard6g	1.47509e-06	-1.37392	0.019	0.064	0.0281448		Gm31108	3.53798e-06	-3.92035	0	0.005	0.0675046
Arid5a	2.78053e-13	-0.191707	0.188	0.313	5.22378e-09		Cmpk1	2.17478e-25	-0.363334	0.206	0.339	4.14948e-21		Rida	1.4823e-06	-0.839884	0.05	0.112	0.0282824		Eomes	3.53798e-06	-3.58957	0	0.005	0.0675046
Trappc1	2.80099e-13	-0.1786	0.153	0.266	5.26222e-09		Cluap1	2.40729e-25	-0.499432	0.148	0.259	4.5931e-21		Psen2	1.49054e-06	-0.326709	0.28	0.402	0.0284395		Mpp2	3.53798e-06	-3.40722	0	0.005	0.0675046
Polr2d	2.85288e-13	-0.153121	0.108	0.209	5.35971e-09		Myo9b	2.41864e-25	0.725478	0.527	0.466	4.61477e-21		Yif1b	1.49352e-06	-0.592044	0.094	0.172	0.0284963		Mrpl27	3.56185e-06	-0.606706	0.132	0.194	0.06796
Pyurf	2.89503e-13	-0.169396	0.108	0.21	5.43889e-09		Plgrkt	2.53144e-25	-0.348758	0.497	0.668	4.82998e-21		Phactr4	1.50266e-06	-0.414524	0.213	0.324	0.0286708		Mafa	3.63058e-06	-2.93706	0.001	0.011	0.0692714
Ust	2.92953e-13	-0.17252	0.022	0.085	5.50371e-09		Hddc2	2.59794e-25	-0.956646	0.054	0.125	4.95688e-21		E330020D12Rik	1.53069e-06	-0.677696	0.081	0.153	0.0292055		Rnf144a	3.64715e-06	-1.34171	0.014	0.037	0.0695876
Ddx20	3.03914e-13	-0.141434	0.104	0.209	5.70963e-09		Cst7	2.77553e-25	-0.375926	0.577	0.726	5.29571e-21		Heg1	1.55694e-06	0.611931	0.491	0.447	0.0297064		Phf11c	3.68506e-06	-0.736859	0.088	0.14	0.0703109
Anapc16	3.18635e-13	-0.210966	0.448	0.6	5.98619e-09		Jpt1	2.93069e-25	-0.332588	0.565	0.73	5.59176e-21		Sap18	1.56528e-06	-0.3457	0.239	0.349	0.0298656		Tle1	3.68667e-06	-3.86309	0.001	0.008	0.0703417
Mical2	3.18985e-13	0.236151	0.195	0.094	5.99277e-09		Pkp2	3.08549e-25	1.47981	0.192	0.099	5.88712e-21		Ust	1.57234e-06	1.70641	0.082	0.038	0.0300003		Gm50218	3.69779e-06	-3.5534	0.001	0.008	0.0705538
Nedd4l	3.23091e-13	0.343924	0.723	0.652	6.06991e-09		Eif1ax	3.09882e-25	-0.659565	0.122	0.223	5.91254e-21		Bcap31	1.58074e-06	-0.306725	0.447	0.576	0.0301605		Lsm1	3.70044e-06	-0.449318	0.237	0.31	0.0706045
Timm10b	3.23545e-13	-0.225301	0.425	0.562	6.07844e-09		Mrpl38	3.29109e-25	-0.662296	0.097	0.189	6.2794e-21		Zswim7	1.6002e-06	-0.619226	0.061	0.126	0.0305318		Fars2	3.70472e-06	0.383036	0.573	0.504	0.070686
Bspry	3.30309e-13	0.189373	0.176	0.078	6.20552e-09		Ptpmt1	3.36479e-25	-0.773509	0.083	0.168	6.42003e-21		Specc1	1.60057e-06	1.49709	0.138	0.083	0.030539		Inf2	3.72251e-06	-2.15575	0.001	0.011	0.0710255
Ppp1cc	3.38343e-13	-0.2196	0.61	0.746	6.35646e-09		Osgin1	3.44401e-25	0.559742	0.61	0.564	6.57117e-21		Hmox2	1.60177e-06	-0.270981	0.366	0.498	0.0305617		Ndufa12	3.79457e-06	-0.391662	0.276	0.352	0.0724004
H2-Eb2	3.53953e-13	-0.0879219	0.014	0.069	6.64972e-09		Bnip3l	3.48691e-25	-0.335664	0.449	0.628	6.65302e-21		Atp6v1g2	1.61285e-06	-0.995348	0.03	0.083	0.0307732		Tnfsf13b	3.83845e-06	-1.15273	0.017	0.042	0.0732377
Fibp	3.55777e-13	-0.166435	0.212	0.34	6.68399e-09		Eef2kmt	3.58534e-25	-0.681051	0.081	0.166	6.84082e-21		Fam120c	1.64365e-06	-0.279621	0.231	0.341	0.0313608		Psmb10	3.91478e-06	-0.246458	0.588	0.68	0.074694
Vmn2r97	3.63278e-13	-0.0622182	0.001	0.039	6.8249e-09		BC005624	3.96988e-25	-0.407628	0.259	0.4	7.57454e-21		Bcs1l	1.64969e-06	-1.0649	0.033	0.087	0.031476		Plekhj1	3.92177e-06	-0.365964	0.351	0.427	0.0748274
D16Ertd472e	3.72201e-13	0.281847	0.646	0.557	6.99254e-09		Sema4b	3.98035e-25	-1.53778	0.021	0.07	7.5945e-21		Dvl2	1.66851e-06	-0.731709	0.094	0.17	0.0318352		Fam135b	3.95087e-06	1.96096	0.072	0.028	0.0753826
Rgcc	3.90934e-13	-0.0693753	0.002	0.041	7.34448e-09		Stap1	3.98911e-25	-0.374401	0.355	0.516	7.61122e-21		R3hdm4	1.66942e-06	-0.345592	0.384	0.51	0.0318525		Ncoa1	3.95119e-06	-0.304242	0.423	0.517	0.0753887
Il12rb1	3.91402e-13	0.242012	0.302	0.183	7.35326e-09		Btbd11	4.423e-25	0.669835	0.523	0.441	8.43908e-21		Rab17	1.67362e-06	-2.53629	0.007	0.043	0.0319326		Gdpd5	3.96092e-06	-1.05216	0.027	0.058	0.0755743
Gngt2	3.9365e-13	-0.250056	0.452	0.591	7.3955e-09		Mrps18c	5.14341e-25	-0.435169	0.227	0.362	9.81363e-21		Acsl3	1.67628e-06	-3.6407	0.001	0.033	0.0319835		Tyms	3.96767e-06	-0.713041	0.078	0.127	0.0757032
Tspan5	3.97832e-13	0.40708	0.651	0.569	7.47407e-09		Rpl36a-ps1	5.19687e-25	-1.21394	0.035	0.095	9.91563e-21		Trip11	1.68618e-06	0.398709	0.653	0.636	0.0321723		Zfp800	4.12985e-06	-0.3638	0.44	0.522	0.0787976
Fkbp1a	4.18092e-13	-0.195667	0.408	0.547	7.85469e-09		Drap1	5.54315e-25	-0.415987	0.342	0.489	1.05763e-20		Rbmx	1.69209e-06	-0.295711	0.22	0.33	0.032285		Hscb	4.14805e-06	-0.608902	0.141	0.201	0.0791447
Atp6v1d	4.25062e-13	-0.184675	0.339	0.491	7.98564e-09		Mdfic	5.79372e-25	0.482826	0.723	0.695	1.10544e-20		Zfp53	1.70869e-06	-0.338087	0.364	0.494	0.0326018		Pcyt1a	4.17466e-06	0.759246	0.248	0.179	0.0796525
Lage3	4.26576e-13	-0.174243	0.227	0.353	8.01408e-09		Cldn10	5.80587e-25	-3.88171	0.002	0.026	1.10776e-20		Riox2	1.71775e-06	0.932578	0.302	0.249	0.0327747		Usp3	4.2237e-06	0.293147	0.791	0.765	0.0805883
Kti12	4.58808e-13	-0.148274	0.111	0.215	8.61962e-09		Rangrf	6.00874e-25	-2.34163	0.006	0.038	1.14647e-20		Whrn	1.7356e-06	-1.31316	0.019	0.064	0.0331152		Ifi203	4.23746e-06	-0.229113	0.698	0.788	0.0808508
Kxd1	4.59161e-13	-0.180205	0.316	0.458	8.62625e-09		Bcl7b	6.11927e-25	-0.505621	0.14	0.249	1.16756e-20		Map3k10	1.74419e-06	-0.615705	0.077	0.148	0.0332791		Onecut3	4.25339e-06	-3.46866	0.001	0.009	0.0811546
Ptprcap	4.60003e-13	-0.22124	0.858	0.951	8.64207e-09		Vbp1	6.28204e-25	-0.414297	0.219	0.349	1.19861e-20		Bmp2k	1.75313e-06	0.450455	0.496	0.443	0.0334497		Macf1	4.28966e-06	0.295414	0.728	0.676	0.0818468
Oard1	4.72968e-13	-0.176512	0.184	0.303	8.88566e-09		Seh1l	6.3672e-25	-0.547182	0.119	0.219	1.21486e-20		Zmat5	1.75593e-06	-0.289895	0.308	0.434	0.0335031		Map7	4.34172e-06	1.43111	0.088	0.04	0.0828401
Rpl9-ps6	4.952e-13	-0.172663	0.177	0.294	9.30331e-09		Slc16a1	6.94963e-25	-2.02013	0.009	0.046	1.32599e-20		Ncf1	1.758e-06	0.415117	0.623	0.61	0.0335427		Siglece	4.345e-06	1.9376	0.053	0.015	0.0829026
Mettl9	4.97808e-13	-0.197399	0.406	0.551	9.35232e-09		Mien1	7.1082e-25	-0.391725	0.377	0.539	1.35624e-20		Wdr73	1.75961e-06	-0.789537	0.093	0.167	0.0335734		Tnik	4.35792e-06	0.228855	0.936	0.931	0.0831491
Hcst	5.04408e-13	-0.234425	0.736	0.867	9.47632e-09		Rfxap	7.33213e-25	-0.577397	0.128	0.23	1.39897e-20		Brd4	1.77444e-06	0.269208	0.853	0.85	0.0338563		Rfxap	4.39781e-06	-0.60437	0.128	0.187	0.0839102
N4bp1	5.11427e-13	0.31092	0.464	0.348	9.60818e-09		Commd1	7.44796e-25	-0.65144	0.116	0.213	1.42107e-20		Gm15133	1.78291e-06	-1.05863	0.036	0.09	0.034018		Unc5a	4.39836e-06	-2.0018	0.007	0.024	0.0839206
B4galt1	5.19623e-13	-0.182899	0.522	0.682	9.76216e-09		H2-M3	7.64942e-25	-0.613557	0.124	0.225	1.45951e-20		Polr3h	1.80165e-06	-0.62823	0.085	0.16	0.0343755		Glmp	4.40691e-06	-0.413422	0.26	0.333	0.0840838
Plaat3	5.26432e-13	-0.208207	0.699	0.841	9.89007e-09		2210016F16Rik	7.7562e-25	-0.456668	0.181	0.302	1.47988e-20		Pura	1.80361e-06	-0.304268	0.524	0.661	0.0344129		Parp12	4.40898e-06	-0.897436	0.044	0.082	0.0841233
Rapgef4	5.27545e-13	-0.117435	0.015	0.07	9.91098e-09		Ung	7.76952e-25	-3.61012	0.002	0.027	1.48242e-20		Trip12	1.80414e-06	0.295222	0.762	0.756	0.0344229		Gm12253	4.46639e-06	-0.414347	0.2	0.271	0.0852188
Ogfr	5.43316e-13	-0.194602	0.219	0.348	1.02073e-08		Snhg15	7.8986e-25	-1.18085	0.03	0.086	1.50705e-20		Eef2kmt	1.81509e-06	-0.446268	0.089	0.166	0.0346319		Orai2	4.48064e-06	-0.553692	0.113	0.172	0.0854906
Niban1	5.49272e-13	0.317001	0.546	0.434	1.03192e-08		Ryr2	8.21532e-25	-4.99286	0.001	0.023	1.56748e-20		Ppfibp1	1.83202e-06	-0.499948	0.054	0.118	0.0349548		Psd3	4.48826e-06	2.10968	0.05	0.013	0.085636
Strap	5.64801e-13	-0.174182	0.273	0.401	1.06109e-08		Actr3	8.37613e-25	-0.218435	0.868	0.955	1.59817e-20		Dgkd	1.83306e-06	-0.270873	0.677	0.775	0.0349749		Slc35b1	4.51254e-06	-0.610273	0.144	0.205	0.0860993
Mgst3	5.88951e-13	-0.0997427	0.027	0.092	1.10646e-08		Naa10	8.39873e-25	-0.393595	0.184	0.309	1.60248e-20		Lpin1	1.88424e-06	-0.543821	0.107	0.187	0.0359514		Itch	4.56753e-06	0.303341	0.772	0.734	0.0871485
Nfatc1	5.96687e-13	0.307027	0.693	0.615	1.121e-08		Ldlr	9.78416e-25	0.641104	0.569	0.493	1.86682e-20		Gzmc	1.89962e-06	3.74193	0.025	0.005	0.0362447		Rnf157	4.63798e-06	1.08579	0.145	0.086	0.0884926
Gzmk	6.00984e-13	0.12688	0.069	0.01	1.12907e-08		Cd1d1	1.08478e-24	-0.920261	0.057	0.13	2.06976e-20		Bop1	1.91844e-06	-0.497927	0.147	0.238	0.0366038		Vps13c	4.69323e-06	0.47995	0.366	0.286	0.0895469
Dnajc1	6.0476e-13	0.266508	0.91	0.879	1.13616e-08		Srsf2	1.11307e-24	-0.350318	0.472	0.637	2.12373e-20		Eng	1.92238e-06	-3.43202	0.003	0.035	0.036679		Raf1	4.70814e-06	-0.351766	0.306	0.388	0.0898313
Ndufaf4	6.04842e-13	-0.179951	0.194	0.322	1.13632e-08		Heatr9	1.17931e-24	1.10995	0.253	0.152	2.25013e-20		Eif3k	1.94769e-06	-0.219111	0.725	0.806	0.0371619		Gpi1	4.72598e-06	-0.235057	0.567	0.652	0.0901718
Dync1h1	6.39077e-13	0.288303	0.748	0.693	1.20063e-08		Rbbp7	1.19666e-24	-0.393426	0.294	0.439	2.28322e-20		Immp2l	1.9599e-06	-0.207878	0.345	0.472	0.0373948		Ccdc91	4.90613e-06	0.704214	0.255	0.183	0.093609
Psmd10	6.43477e-13	-0.168363	0.177	0.296	1.2089e-08		Mbd3	1.19699e-24	-0.386489	0.288	0.438	2.28386e-20		Odc1	1.98961e-06	-0.447542	0.115	0.199	0.0379618		Rab21	4.95357e-06	-0.250308	0.486	0.575	0.0945141
Ighm	6.52688e-13	-0.252343	0.684	0.803	1.2262e-08		Eci2	1.20129e-24	-0.464013	0.128	0.234	2.29206e-20		Ckm	1.99113e-06	-0.736138	0.085	0.156	0.0379908		Smyd2	5.22528e-06	0.842564	0.144	0.082	0.0996984
Polr2f	6.56545e-13	-0.197628	0.442	0.593	1.23345e-08		Ctse	1.22312e-24	-0.627603	0.126	0.227	2.33372e-20		Psme2b	2.00176e-06	1.16358	0.144	0.088	0.0381936		Tmco4	5.22867e-06	0.682685	0.269	0.197	0.0997631
Mtch2	6.6086e-13	-0.181727	0.28	0.419	1.24156e-08		Fam53a	1.25499e-24	-0.508772	0.153	0.263	2.39452e-20		ENSMUSG00000120641	2.004e-06	-2.98354	0.003	0.035	0.0382363		Rgs2	5.24396e-06	0.93512	0.128	0.07	0.100055
Por	6.86598e-13	0.304633	0.485	0.356	1.28991e-08		Tle5	1.34395e-24	0.308545	0.871	0.887	2.56426e-20		Ddx46	2.03618e-06	0.372109	0.649	0.624	0.0388504		Rps27rt	5.35899e-06	-0.472589	0.196	0.269	0.10225
Furin	6.97889e-13	0.293454	0.676	0.597	1.31112e-08		Naxe	1.36062e-24	-0.457205	0.2	0.325	2.59606e-20		Apol10b	2.04549e-06	1.90439	0.03	0.007	0.039028		Fbxl21	5.37897e-06	-2.05359	0.006	0.022	0.102631
Gm10503	6.98175e-13	0.103446	0.057	0.005	1.31166e-08		Abi3	1.39558e-24	0.328754	0.868	0.865	2.66276e-20		Mrpl43	2.07236e-06	-0.333563	0.294	0.416	0.0395405		Asxl1	5.3984e-06	-0.259412	0.438	0.526	0.103001
Pop5	7.12185e-13	-0.195816	0.472	0.609	1.33798e-08		Gm15503	1.41611e-24	-4.28541	0.001	0.024	2.70194e-20		Trp53bp2	2.0802e-06	-0.561098	0.11	0.19	0.0396902		Btrc	5.42731e-06	0.421664	0.498	0.421	0.103553
Arrb1	7.16385e-13	0.261567	0.303	0.187	1.34587e-08		Ppp1r2	1.43864e-24	-0.464092	0.208	0.334	2.74492e-20		Pgls	2.10898e-06	0.429829	0.598	0.581	0.0402394		Stt3b	5.48112e-06	0.448604	0.436	0.36	0.10458
Gabarap	7.53964e-13	-0.208814	0.787	0.9	1.41647e-08		Tmem135	1.50298e-24	0.591342	0.598	0.544	2.86768e-20		Fxyd5	2.10952e-06	0.215034	0.862	0.878	0.0402497		Tpm4	5.50055e-06	-1.08018	0.031	0.063	0.104951
Tmem159	7.58739e-13	0.121635	0.08	0.016	1.42544e-08		Rfc5	1.55524e-24	-0.932171	0.049	0.117	2.9674e-20		Sec11a	2.12663e-06	-0.218395	0.507	0.656	0.0405761		Tle3	5.51181e-06	-0.365767	0.28	0.36	0.105165
Rinl	7.67351e-13	0.23248	0.943	0.94	1.44162e-08		Tnk2	1.5781e-24	0.845254	0.405	0.314	3.01101e-20		Tradd	2.13031e-06	-0.426673	0.192	0.295	0.0406462		Cnot10	5.53496e-06	0.543873	0.334	0.258	0.105607
Atxn10	8.0209e-13	0.324745	0.58	0.49	1.50689e-08		Dph5	1.58551e-24	-0.511123	0.148	0.259	3.02514e-20		Rbbp7	2.14634e-06	-0.371268	0.321	0.439	0.0409522		Maco1	5.56313e-06	0.486705	0.345	0.263	0.106145
Rdh14	8.06905e-13	-0.168175	0.124	0.229	1.51593e-08		Ebpl	1.59753e-24	-0.490378	0.157	0.268	3.04809e-20		Utp20	2.15126e-06	-0.781234	0.075	0.145	0.041046		Samd3	5.59836e-06	-1.82514	0.005	0.019	0.106817
Pdcd2	8.20757e-13	-0.178003	0.24	0.367	1.54196e-08		Mast4	1.60215e-24	-0.685285	0.077	0.159	3.05691e-20		Tmem201	2.19497e-06	-1.04297	0.038	0.093	0.04188		Hddc2	5.65858e-06	-0.892646	0.054	0.095	0.107966
Tor3a	8.22596e-13	-0.144058	0.086	0.181	1.54541e-08		Yae1d1	1.6449e-24	-0.964132	0.038	0.099	3.13848e-20		Sys1	2.20434e-06	0.44491	0.525	0.481	0.0420589		Map4k4	5.76432e-06	0.306931	0.684	0.642	0.109983
Apex1	8.63243e-13	-0.121931	0.048	0.126	1.62177e-08		Mrpl44	1.83717e-24	-0.817212	0.071	0.15	3.50532e-20		Wdyhv1	2.20468e-06	-0.350978	0.218	0.327	0.0420654		Laptm4a	5.77943e-06	-0.34912	0.308	0.384	0.110272
Fam53b	8.88672e-13	-0.144413	0.145	0.26	1.66955e-08		Bcl7c	1.87852e-24	-0.475019	0.208	0.335	3.58422e-20		Nsmf	2.20834e-06	-1.02375	0.029	0.08	0.0421351		Plekhd1	5.81285e-06	1.16999	0.098	0.048	0.110909
Pin1	8.90652e-13	-0.160269	0.205	0.324	1.67327e-08		Rbmx	1.91459e-24	-0.405664	0.203	0.33	3.65303e-20		Sub1	2.21009e-06	-0.228637	0.708	0.814	0.0421685		Gng12	5.82139e-06	1.23144	0.11	0.057	0.111072
Ptp4a2	8.95113e-13	0.221493	0.939	0.943	1.68165e-08		Gm32036	1.99528e-24	-1.25609	0.023	0.073	3.807e-20		Tfb2m	2.21048e-06	-0.501355	0.119	0.202	0.0421759		Gtf2i	5.90787e-06	0.246776	0.736	0.7	0.112722
Gm29719	8.95945e-13	0.177134	0.17	0.077	1.68321e-08		Ube2r2	2.01189e-24	-0.286073	0.504	0.685	3.83868e-20		Rc3h2	2.21693e-06	0.446664	0.536	0.485	0.0422991		Jakmip1	5.9877e-06	0.398829	0.597	0.541	0.114245
Ppp6r3	8.96445e-13	0.298854	0.737	0.672	1.68415e-08		Selplg	2.07707e-24	0.33329	0.858	0.874	3.96306e-20		Exosc1	2.24039e-06	-0.332837	0.187	0.29	0.0427467		Pcgf1	5.99342e-06	-0.999395	0.032	0.065	0.114354
Etv3	9.30689e-13	0.279692	0.472	0.354	1.74848e-08		Slc9a9	2.21399e-24	-0.35607	0.787	0.887	4.22429e-20		Srsf10	2.26422e-06	-0.275798	0.396	0.533	0.0432014		Arhgef25	6.13377e-06	2.31168	0.045	0.011	0.117032
Cib2	9.88087e-13	0.0895951	0.062	0.007	1.85632e-08		Tm6sf1	2.39775e-24	-0.53112	0.156	0.266	4.5749e-20		2810004N23Rik	2.26958e-06	-0.384265	0.208	0.31	0.0433036		Chchd1	6.15889e-06	-0.479694	0.209	0.279	0.117512
Gm34006	9.99625e-13	-0.167581	0.063	0.147	1.878e-08		Ppih	2.41535e-24	-0.602416	0.101	0.193	4.6085e-20		Ythdf1	2.28486e-06	-0.317941	0.157	0.255	0.0435952		Atf6	6.16026e-06	-0.3691	0.287	0.366	0.117538
9230109A22Rik	1.03475e-12	-0.0730776	0	0.034	1.94398e-08		Pdxp	2.4217e-24	-1.30888	0.023	0.073	4.62061e-20		Cyb5a	2.31396e-06	-0.304066	0.415	0.548	0.0441504		Gnas	6.33305e-06	-0.145093	0.92	0.959	0.120835
Apc	1.05564e-12	0.308948	0.668	0.564	1.98323e-08		Bcl2l1	2.44519e-24	1.08661	0.303	0.204	4.66543e-20		Sestd1	2.32664e-06	-3.49332	0.003	0.035	0.0443924		Psen2	6.35704e-06	-0.453105	0.209	0.28	0.121292
Gstp1	1.0622e-12	-0.149277	0.12	0.223	1.99555e-08		Cltb	2.51167e-24	-0.685134	0.084	0.168	4.79226e-20		Spata24	2.33391e-06	-1.54062	0.015	0.057	0.044531		Mycbp2	6.47689e-06	0.184695	0.894	0.899	0.123579
Tgoln1	1.12191e-12	0.289166	0.646	0.56	2.10773e-08		Lpar6	2.58013e-24	-0.535717	0.232	0.359	4.92288e-20		Tma16	2.35189e-06	-0.917004	0.045	0.103	0.044874		G0s2	6.52176e-06	-1.25441	0.021	0.048	0.124435
Uba52	1.12512e-12	-0.211518	0.736	0.843	2.11377e-08		Aamp	2.68985e-24	-0.391112	0.306	0.455	5.13224e-20		Phka1	2.36455e-06	-1.15029	0.041	0.097	0.0451156		Prkcb	6.56218e-06	0.238834	0.743	0.701	0.125206
Guk1	1.15793e-12	-0.185053	0.25	0.378	2.1754e-08		Pus7	2.69265e-24	-1.49836	0.015	0.057	5.13758e-20		Trnt1	2.36778e-06	-0.411083	0.138	0.229	0.0451772		Herc3	6.61499e-06	-0.354188	0.403	0.483	0.126214
Ggh	1.20924e-12	-0.13693	0.099	0.198	2.2718e-08		Col27a1	2.69731e-24	4.59082	0.059	0.005	5.14646e-20		Acss2	2.38008e-06	0.727774	0.226	0.158	0.045412		Cul9	6.62758e-06	0.845257	0.135	0.077	0.126454
Trf	1.25297e-12	0.272663	0.342	0.219	2.35395e-08		Celf1	2.76989e-24	-0.327854	0.584	0.748	5.28495e-20		Mbip	2.39458e-06	-0.510297	0.108	0.188	0.0456885		Sdhaf4	6.63479e-06	-0.527892	0.142	0.202	0.126592
Neb	1.27602e-12	0.114211	0.069	0.011	2.39726e-08		Gfod1	2.80499e-24	0.620996	0.608	0.552	5.35193e-20		Ctla4	2.46226e-06	1.98234	0.061	0.025	0.0469798		Tex30	6.65904e-06	-0.832522	0.047	0.086	0.127054
Stag1	1.30935e-12	0.272239	0.903	0.868	2.45988e-08		Iigp1	2.92577e-24	-5.47656	0.001	0.023	5.58237e-20		Ptprc	2.46455e-06	0.0920898	1	1	0.0470237		Lbr	6.73418e-06	-0.315423	0.482	0.562	0.128488
Rab9	1.35101e-12	-0.150441	0.194	0.318	2.53815e-08		Ctps	2.98186e-24	-0.784693	0.052	0.121	5.68938e-20		Cd3eap	2.52744e-06	-1.25332	0.032	0.083	0.0482236		Timp2	6.75264e-06	0.706363	0.202	0.135	0.12884
Ndufs3	1.35743e-12	-0.196153	0.37	0.511	2.5502e-08		Cd96	2.98539e-24	0.238195	0.937	0.939	5.69613e-20		Dnm3	2.52952e-06	-1.02556	0.075	0.142	0.0482633		Psmd6	6.78385e-06	-0.550962	0.167	0.229	0.129436
Nin	1.38317e-12	-0.21673	0.614	0.74	2.59856e-08		Armc1	2.98672e-24	-0.438629	0.22	0.351	5.69867e-20		Lclat1	2.54225e-06	-0.802882	0.095	0.169	0.0485062		Gm12216	6.81913e-06	-0.201336	0.806	0.848	0.130109
Rnf144a	1.38953e-12	-0.101648	0.022	0.081	2.61051e-08		Cct6a	3.24996e-24	-0.435753	0.32	0.466	6.20092e-20		Coro2a	2.54522e-06	-0.23107	0.73	0.823	0.0485627		Mthfsl	6.85458e-06	-0.597377	0.108	0.163	0.130785
Dhrs7	1.40476e-12	-0.135375	0.17	0.291	2.63912e-08		Morf4l2	3.26437e-24	-0.494177	0.159	0.272	6.22841e-20		Nmrk1	2.5472e-06	-0.498043	0.13	0.214	0.0486007		Pdcd6	6.88461e-06	-0.33046	0.263	0.339	0.131358
Hnrnpd	1.40931e-12	-0.220402	0.674	0.789	2.64767e-08		Mettl9	3.33297e-24	-0.317508	0.32	0.471	6.35931e-20		Atp5pb	2.57766e-06	-0.240614	0.725	0.808	0.0491818		Adgrv1	6.94298e-06	0.796146	0.213	0.144	0.132472
Itsn2	1.42327e-12	0.314608	0.869	0.84	2.6739e-08		Snx9	3.36018e-24	1.39383	0.242	0.148	6.41122e-20		Mtf2	2.57846e-06	-0.322843	0.356	0.483	0.049197		Magoh	7.09795e-06	-0.486005	0.2	0.267	0.135429
Hmgcr	1.42349e-12	0.298705	0.648	0.556	2.67431e-08		Cuedc2	3.47028e-24	-0.326277	0.27	0.416	6.62129e-20		Cd101	2.59804e-06	-0.393426	0.262	0.367	0.0495706		Xylt1	7.17539e-06	-2.03124	0.002	0.012	0.136906
Cd300lb	1.43059e-12	0.105257	0.059	0.006	2.68764e-08		Cyba	3.61688e-24	-0.248128	0.763	0.895	6.90101e-20		Txn2	2.60026e-06	-0.251328	0.399	0.534	0.049613		Mterf2	7.19727e-06	-0.889334	0.041	0.077	0.137324
S1pr1	1.47553e-12	-0.0617803	0.001	0.037	2.77208e-08		Gtpbp4	3.71345e-24	-0.360086	0.288	0.436	7.08526e-20		Tmem80	2.60069e-06	-0.615871	0.112	0.191	0.0496212		Efhd2	7.20634e-06	-0.219851	0.626	0.714	0.137497
Snhg3	1.5278e-12	-0.161288	0.126	0.231	2.87029e-08		Spata13	3.77924e-24	-0.496544	0.171	0.287	7.21079e-20		Nsa2	2.62246e-06	-0.241046	0.694	0.777	0.0500365		Pld1	7.38504e-06	0.9678	0.133	0.077	0.140907
Gzmc	1.62986e-12	0.128678	0.051	0.003	3.06202e-08		Gm20324	3.87097e-24	-1.57777	0.023	0.073	7.38582e-20		Med13	2.62941e-06	0.342751	0.612	0.574	0.0501691		Ndufs2	7.40229e-06	-0.357305	0.395	0.479	0.141236
Pdhb	1.65005e-12	-0.151536	0.296	0.432	3.09994e-08		Pcbp1	4.0624e-24	-0.394873	0.381	0.533	7.75107e-20		Sumo3	2.63352e-06	-0.408621	0.175	0.274	0.0502476		Hivep3	7.52907e-06	0.859134	0.195	0.131	0.143655
Sp4	1.65183e-12	0.334449	0.658	0.581	3.10329e-08		Polr2h	4.09961e-24	-0.629292	0.09	0.177	7.82205e-20		Psma2	2.63734e-06	-0.262247	0.554	0.688	0.0503204		Gimap3	7.56387e-06	-0.200198	0.844	0.893	0.144319
Klra1	1.65277e-12	-0.312087	0.04	0.113	3.10506e-08		Fbxl14	4.11094e-24	-0.739642	0.092	0.179	7.84367e-20		Msc	2.63936e-06	4.95905	0.011	0	0.0503589		Lamtor4	7.57871e-06	-0.30857	0.427	0.511	0.144602
Trappc2l	1.66567e-12	-0.19515	0.297	0.426	3.1293e-08		Brd4	4.37052e-24	0.361435	0.835	0.85	8.33896e-20		Urb1	2.6517e-06	-0.959843	0.036	0.089	0.0505944		Trat1	7.60234e-06	-0.264153	0.483	0.574	0.145053
U2af2	1.67328e-12	-0.199422	0.373	0.507	3.1436e-08		Abcf1	4.44264e-24	0.47337	0.711	0.693	8.47656e-20		Ccni	2.65481e-06	0.379895	0.597	0.573	0.0506538		Ctif	7.72361e-06	0.743876	0.241	0.172	0.147367
Spice1	1.69922e-12	-0.127486	0.05	0.128	3.19232e-08		Ruvbl2	4.52108e-24	-0.747133	0.061	0.135	8.62622e-20		Tcn2	2.67918e-06	-0.631222	0.083	0.156	0.0511188		Zfp277	7.88031e-06	0.472689	0.313	0.235	0.150356
Atp5b	1.72716e-12	-0.213966	0.819	0.914	3.24481e-08		E2f4	4.65939e-24	-0.513932	0.144	0.25	8.89012e-20		Rbmxl1	2.70474e-06	-0.363581	0.185	0.286	0.0516065		Atp1b3	7.93985e-06	-0.404442	0.271	0.345	0.151492
Gm16124	1.74159e-12	-0.176318	0.139	0.248	3.27193e-08		Eif2b1	4.69676e-24	-0.802173	0.07	0.147	8.96141e-20		Rpp30	2.71894e-06	-0.628634	0.065	0.13	0.0518775		Castor1	8.04718e-06	-1.51487	0.008	0.025	0.15354
Lamc1	1.84671e-12	0.268058	0.246	0.136	3.46942e-08		Tfdp1	4.73753e-24	-0.572264	0.102	0.194	9.03921e-20		Nt5c2	2.76051e-06	-0.415138	0.213	0.314	0.0526706		Npm3	8.23695e-06	-0.516252	0.228	0.295	0.157161
Ssr2	1.88459e-12	-0.191557	0.402	0.546	3.54058e-08		Apol7b	4.76713e-24	-0.53216	0.223	0.346	9.09568e-20		Wdr31	2.78927e-06	3.74156	0.016	0.001	0.0532193		Pdcd2	8.24283e-06	-0.530546	0.137	0.196	0.157273
Rpl36a-ps1	1.88466e-12	-0.119328	0.05	0.128	3.54071e-08		Atrx	5.02599e-24	0.326804	0.873	0.879	9.58958e-20		Mettl22	2.79088e-06	-0.865879	0.045	0.102	0.05325		H2az1	8.26196e-06	-0.22443	0.606	0.685	0.157638
ENSMUSG00000120144	1.95466e-12	0.284832	0.432	0.316	3.67223e-08		Ppp1ca	5.25166e-24	-0.28778	0.696	0.827	1.00202e-19		Dhrs4	2.8032e-06	-0.50858	0.093	0.167	0.053485		Mrgpra9	8.5509e-06	2.50121	0.044	0.011	0.163151
Lims1	2.14283e-12	0.283566	0.897	0.865	4.02573e-08		Bphl	5.47446e-24	-2.51994	0.006	0.037	1.04453e-19		Nle1	2.84244e-06	-0.859665	0.048	0.107	0.0542337		Lims1	8.63308e-06	0.230155	0.847	0.833	0.164719
Bcr	2.16718e-12	0.271986	0.345	0.227	4.07149e-08		Oas3	5.49751e-24	-2.56086	0.004	0.032	1.04892e-19		Psma7	2.87009e-06	-0.231753	0.697	0.786	0.0547612		Rps17	8.65854e-06	-0.170944	0.761	0.852	0.165205
Asf1a	2.21832e-12	-0.157963	0.142	0.249	4.16756e-08		Impa1	5.83107e-24	-0.50495	0.208	0.333	1.11257e-19		Dbf4	2.90741e-06	1.11695	0.208	0.15	0.0554734		Gas7	8.69797e-06	2.90645	0.042	0.009	0.165957
Aldoa	2.22097e-12	-0.220148	0.663	0.801	4.17254e-08		Dnajc1	6.08835e-24	0.344619	0.857	0.863	1.16166e-19		Mrpl11	2.92062e-06	-0.297079	0.163	0.262	0.0557255		Rffl	8.7093e-06	-0.887841	0.026	0.056	0.166173
Mrpl38	2.22333e-12	-0.171004	0.137	0.243	4.17697e-08		Dclk2	6.76646e-24	1.35941	0.256	0.163	1.29104e-19		Erh	2.94344e-06	-0.408142	0.173	0.271	0.0561609		Tmbim4	8.78116e-06	-0.367036	0.262	0.337	0.167544
Lsm7	2.2378e-12	-0.18807	0.454	0.6	4.20415e-08		Memo1	6.84339e-24	-0.367858	0.291	0.441	1.30572e-19		Iqsec2	2.94658e-06	-2.10575	0.011	0.049	0.0562208		Gm10390	8.79856e-06	3.09878	0.033	0.004	0.167876
Nono	2.25023e-12	-0.185156	0.55	0.687	4.22751e-08		Akap13	6.86736e-24	0.245775	0.957	0.963	1.31029e-19		Dnajc4	2.98649e-06	-0.773473	0.087	0.158	0.0569822		Cd37	8.801e-06	-0.226785	0.655	0.737	0.167923
Hmox2	2.43479e-12	-0.167295	0.435	0.587	4.57424e-08		Rgs9	7.12857e-24	2.64769	0.103	0.033	1.36013e-19		Rad51b	2.98809e-06	-1.80397	0.015	0.056	0.0570128		Sema4d	9.06523e-06	0.246724	0.779	0.738	0.172965
Gnb4	2.44286e-12	0.250284	0.237	0.131	4.58941e-08		Mapk8	7.30485e-24	-0.762602	0.085	0.168	1.39377e-19		Ccdc77	2.99412e-06	-0.581701	0.09	0.163	0.0571277		Sec13	9.08636e-06	-0.450813	0.157	0.22	0.173368
Actn2	2.50962e-12	0.279999	0.607	0.514	4.71482e-08		Rpl36	7.70817e-24	-0.167769	0.962	0.98	1.47072e-19		Chrac1	3.01196e-06	-0.344588	0.229	0.339	0.0574683		Ppp2ca	9.16342e-06	-0.217637	0.499	0.598	0.174838
Syne1	2.63998e-12	0.309215	0.703	0.612	4.95973e-08		Dhrs7	7.78449e-24	-0.535722	0.126	0.226	1.48528e-19		Ehd3	3.02993e-06	-0.971819	0.056	0.116	0.0578111		Fam104a	9.17013e-06	-0.584569	0.154	0.213	0.174966
Srgn	2.66943e-12	-0.153275	0.933	0.989	5.01506e-08		Tcf25	7.79942e-24	0.465909	0.711	0.708	1.48813e-19		Pex7	3.03612e-06	-0.736001	0.095	0.168	0.0579291		Lmtk3	9.40058e-06	-1.37436	0.012	0.033	0.179363
Chd3	2.70032e-12	-0.265083	0.544	0.682	5.07309e-08		Smim27	7.86972e-24	-0.939596	0.07	0.147	1.50154e-19		Ctnnbl1	3.07147e-06	-0.341128	0.267	0.382	0.0586037		Babam2	9.80594e-06	0.365408	0.594	0.525	0.187097
Slc50a1	2.72091e-12	-0.187625	0.379	0.519	5.11177e-08		Grcc10	7.96729e-24	-0.536123	0.158	0.267	1.52016e-19		Ruvbl1	3.07474e-06	-0.536431	0.123	0.205	0.0586661		Dazap2	1.00953e-05	-0.365812	0.392	0.467	0.192618
Pus3	2.74826e-12	-0.144462	0.139	0.246	5.16315e-08		Ptges3	8.21072e-24	-0.312452	0.49	0.662	1.56661e-19		Tagln2	3.10749e-06	-0.575819	0.229	0.331	0.0592908		Lck	1.01954e-05	0.150039	0.979	0.981	0.194528
Yaf2	2.77685e-12	0.302507	0.575	0.488	5.21687e-08		Nsmaf	8.85799e-24	0.650561	0.585	0.55	1.69011e-19		Stk10	3.12232e-06	0.323104	0.738	0.734	0.0595738		Ssr4	1.03147e-05	-0.278563	0.441	0.529	0.196805
Maf1	2.79146e-12	-0.178094	0.327	0.466	5.24431e-08		Lsm6	8.97726e-24	-0.371597	0.332	0.48	1.71286e-19		Zfp280d	3.15338e-06	-0.240821	0.521	0.667	0.0601666		Car2	1.03268e-05	-0.288116	0.738	0.792	0.197035
Gm44175	2.79614e-12	0.290078	0.417	0.292	5.2531e-08		Utp15	9.9494e-24	-0.92146	0.055	0.124	1.89835e-19		B130055M24Rik	3.16285e-06	-0.600662	0.095	0.17	0.0603472		Foxo3	1.04035e-05	0.262996	0.794	0.771	0.198498
Ppa2	2.88434e-12	-0.157176	0.176	0.293	5.4188e-08		Txnrd1	1.06464e-23	0.700449	0.508	0.448	2.03133e-19		Shmt2	3.16399e-06	-0.593299	0.09	0.164	0.0603689		Gm12840	1.04281e-05	-0.472442	0.095	0.147	0.198967
Ehbp1l1	2.92737e-12	0.267429	0.305	0.192	5.49965e-08		Abhd11	1.0899e-23	-1.08582	0.043	0.105	2.07952e-19		Ifrd2	3.17525e-06	-1.1372	0.016	0.058	0.0605838		Acadl	1.05442e-05	-0.275093	0.427	0.509	0.201184
Prps1	2.98211e-12	-0.119409	0.063	0.146	5.60249e-08		Smu1	1.11365e-23	-0.454366	0.197	0.32	2.12485e-19		Amz2	3.19319e-06	-0.329138	0.19	0.295	0.060926		Pdxp	1.06555e-05	-1.05183	0.023	0.05	0.203307
Tmem131	3.08061e-12	0.283419	0.779	0.733	5.78754e-08		Tgfb3	1.1228e-23	1.40165	0.228	0.137	2.1423e-19		Pdcd6ip	3.21358e-06	0.354267	0.672	0.663	0.0613151		Zbtb8a	1.07079e-05	-0.644424	0.041	0.077	0.204307
Tgfbr1	3.10229e-12	0.388244	0.674	0.599	5.82827e-08		Mrpl12	1.14064e-23	-0.350287	0.294	0.443	2.17633e-19		Mrpl22	3.25457e-06	-0.470355	0.115	0.197	0.0620972		Gpbp1	1.07273e-05	-0.309736	0.335	0.419	0.204676
Lemd3	3.18747e-12	0.306661	0.45	0.336	5.9883e-08		Ap1s1	1.1579e-23	-0.399993	0.189	0.313	2.20927e-19		Arl10	3.26369e-06	-0.47387	0.127	0.211	0.0622711		Gm19705	1.0875e-05	1.44024	0.066	0.025	0.207495
Rtp4	3.20629e-12	-0.201889	0.112	0.209	6.02365e-08		Cwc15	1.19374e-23	-0.376889	0.329	0.479	2.27765e-19		Utp11	3.31895e-06	-0.31576	0.341	0.47	0.0633256		Il10ra	1.0979e-05	-1.14223	0.023	0.05	0.20948
Eif4e	3.21294e-12	-0.164683	0.329	0.47	6.03615e-08		Smim20	1.20303e-23	-0.448685	0.191	0.312	2.29538e-19		Spidr	3.32637e-06	-0.332755	0.179	0.276	0.0634672		Cyp51	1.10311e-05	0.36974	0.506	0.433	0.210474
C1qbp	3.22929e-12	-0.208832	0.372	0.505	6.06686e-08		Sirt5	1.23437e-23	-0.580862	0.106	0.199	2.35518e-19		Kdelr2	3.3507e-06	-0.365173	0.206	0.309	0.0639314		Arf6	1.10554e-05	-0.395088	0.231	0.303	0.210937
Ikzf2	3.37318e-12	0.236152	0.998	0.969	6.3372e-08		Fcf1	1.26353e-23	-0.373998	0.203	0.33	2.41081e-19		Chchd3	3.40618e-06	-0.225487	0.604	0.724	0.0649898		Wdr26	1.11552e-05	0.296891	0.65	0.598	0.212841
Herc1	3.4836e-12	0.276461	0.884	0.844	6.54464e-08		Vipr2	1.4069e-23	1.18826	0.286	0.193	2.68436e-19		St3gal1	3.4495e-06	-0.338138	0.261	0.377	0.0658165		Serpinb9	1.11585e-05	-0.456161	0.154	0.217	0.212904
Pam16	3.5237e-12	-0.175138	0.225	0.347	6.61998e-08		Bltp1	1.40751e-23	0.444542	0.704	0.682	2.68553e-19		Ppp4r2	3.50292e-06	0.3903	0.627	0.619	0.0668357		Xcl1	1.11688e-05	0.301362	0.151	0.091	0.213101
Slfn1	3.53522e-12	-0.219084	0.108	0.201	6.64162e-08		D030028A08Rik	1.43322e-23	-1.12946	0.033	0.089	2.73459e-19		Inpp5a	3.50561e-06	-0.698304	0.075	0.144	0.066887		Rnf7	1.14705e-05	-0.591447	0.15	0.209	0.218856
Gm33782	3.54973e-12	-0.0866992	0.019	0.075	6.66887e-08		Bcl2a1b	1.44926e-23	-0.637107	0.186	0.297	2.76518e-19		Rab20	3.51053e-06	-0.503328	0.106	0.184	0.0669809		Zbtb8os	1.16754e-05	-0.504672	0.201	0.263	0.222768
Snrnp27	3.55749e-12	-0.211952	0.388	0.523	6.68345e-08		Timm10	1.52295e-23	-0.822111	0.072	0.149	2.90579e-19		Pcbd1	3.52122e-06	-4.70752	0	0.028	0.0671849		Uhrf1bp1l	1.18134e-05	-0.755164	0.049	0.087	0.2254
Tbc1d22a	3.59502e-12	0.325547	0.454	0.353	6.75397e-08		Lrpap1	1.52563e-23	-0.428001	0.194	0.318	2.9109e-19		Vamp5	3.53319e-06	-1.32049	0.013	0.053	0.0674132		Selenbp1	1.19048e-05	0.86468	0.142	0.085	0.227143
Son	3.77319e-12	0.195438	0.964	0.965	7.08869e-08		Hadh	1.57496e-23	-0.511287	0.146	0.252	3.00503e-19		Qpct	3.57797e-06	-0.438116	0.138	0.225	0.0682677		F2rl1	1.21513e-05	1.27213	0.082	0.037	0.231847
Ckb	3.90671e-12	0.18756	0.218	0.115	7.33954e-08		Ncbp2	1.70025e-23	-0.551336	0.139	0.243	3.24408e-19		Dleu2	3.57963e-06	-0.389045	0.515	0.621	0.0682993		Selenoh	1.21545e-05	-0.450521	0.23	0.298	0.231907
1110004F10Rik	4.00533e-12	-0.188115	0.491	0.638	7.52481e-08		Trp53	1.72712e-23	-0.386668	0.328	0.479	3.29534e-19		Mtln	3.59061e-06	-0.665135	0.093	0.166	0.0685088		Atp6v0c	1.24747e-05	-0.276378	0.484	0.569	0.238018
Psmc4	4.22848e-12	-0.16646	0.303	0.433	7.94405e-08		Dctn3	1.79355e-23	-0.359436	0.335	0.488	3.42209e-19		Med30	3.59782e-06	0.910947	0.262	0.202	0.0686464		Cetn2	1.26578e-05	-0.3642	0.29	0.365	0.24151
Mitd1	4.30161e-12	-0.225174	0.404	0.536	8.08143e-08		Pak1	1.8076e-23	-2.53601	0.005	0.035	3.4489e-19		Siglece	3.60144e-06	-1.64314	0.015	0.055	0.0687154		Fgl2	1.2747e-05	0.228982	0.818	0.804	0.243212
Gm15886	4.36498e-12	-0.124831	0.055	0.132	8.20049e-08		Ppp3ca	1.81738e-23	0.363793	0.833	0.825	3.46756e-19		Sod1	3.63718e-06	0.706522	0.358	0.302	0.0693974		Hnrnpa1	1.27643e-05	-0.306777	0.357	0.435	0.243543
Rapgef2	4.41818e-12	0.339576	0.715	0.657	8.30043e-08		Prkcq	1.90924e-23	-0.338276	0.668	0.813	3.64283e-19		Cdkn2a	3.65934e-06	3.17967	0.026	0.006	0.0698203		Traj18	1.27918e-05	0.868748	0.126	0.071	0.244067
Nudt16l1	4.4875e-12	-0.15789	0.168	0.281	8.43067e-08		4930599N23Rik	2.06873e-23	-1.01387	0.046	0.11	3.94714e-19		Ntmt1	3.68731e-06	-0.481787	0.132	0.217	0.0703539		Zfp983	1.30812e-05	0.692751	0.189	0.126	0.24959
Ehd4	4.54121e-12	0.314754	0.336	0.229	8.53158e-08		Trmt10c	2.08953e-23	-0.753541	0.085	0.168	3.98683e-19		Nrgn	3.70084e-06	-3.49855	0.001	0.031	0.0706121		Rab17	1.3106e-05	2.51949	0.037	0.007	0.250063
Ccdc6	4.56408e-12	0.279071	0.464	0.357	8.57453e-08		Gimap9	2.15571e-23	-0.325417	0.512	0.673	4.11309e-19		Gdf11	3.8004e-06	1.10134	0.168	0.11	0.0725115		Calcb	1.31292e-05	4.80317	0.025	0	0.250505
Bltp1	4.56487e-12	0.304498	0.783	0.743	8.57602e-08		Ormdl1	2.16807e-23	-0.528996	0.14	0.244	4.13668e-19		Usp15	3.80397e-06	0.335882	0.713	0.71	0.0725798		Mrps24	1.31408e-05	-0.346464	0.351	0.426	0.250727
Lsm1	4.65608e-12	-0.188305	0.335	0.461	8.74737e-08		Bri3	2.19894e-23	-0.463116	0.171	0.286	4.19557e-19		Rars2	3.8097e-06	-0.347399	0.184	0.282	0.0726891		Ptma	1.3348e-05	-0.162788	0.866	0.935	0.25468
Galns	4.75766e-12	0.284781	0.377	0.266	8.93822e-08		Tmem158	2.20281e-23	-1.56276	0.02	0.066	4.20296e-19		Nupl2	3.83391e-06	-0.952358	0.045	0.101	0.0731511		Ankrd55	1.33588e-05	-4.51279	0.001	0.007	0.254885
Slc6a6	5.10692e-12	-0.180658	0.353	0.497	9.59438e-08		Wwp2	2.28545e-23	0.568354	0.642	0.62	4.36065e-19		Pglyrp1	3.83958e-06	-0.901383	0.038	0.091	0.0732593		Cntln	1.38358e-05	0.455514	0.354	0.272	0.263986
Mrpl39	5.24864e-12	-0.113979	0.109	0.21	9.86061e-08		Tmco1	2.37429e-23	-0.481361	0.199	0.319	4.53014e-19		Ntan1	3.84074e-06	0.348352	0.663	0.644	0.0732813		Polr2a	1.40751e-05	-0.247732	0.474	0.562	0.268552
Arl3	5.26296e-12	-0.154056	0.178	0.299	9.88752e-08		Eif4a2	2.49559e-23	-0.375838	0.467	0.628	4.76159e-19		Kcnk5	3.85806e-06	1.9233	0.066	0.029	0.0736118		Tnfrsf21	1.41994e-05	1.31274	0.071	0.029	0.270924
Fmnl2	5.32498e-12	0.325033	0.107	0.036	1.0004e-07		Rnf165	2.61931e-23	1.0842	0.27	0.174	4.99765e-19		N6amt1	3.89609e-06	-0.621741	0.098	0.172	0.0743374		Nfyb	1.42553e-05	-0.543325	0.195	0.259	0.271991
ENSMUSG00000120369	5.34e-12	-0.162389	0.141	0.249	1.00323e-07		Trappc3	2.73794e-23	-0.392968	0.184	0.302	5.22398e-19		Arl3	3.90495e-06	-0.329365	0.144	0.232	0.0745065		Ifi208	1.44054e-05	-0.802503	0.095	0.143	0.274856
Enpp1	5.43025e-12	0.221175	0.235	0.129	1.02018e-07		Immp2l	2.81637e-23	-0.26361	0.319	0.472	5.37362e-19		Fth1	3.90911e-06	-0.148387	0.929	0.95	0.0745857		U2af1	1.44062e-05	-0.29521	0.332	0.411	0.274871
Lonp2	5.6648e-12	0.291799	0.682	0.606	1.06425e-07		Lsm7	2.85708e-23	-0.371883	0.331	0.478	5.45132e-19		Tmem237	3.92327e-06	-1.42938	0.013	0.053	0.0748561		Acyp2	1.44784e-05	-1.48352	0.032	0.062	0.276248
Crybg1	5.84936e-12	0.247629	0.244	0.141	1.09892e-07		Praf2	3.10661e-23	-1.42284	0.029	0.081	5.92741e-19		Ndufb6	3.93077e-06	-0.343392	0.267	0.383	0.0749991		Dennd11	1.46363e-05	-0.787451	0.038	0.071	0.279261
Sf3a3	5.90619e-12	-0.181834	0.283	0.41	1.1096e-07		Bcl9	3.1223e-23	-1.84918	0.015	0.056	5.95734e-19		Lmnb1	3.93089e-06	0.742381	0.259	0.194	0.0750014		5031425F14Rik	1.47192e-05	0.800088	0.161	0.101	0.280842
Slco3a1	5.96176e-12	-0.113161	0.014	0.065	1.12003e-07		Ggh	3.15491e-23	-0.686144	0.072	0.15	6.01956e-19		Med31	3.97971e-06	-0.705868	0.048	0.106	0.075933		Arntl	1.47975e-05	-0.541899	0.164	0.225	0.282337
Ubl3	6.04511e-12	0.304359	0.577	0.486	1.13569e-07		Rpf2	3.16091e-23	-0.604336	0.091	0.177	6.03102e-19		Lag3	3.9963e-06	-0.354792	0.324	0.442	0.0762493		Unc119	1.48363e-05	-0.519041	0.149	0.209	0.283076
Setd2	6.08506e-12	0.282889	0.712	0.642	1.1432e-07		Syf2	3.22332e-23	-0.315052	0.396	0.558	6.15009e-19		Jagn1	4.00402e-06	-0.412335	0.126	0.209	0.0763966		Evi2	1.49115e-05	-0.730794	0.041	0.075	0.284512
Jtb	6.36535e-12	-0.191787	0.38	0.522	1.19586e-07		Prps1	3.3638e-23	-0.755651	0.044	0.108	6.41813e-19		Svbp	4.00455e-06	-0.370373	0.233	0.34	0.0764068		Fkbp5	1.51774e-05	-0.227287	0.584	0.667	0.289584
Slc25a27	6.36933e-12	-0.103196	0.038	0.107	1.19661e-07		Psmb6	3.73291e-23	-0.326806	0.409	0.573	7.12239e-19		Mis18a	4.03155e-06	-0.997427	0.058	0.118	0.076922		Asxl2	1.52272e-05	-0.189331	0.696	0.78	0.290536
Otud7b	6.96497e-12	0.322632	0.46	0.352	1.30851e-07		Pus1	3.90265e-23	-0.70279	0.067	0.142	7.44626e-19		Guk1	4.04887e-06	-0.363256	0.201	0.306	0.0772524		Capg	1.52336e-05	0.923183	0.12	0.067	0.290656
Ywhaq	7.08701e-12	-0.171477	0.648	0.797	1.33144e-07		Zfp560	4.11108e-23	-0.523407	0.141	0.244	7.84395e-19		Lekr1	4.06851e-06	-1.22705	0.029	0.078	0.0776272		Tbcb	1.55111e-05	-0.317291	0.323	0.401	0.295952
Zfand3	7.23033e-12	0.300081	0.865	0.84	1.35836e-07		Eif4ebp1	4.15952e-23	-1.18509	0.038	0.096	7.93637e-19		Mrpl44	4.08073e-06	-0.588114	0.079	0.15	0.0778604		Mrpl40	1.55357e-05	-0.497451	0.165	0.226	0.296421
Rdx	7.69449e-12	0.242379	0.764	0.719	1.44556e-07		Cks1b	4.41304e-23	-1.94408	0.014	0.055	8.42008e-19		Wdr4	4.10807e-06	-0.777679	0.046	0.104	0.078382		Slc7a1	1.57863e-05	0.720906	0.207	0.142	0.301203
Tcf25	7.78134e-12	0.252401	0.81	0.757	1.46188e-07		Hnrnpa3	4.51857e-23	-0.299747	0.685	0.822	8.62142e-19		Clpb	4.11348e-06	-0.48621	0.095	0.171	0.0784853		Vps13b	1.58602e-05	0.263448	0.778	0.747	0.302613
Prr14l	7.93531e-12	0.317112	0.743	0.688	1.49081e-07		Tor1a	4.62329e-23	-0.715366	0.087	0.17	8.82124e-19		Ehmt1	4.12192e-06	-0.29268	0.381	0.508	0.0786461		Triobp	1.58889e-05	-0.62237	0.114	0.167	0.30316
Snrpb2	7.94929e-12	-0.176547	0.297	0.434	1.49343e-07		Ptpn18	4.66177e-23	-0.273719	0.786	0.885	8.89467e-19		Eif1ax	4.12543e-06	-0.506077	0.138	0.223	0.0787131		Bend6	1.59744e-05	2.44913	0.043	0.011	0.304791
Kdm6b	8.053e-12	-0.157304	0.158	0.27	1.51292e-07		Prelid2	4.74831e-23	-0.623478	0.088	0.173	9.05978e-19		Slc16a6	4.14325e-06	0.476676	0.481	0.443	0.0790532		Ankra2	1.59872e-05	-0.38133	0.183	0.249	0.305036
Dapk2	8.11103e-12	0.188176	0.98	0.965	1.52382e-07		Dph3	4.77311e-23	-0.445167	0.217	0.342	9.1071e-19		Klhl24	4.18582e-06	-0.240335	0.221	0.332	0.0798654		R3hcc1l	1.60244e-05	0.411636	0.428	0.353	0.305745
Igtp	8.28356e-12	-0.239723	0.249	0.367	1.55623e-07		Vmn2r97	4.78045e-23	-2.62693	0.003	0.03	9.1211e-19		Tpk1	4.24609e-06	-0.424915	0.246	0.351	0.0810154		Ifnar2	1.60608e-05	-0.423761	0.189	0.255	0.30644
Msrb2	8.54058e-12	-0.11383	0.048	0.122	1.60452e-07		Ppil1	4.89633e-23	-0.707415	0.092	0.177	9.34221e-19		Drg1	4.25227e-06	-0.329976	0.352	0.48	0.0811333		Eif4ebp2	1.60645e-05	-0.260583	0.491	0.578	0.306511
Sdhaf1	8.78771e-12	-0.164283	0.136	0.238	1.65095e-07		Coq2	4.92958e-23	-0.460565	0.142	0.248	9.40564e-19		Frat2	4.32685e-06	-1.00294	0.036	0.088	0.0825563		Rlf	1.62169e-05	0.36449	0.579	0.532	0.309418
Rbm38	8.82869e-12	-0.192302	0.392	0.528	1.65865e-07		Emp3	5.74388e-23	-1.19004	0.054	0.121	1.09593e-18		Oxld1	4.33675e-06	-0.865931	0.049	0.106	0.0827451		Atad2b	1.63728e-05	0.320662	0.618	0.558	0.312393
Gm36279	8.96206e-12	-0.156749	0.14	0.245	1.6837e-07		Higd1a	5.76477e-23	-0.358071	0.373	0.528	1.09992e-18		Ifi213	4.34894e-06	-0.728935	0.127	0.206	0.0829778		Rragb	1.64152e-05	-1.21864	0.022	0.048	0.313202
Pgls	9.03743e-12	0.292956	0.688	0.642	1.69786e-07		Hpgds	6.19469e-23	-0.451954	0.247	0.374	1.18195e-18		Rhoq	4.35082e-06	-0.922093	0.048	0.104	0.0830137		Ddx17	1.64771e-05	0.251446	0.695	0.646	0.314384
Nfyb	9.23739e-12	-0.182564	0.244	0.362	1.73543e-07		Fam216a	6.26273e-23	-0.795004	0.048	0.112	1.19493e-18		Rnf5	4.36028e-06	-0.570573	0.118	0.196	0.0831941		Fam227a	1.65019e-05	2.37185	0.043	0.011	0.314857
Lrrc9	9.35123e-12	0.164577	0.101	0.032	1.75682e-07		Txndc9	6.29384e-23	-0.399386	0.222	0.35	1.20086e-18		Pdzd4	4.36828e-06	-3.98049	0.001	0.03	0.0833467		Ndufv2	1.65354e-05	-0.33119	0.312	0.39	0.315496
Snx25	9.63234e-12	0.334513	0.499	0.395	1.80963e-07		Ppp4c	6.55472e-23	-0.413169	0.233	0.362	1.25064e-18		Kantr	4.38093e-06	-0.490192	0.164	0.252	0.0835882		Fam204a	1.66362e-05	-0.35318	0.29	0.361	0.317418
Psmd7	9.66668e-12	-0.191167	0.369	0.505	1.81608e-07		Rab9	7.31368e-23	-0.502471	0.138	0.24	1.39545e-18		Arrb2	4.38598e-06	0.498712	0.464	0.417	0.0836845		Nid2	1.67959e-05	3.54641	0.029	0.003	0.320465
Cenpv	1.01045e-11	-0.129198	0.027	0.087	1.89832e-07		Cyth4	7.39009e-23	0.487731	0.677	0.656	1.41003e-18		Gm44174	4.38629e-06	0.366062	0.673	0.629	0.0836904		Tmem71	1.68498e-05	-0.333017	0.302	0.378	0.321495
Tbc1d2b	1.04415e-11	0.308745	0.53	0.434	1.96164e-07		Adgrl1	7.40135e-23	1.24875	0.246	0.155	1.41218e-18		Pdgfb	4.44632e-06	-1.94255	0.007	0.041	0.0848358		Iigp1	1.68526e-05	-4.1964	0.001	0.008	0.321547
Ssna1	1.0455e-11	-0.175577	0.304	0.434	1.96419e-07		Psip1	7.60185e-23	-0.338364	0.487	0.651	1.45043e-18		Greb1	4.47505e-06	-3.78684	0.001	0.03	0.0853839		Rap1gds1	1.68852e-05	0.257509	0.699	0.651	0.32217
Usp33	1.051e-11	-0.112325	0.035	0.101	1.97452e-07		Gm11508	7.73137e-23	-0.816537	0.064	0.136	1.47515e-18		Tmbim1	4.49253e-06	-0.957831	0.04	0.093	0.0857175		Tgtp2	1.69623e-05	-0.966098	0.047	0.083	0.323641
Mapkap1	1.06282e-11	0.300064	0.676	0.582	1.99672e-07		Maf1	7.92771e-23	-0.41565	0.252	0.384	1.51261e-18		Klhl22	4.53323e-06	-0.617866	0.085	0.155	0.086494		Cebpzos	1.69877e-05	-0.595265	0.109	0.161	0.324125
Bphl	1.07609e-11	-0.0703595	0.011	0.057	2.02166e-07		Nol11	8.30066e-23	-0.362907	0.191	0.312	1.58377e-18		Rwdd4a	4.55081e-06	-0.436846	0.16	0.253	0.0868295		ENSMUSG00000121060	1.70854e-05	-0.636576	0.084	0.131	0.32599
Gpm6b	1.07753e-11	-0.102697	0.007	0.05	2.02436e-07		Mrps6	8.35384e-23	-0.573648	0.117	0.211	1.59391e-18		Ulbp1	4.56597e-06	-0.518301	0.161	0.249	0.0871188		Trpv2	1.70892e-05	-1.29439	0.027	0.056	0.326063
H2-M3	1.08643e-11	-0.178905	0.222	0.341	2.04108e-07		Psmc6	8.47317e-23	-0.308863	0.278	0.429	1.61668e-18		Hivep3	4.5828e-06	-0.59536	0.131	0.211	0.0874398		Kctd17	1.74161e-05	-1.69528	0.009	0.026	0.3323
Immp1l	1.11741e-11	-0.186129	0.477	0.628	2.09929e-07		Hes1	8.81816e-23	-5.24428	0.001	0.021	1.6825e-18		Yeats4	4.6397e-06	-0.263172	0.238	0.355	0.0885254		Iqce	1.75271e-05	-0.651289	0.05	0.089	0.334417
Atrnl1	1.11992e-11	-0.167432	0.118	0.221	2.10399e-07		Stat1	9.48113e-23	-0.417153	0.465	0.614	1.809e-18		Ech1	4.69549e-06	-0.274361	0.393	0.527	0.08959		Ptpn7	1.76089e-05	-0.410197	0.246	0.317	0.335979
Nmi	1.12232e-11	-0.214346	0.505	0.644	2.1085e-07		Fgf13	9.79097e-23	-0.977035	0.107	0.193	1.86812e-18		Kcnip2	4.71561e-06	-1.64545	0.021	0.065	0.0899738		Csnk1d	1.7748e-05	0.403302	0.488	0.43	0.338632
Setd4	1.13377e-11	-0.133319	0.1	0.195	2.13002e-07		Uqcrq	9.96792e-23	-0.323491	0.559	0.725	1.90188e-18		Tbca	4.71877e-06	-0.302438	0.538	0.67	0.0900341		Abl1	1.77884e-05	0.499838	0.374	0.306	0.339403
Saysd1	1.15019e-11	-0.173666	0.139	0.241	2.16086e-07		Cabin1	1.01829e-22	-0.422908	0.249	0.38	1.9429e-18		Mmab	4.72099e-06	-0.837409	0.06	0.12	0.0900764		1810058I24Rik	1.79342e-05	-0.277542	0.302	0.384	0.342185
Glg1	1.1657e-11	0.297936	0.745	0.679	2.19001e-07		Gm16599	1.07379e-22	-0.905958	0.044	0.106	2.04879e-18		Xrcc4	4.72497e-06	-0.365421	0.235	0.341	0.0901525		Ifit1	1.79895e-05	-1.67809	0.01	0.029	0.34324
Fkbp4	1.21093e-11	-0.197701	0.441	0.577	2.27498e-07		Tmem243	1.08403e-22	-0.472214	0.163	0.272	2.06833e-18		Eif4b	4.75589e-06	-0.253576	0.496	0.622	0.0907424		Srp68	1.81562e-05	-0.414103	0.191	0.254	0.34642
Mrpl20	1.21547e-11	-0.182181	0.408	0.539	2.2835e-07		Tm2d2	1.08884e-22	-0.677303	0.097	0.183	2.07752e-18		Zfp976	4.80519e-06	-0.844267	0.028	0.076	0.0916831		Map4k5	1.87614e-05	0.836876	0.151	0.094	0.357967
Slirp	1.23007e-11	-0.171581	0.223	0.342	2.31094e-07		Mea1	1.31145e-22	-0.470992	0.2	0.318	2.50224e-18		Klhl3	4.89547e-06	-0.672197	0.09	0.161	0.0934055		Mir155hg	1.89776e-05	-1.20894	0.024	0.052	0.362093
Sec61g	1.23575e-11	-0.182502	0.762	0.896	2.3216e-07		Mrpl13	1.41367e-22	-0.402078	0.197	0.318	2.69728e-18		2410006H16Rik	4.90571e-06	-0.338829	0.394	0.511	0.093601		Cdc14b	1.90958e-05	-1.11237	0.031	0.061	0.364347
Scamp3	1.2709e-11	-0.179496	0.341	0.471	2.38764e-07		Hcst	1.49664e-22	-0.260648	0.648	0.795	2.85559e-18		Ebna1bp2	4.97353e-06	-0.333096	0.226	0.332	0.0948949		Dgka	1.91447e-05	-0.463441	0.161	0.224	0.365281
1810013L24Rik	1.27742e-11	0.265083	0.426	0.317	2.3999e-07		Taf11	1.50476e-22	-0.517261	0.119	0.216	2.87109e-18		Zfp710	5.01635e-06	-0.52249	0.161	0.249	0.095712		Dusp10	1.93791e-05	0.7265	0.222	0.159	0.369753
Spg21	1.28481e-11	-0.16027	0.213	0.329	2.41377e-07		Slk	1.51991e-22	0.427493	0.724	0.707	2.89999e-18		Sdcbp2	5.02249e-06	2.2878	0.025	0.005	0.0958291		Khdrbs1	1.94327e-05	-0.26462	0.54	0.622	0.370775
Gm11775	1.2984e-11	0.250527	0.242	0.139	2.43931e-07		Ecpas	1.53102e-22	0.611338	0.528	0.463	2.92119e-18		Clpp	5.02715e-06	-0.343346	0.226	0.333	0.0959181		Herc6	1.97613e-05	-0.421575	0.175	0.239	0.377045
H2az1	1.3007e-11	-0.193922	0.76	0.881	2.44363e-07		ENSMUSG00000120992	1.59884e-22	-0.712186	0.089	0.172	3.05058e-18		Ppdpf	5.04239e-06	-0.326426	0.308	0.436	0.0962089		Prdx2	1.98371e-05	-0.299911	0.442	0.521	0.378491
Mrps28	1.32204e-11	-0.136155	0.18	0.296	2.48371e-07		Purb	1.60297e-22	0.36044	0.789	0.802	3.05847e-18		Saal1	5.04558e-06	-0.4771	0.071	0.138	0.0962697		Tank	1.98782e-05	-0.281074	0.433	0.513	0.379277
Emid1	1.34471e-11	-0.206116	0.55	0.686	2.5263e-07		Hdac2	1.62469e-22	-0.484727	0.125	0.223	3.0999e-18		St18	5.09848e-06	1.69103	0.062	0.026	0.0972791		Ndufv3	1.99814e-05	-0.222913	0.543	0.635	0.381245
Degs2	1.44545e-11	-0.14475	0.073	0.155	2.71556e-07		Tiam1	1.65431e-22	-2.62053	0.003	0.029	3.15643e-18		Peak1	5.10161e-06	0.347767	0.701	0.68	0.0973388		Vps13d	2.02286e-05	0.403362	0.463	0.394	0.385963
Nr4a2	1.46367e-11	0.419749	0.489	0.373	2.7498e-07		Nudt16	1.77573e-22	-0.534834	0.136	0.236	3.38809e-18		Tspan5	5.13736e-06	-0.204201	0.358	0.493	0.0980208		Trim37	2.03405e-05	-0.475523	0.165	0.226	0.388097
Gm15472	1.48428e-11	0.274432	0.647	0.553	2.78852e-07		Eid1	1.88356e-22	-0.406091	0.24	0.369	3.59384e-18		Stim1	5.18268e-06	0.288357	0.769	0.752	0.0988856		Haus4	2.05469e-05	-0.488071	0.158	0.218	0.392036
Alg5	1.56662e-11	-0.149845	0.175	0.288	2.9432e-07		Cysltr2	1.94084e-22	0.688631	0.491	0.419	3.70313e-18		Pnrc1	5.22409e-06	-0.271186	0.615	0.721	0.0996757		Polr2j	2.05475e-05	-0.404158	0.32	0.393	0.392047
Map3k5	1.62002e-11	0.299853	0.321	0.215	3.04353e-07		Selenow	1.98521e-22	-0.289459	0.677	0.802	3.78778e-18		Ccnq	5.29156e-06	-0.442115	0.112	0.193	0.100963		Pnrc2	2.0647e-05	-0.480359	0.204	0.266	0.393944
Crem	1.69132e-11	0.276294	0.315	0.205	3.17748e-07		Csk	1.99881e-22	-0.292758	0.539	0.7	3.81372e-18		Saysd1	5.2979e-06	-0.524567	0.13	0.21	0.101084		Pi4k2a	2.06556e-05	-0.447278	0.204	0.266	0.39411
Pdia6	1.70131e-11	-0.191414	0.454	0.59	3.19624e-07		Cmtm6	2.0767e-22	-0.596635	0.095	0.181	3.96234e-18		Snhg15	5.33641e-06	-0.78302	0.034	0.086	0.101819		Selplg	2.07672e-05	-0.149758	0.858	0.913	0.396238
Zfp120	1.70723e-11	0.281182	0.398	0.289	3.20737e-07		Pmm1	2.0774e-22	-0.795774	0.065	0.137	3.96368e-18		Pold4	5.34582e-06	-0.360443	0.312	0.423	0.101998		Kat6b	2.08677e-05	0.519356	0.355	0.282	0.398156
Sh2d1b1	1.85791e-11	0.230273	0.457	0.334	3.49046e-07		Syngr2	2.0801e-22	-0.394392	0.288	0.426	3.96883e-18		Rbm39	5.3558e-06	0.139646	0.988	0.986	0.102189		Pam16	2.0961e-05	-0.610685	0.143	0.2	0.399936
Rbck1	1.87789e-11	0.266777	0.606	0.517	3.528e-07		Derl2	2.13127e-22	-0.36916	0.235	0.365	4.06647e-18		Slc10a7	5.3721e-06	0.452267	0.52	0.475	0.1025		Hpcal1	2.10745e-05	0.463426	0.572	0.534	0.402102
Pla2g12a	1.89684e-11	-0.0974411	0.036	0.102	3.56359e-07		Auh	2.13561e-22	0.43741	0.681	0.658	4.07474e-18		Ppib	5.41144e-06	-0.212658	0.68	0.794	0.10325		Rassf5	2.12012e-05	-0.322044	0.377	0.455	0.404519
Nrgn	1.90046e-11	-0.0708652	0.005	0.045	3.57039e-07		Ap3b1	2.15694e-22	0.394724	0.767	0.752	4.11544e-18		Timm8b	5.4234e-06	-0.338228	0.216	0.317	0.103479		Lrrk2	2.1349e-05	-1.97411	0.003	0.015	0.40734
Gm43813	1.93377e-11	0.262275	0.295	0.189	3.63298e-07		Hax1	2.16112e-22	-0.812222	0.078	0.155	4.12343e-18		Mrpl12	5.42414e-06	-0.35389	0.323	0.443	0.103493		Idh3b	2.13664e-05	-0.29003	0.245	0.32	0.407672
Pak1ip1	1.97333e-11	-0.175288	0.282	0.408	3.7073e-07		Sdccag8	2.16239e-22	0.677641	0.515	0.452	4.12584e-18		Mrpl35	5.4277e-06	-0.428758	0.155	0.244	0.103561		Chchd10	2.17199e-05	-0.660262	0.09	0.138	0.414416
Cdc42	1.98729e-11	-0.168361	0.918	0.968	3.73352e-07		Tma16	2.24205e-22	-1.0399	0.043	0.103	4.27783e-18		Gm13031	5.43763e-06	-0.690042	0.062	0.125	0.10375		Nf2	2.20836e-05	0.459543	0.368	0.299	0.421356
Gm17106	1.98823e-11	-0.129721	0.087	0.174	3.73528e-07		Aig1	2.24226e-22	-0.29627	0.259	0.399	4.27824e-18		Nr3c2	5.44333e-06	-1.75313	0.013	0.052	0.103859		Serp1	2.20904e-05	-0.446743	0.199	0.263	0.421485
Timm8a1	2.0088e-11	-0.126996	0.068	0.148	3.77393e-07		Aasdhppt	2.25183e-22	-0.627271	0.09	0.174	4.29648e-18		Ndufab1	5.46618e-06	-0.35477	0.327	0.447	0.104295		Trappc4	2.27796e-05	-0.470133	0.224	0.288	0.434634
2810001A02Rik	2.05776e-11	-0.175172	0.155	0.259	3.86592e-07		Ppp2ca	2.27147e-22	-0.273413	0.499	0.671	4.33397e-18		Sh3bgrl2	5.47912e-06	-1.80709	0.005	0.038	0.104542		Stx7	2.29087e-05	0.53851	0.307	0.233	0.437099
Tnrc6c	2.15267e-11	0.286174	0.886	0.861	4.04423e-07		Tspo	2.29969e-22	-0.317291	0.559	0.722	4.38781e-18		Dcaf6	5.52045e-06	-0.279152	0.306	0.427	0.10533		Sik1	2.32518e-05	1.32044	0.071	0.03	0.443645
[truncated: 17,169 more rows]

## Sheet: Figure 3 DEGs
TCRab_DN_Blimp1+ vs TCRab_DN_Tcf7+	p_val	avg_log2FC	pct.1	pct.2	p_val_adj		TCRgd_DN_Blimp1+ vs TCRgd_DN_Tcf7+	p_val	avg_log2FC	pct.1	pct.2	p_val_adj		TCRgd_DN_Zeb2+ vs TCRgd_DN_Tcf7+	p_val	avg_log2FC	pct.1	pct.2	p_val_adj		TCRgd_DN_Blimp1+ vs TCRgd_DN_Zeb2+	p_val	avg_log2FC	pct.1	pct.2	p_val_adj
[truncated: 19,080 more rows]
